# Supplementary material for: ATR inhibition facilitates targeting of leukemia dependence on convergent nucleotide biosynthetic pathways
Source: Nat Commun. 2017 Aug 14;8:241. doi: 10.1038/s41467-017-00221-3 (PMC5556071; doi:10.1038/s41467-017-00221-3)
Supplement: Supplementary file 2 — Supplementary Data 1 [file 41467_2017_221_MOESM2_ESM.xlsx]

## Sheet: Supplementary Data 1
Supplementary Data 1 for Figure 1c. Percent glucose labeling and relative level for the identified metabolites in CEM cells treated as indicated for 12 h following release from G1 arrest. Results are from two combined independent LC-MS analysis each with triplicate wells.
			Glucose labeling							Relative level
Name	KEGG.ID	Condition	#1	#2	#3	#4	#5	#6		#1	#2	#3	#4	#5	#6		Key
2-HG	C02630	NT	16.2899	12.3623	8.92154	5.24629	4.85328	7.62438		1.48221	1.35243	0.992869	0.538389	0.769622	0.86448		NT	not treated control
2-HG	C02630	V	9.00397	8.24458	8.56298	6.59334	3.25744	5.24258		1.5443	1.01921	1.31171	0.885703	0.544506	0.516536		D	DI-82
2-HG	C02630	D	6.76643	13.5897	15.4389	1.27169	1.7109	4.6903		1.00756	0.883217	1.52438	0.50186	0.502366	0.689203		V	VE-822
2-HG	C02630	V+D	8.4115	3.64303	11.8993	0.503012	0.701163	0.0020778		0.956	0.482707	1.29357	0.676104	0.382232	0.446523		V+D	VE-822+DI-82
2-HIC	C03264	NT	0	0	0	0	0	0		1.07704	0.98251	1.03107	0.771733	1.03833	1.09931
2-HIC	C03264	V	-2.22045e-14	0	0	0	0	0		1.15129	1.4636	1.48729	1.16098	0.792187	0.860485
2-HIC	C03264	D	0	0	0	0	0	0		1.23192	1.0963	1.36875	0.895144	1.25298	0.766691
2-HIC	C03264	V+D	-2.22045e-14	0	0	0	0	0		0.948864	1.29057	0.872305	0.853691	0.731332	0.994235
2-KIC	C00233	NT	0	0	-2.22045e-14	0	-2.22045e-14	-2.22045e-14		1.05224	1.06263	1.02438	0.730975	1.04599	1.08378
2-KIC	C00233	V	0	0	0	0	0	0		1.14075	1.18211	1.25654	0.930776	0.765891	0.906445
2-KIC	C00233	D	0	0	0	0	0	0		1.20906	0.92276	1.1283	0.869293	0.813034	0.86809
2-KIC	C00233	V+D	0	0	0	1.11022e-14	-2.22045e-14	-2.22045e-14		1.00868	1.21595	0.888001	0.819989	0.865288	0.789986
2-Oxoadipate	C00322	NT	0	0	0	0	0	0		0.917969	0.907325	0.787672	0.811635	1.26609	1.30931
2-Oxoadipate	C00322	V	0	0	0	0	0	0		1.34791	0.956123	1.35801	1.13493	0.964664	0.75879
2-Oxoadipate	C00322	D	0	1.11022e-14	0	0	0	0		0.691316	0.646386	0.742494	0.701213	0.964838	0.903929
2-Oxoadipate	C00322	V+D	-2.22045e-14	0	0	0	-2.22045e-14	0		0.914581	0.883516	1.23263	1.19068	0.613142	0.783113
2-Oxosuccinamate	C02362	NT	0.07374	0.07374	0.07374	0.07374	0.07374	0.07374		0.502425	3.08843	0.797163	0.381539	0.754417	0.47603
2-Oxosuccinamate	C02362	V	0.07374	0.07374	0.07374	0.07374	0.07374	0.07374		0.780059	0.909584	1.60909	2.36021	0.507571	0.438043
2-Oxosuccinamate	C02362	D	0.07374	0.07374	0.07374	0.07374	0.07374	0.07374		1.15532	0.464587	0.607511	0.528334	0.830291	0.468679
2-Oxosuccinamate	C02362	V+D	0.07374	0.07374	0.07374	0.07374	0.07374	0.07374		0.802237	1.97964	0.557093	1.31852	0.487898	0.843278
3PG	C00197	NT	93.4738	93.5705	97.6747	95.5994	92.6443	94.8037		2.86866	1.57372	0.668062	0.284542	0.350399	0.254616
3PG	C00197	V	98.6391	92.2511	93.0809	80.8226	100	100		1.2566	0.262311	0.483795	0.515985	0.0899244	0.0948539
3PG	C00197	D	92.3075	91.5777	98.2538	86.7482	100	88.1573		0.413934	0.719925	0.845659	0.0819792	0.125403	0.078224
3PG	C00197	V+D	100	87.6877	96.749	100	100	100		0.435545	0.218716	1.5421	0.02778	0.032469	0.0314059
4-OH-PheLac	C03672	NT	0	0	0	0	1.11022e-14	0		1.22064	1.2625	1.29962	0.737189	0.695706	0.784345
4-OH-PheLac	C03672	V	0	0	0	0	0	0		1.04304	1.06289	1.26242	0.693919	0.521166	0.587131
4-OH-PheLac	C03672	D	0	0	0	-2.22045e-14	0	0		1.13725	1.44581	1.46986	0.641279	0.618056	0.81337
4-OH-PheLac	C03672	V+D	1.11022e-14	0	0	0	0	0		1.28344	0.99972	1.44117	0.497757	0.364412	0.66679
5-Oxoproline	C01879	NT	1.32885	1.07893	1.1905	1.26423	1.03078	0.895911		1.06238	1.3449	1.0968	0.797548	0.918566	0.779799
5-Oxoproline	C01879	V	1.05956	0.959387	1.16184	0.739956	0.977137	0.737645		0.980811	1.12672	1.08483	0.887061	0.710947	0.963278
5-Oxoproline	C01879	D	0.924594	1.39771	1.06724	1.02938	1.238	1.22184		1.13974	1.21492	1.46311	0.853428	0.875663	1.01933
5-Oxoproline	C01879	V+D	1.17721	1.08559	1.31254	0.562584	0.57218	0.765154		1.07406	1.07204	1.16174	0.913604	0.753793	0.902563
5M-adenosine	C00170	NT	0	0	0	0	0	0		1.59341	1.38222	1.27984	0.651156	0.567707	0.525666
5M-adenosine	C00170	V	0	0	0	0	0	0		1.68653	1.89063	1.9386	1.29006	1.2536	1.39113
5M-adenosine	C00170	D	0	-2.22045e-14	0	0	-2.22045e-14	-2.22045e-14		1.15963	1.72514	1.75102	0.755771	0.717959	0.967026
5M-adenosine	C00170	V+D	0	0	0	0	0	0		1.90205	1.71223	2.34849	0.625965	1.0757	1.12546
A	C00212	NT	0.205354	0.394432	0.177447	0.203169	0.222482	0.122121		1.00084	0.811337	1.0369	0.830202	0.998893	1.32183
A	C00212	V	0.021748	0.390291	0.361329	0.0233181	0.0285548	0.00996094		1.73992	1.11792	1.16727	4.1402	1.00722	1.78559
A	C00212	D	0.0674425	0.0915398	0.356074	0.41258	0.408806	0.343821		1.54099	0.90904	1.09236	0.897598	0.855941	0.788055
A	C00212	V+D	0.0853748	0.311017	0.130873	0.505434	0.053983	0.36768		0.867973	1.33946	0.910551	0.552888	1.12416	0.839358
a-KG	C00026	NT	17.5379	12.7658	8.83532	3.12153	6.20261	5.59559		2.35426	1.7064	0.92749	0.328824	0.433651	0.24937
a-KG	C00026	V	12.6398	3.489	7.53216	10.0471	2.98068	1.2813		1.67692	0.688747	0.956869	0.903956	0.304705	0.254602
a-KG	C00026	D	4.26989	11.7761	16.0828	0.122845	0.122845	4.72885		0.703346	1.09632	2.25105	0.0794599	0.139934	0.258869
a-KG	C00026	V+D	3.51017	3.882	10.6128	0.122845	0.00511507	0.122845		0.825065	0.311931	1.2585	0.145501	0.0689718	0.148155
Ac-carnitine	C02571	NT	37.2038	34.578	33.4962	27.0125	26.0134	26.6189		1.16797	1.2085	1.26987	0.770228	0.810106	0.773328
Ac-carnitine	C02571	V	29.6421	30.0071	28.2455	21.4905	24.0689	21.6282		1.05572	1.15328	1.14603	0.707055	0.733149	0.778879
Ac-carnitine	C02571	D	30.9963	33.9552	35.6153	27.4444	29.8121	28.8317		1.06229	1.26178	1.2001	0.707234	0.756107	0.768659
Ac-carnitine	C02571	V+D	30.8258	29.6855	31.079	22.2437	23.1897	22.9701		1.05987	1.0768	1.16424	0.446364	0.564111	0.589749
Ac-choline	C01996	NT	0.00470348	0.0257239	0.00426677	0.00432341	0.00607884	0.00573662		0.966005	0.934087	0.963076	1.05852	1.03904	1.03927
Ac-choline	C01996	V	0.00428801	0.00459412	0.00523469	0.00396192	0.00509336	0.00552156		0.746023	0.79458	0.826448	0.760181	0.821397	0.899558
Ac-choline	C01996	D	0.0045106	0.00494006	0.00571199	0.0057954	0.00470044	0.0063844		0.857578	1.07969	0.988824	0.973882	0.991877	1.03691
Ac-choline	C01996	V+D	0.0052278	0.00535661	0.00526129	0.00472206	0.0051736	0.00599184		0.811329	0.792883	0.876518	0.573324	0.715775	0.702307
Aconitate	C00417	NT	37.1968	37.0945	30.1813	35.9147	32.6349	33.2743		1.54137	1.31422	0.795059	0.744544	0.908489	0.696322
Aconitate	C00417	V	33.6198	26.9141	31.7125	21.1722	28.6408	25.9416		0.983965	0.432631	0.65884	0.53009	0.293461	0.354571
Aconitate	C00417	D	32.6587	37.4391	42.1117	17.3908	31.0204	28.928		0.692675	1.2051	1.60626	0.203184	0.501746	0.639366
Aconitate	C00417	V+D	31.2836	33.4218	37.6547	7.53811	12.218	17.2208		0.70087	0.381104	0.944833	0.3958	0.0773261	0.223701
Adenine	C00034	NT	1.49952	2.52459	0.380038	0.622324	0.377034	0.00067165		0.705342	0.663742	1.64029	0.546539	0.620305	1.82378
Adenine	C00034	V	1.88087e-05	1.21384e-05	0.00361078	1.24995e-05	1.10571e-05	0.00129878		1.84558	3.02282	3.12207	41.9442	2.12523	1.48476
Adenine	C00034	D	0.0339128	2.19066	0.790977	0.142879	0.00468669	0.211041		1.88364	0.678009	1.25822	1.30978	3.10266	1.02623
Adenine	C00034	V+D	0.248042	1.53667e-05	0.337306	0.00240476	0.000834064	0.00123457		1.73866	8.26675	2.00847	1.0011	1.87949	2.0735
ADP	C00008	NT	77.9212	75.1656	73.4484	73.6602	73.4823	72.4747		1.69042	1.40621	0.710607	0.661731	0.755028	0.776008
ADP	C00008	V	63.6337	60.2913	63.0175	59.2314	57.3318	59.1566		2.21663	0.970758	1.43111	1.21899	0.608713	0.603345
ADP	C00008	D	70.9949	74.7394	75.0894	55.7071	66.8443	71.2344		0.674488	1.19368	1.91617	0.226213	0.391992	0.800433
ADP	C00008	V+D	60.8528	56.897	62.6506	57.2812	47.0821	53.5523		1.23751	0.594243	2.24426	0.41079	0.223505	0.438706
Ala	C00041	NT	64.0727	58.022	57.3316	54.1603	41.6992	44.0817		1.02941	1.29908	1.1752	0.734021	0.911497	0.850794
Ala	C00041	V	57.4556	55.5979	53.7702	47.9004	47.2293	51.9976		1.32962	1.45194	1.51629	0.913944	0.902038	0.967049
Ala	C00041	D	47.1226	64.9804	65.3343	49.4297	49.2193	48.9059		1.47086	1.19743	1.28298	0.830032	0.794016	0.823885
Ala	C00041	V+D	54.6443	58.6597	62.1185	39.2887	47.6053	44.6499		1.57034	1.45045	1.5106	0.840912	0.790359	0.861232
Allantoin	C02350	NT	-2.22045e-14	0	0	0	0	0		0.614563	0.804667	1.75713	0.965848	0.987999	0.869793
Allantoin	C02350	V	0	0	0	0	0	-2.22045e-14		1.31887	1.71676	1.07116	0.714542	0.98109	1.26302
Allantoin	C02350	D	0	0	1.11022e-14	0	0	0		1.10844	1.89995	1.96216	0.80536	1.31319	1.48491
Allantoin	C02350	V+D	0	0	0	0	0	0		1.52454	1.69188	1.6799	1.26231	1.81081	1.82055
AMP	C00020	NT	69.0769	72.0227	76.5981	67.9357	62.6617	65.9619		1.39635	1.32743	0.783438	0.708599	0.895663	0.888526
AMP	C00020	V	58.98	57.4195	62.0734	26.0364	58.6677	50.375		2.78016	1.71512	2.1738	2.95097	0.776744	0.735657
AMP	C00020	D	68.0371	70.8619	73.2337	43.4973	56.5775	70.438		1.2439	1.23934	1.8475	0.249845	0.471271	0.94479
AMP	C00020	V+D	59.1247	41.6383	56.2317	55.7555	31.9806	49.1383		1.66115	1.12427	2.50739	0.553676	0.175567	0.587881
Arg	C00062	NT	0.00445393	0.00447847	0.00427576	0.00431281	0.00401528	0.00454525		1.16966	1.19717	1.16911	0.808795	0.804293	0.850975
Arg	C00062	V	0.00451952	0.00428433	0.00453004	0.00405392	0.00436996	0.00475926		1.54757	1.71417	1.64484	0.881492	0.898785	1.06463
Arg	C00062	D	0.00439789	0.00434165	0.00388193	0.00418435	0.00452547	0.00424246		1.00847	1.25466	1.54429	0.749127	0.666781	0.734085
Arg	C00062	V+D	0.00463768	0.00466515	0.00422137	0.00361922	0.00368061	0.00449526		1.64283	1.66534	1.66617	0.692444	0.982261	0.872082
Arg-Succ	C03406	NT	9.205	16.6141	5.29216	7.11507	3.86086	6.34341		1.33444	1.64859	1.12721	0.626916	0.628793	0.634051
Arg-Succ	C03406	V	10.4436	8.29693	5.55504	3.2833	1.95064	6.30573		1.39927	1.27017	1.49116	0.875615	0.591484	0.507261
Arg-Succ	C03406	D	7.24367	12.6615	11.3988	7.14162	3.06215	7.89779		1.07024	1.24041	1.40607	0.427773	0.458456	0.611588
Arg-Succ	C03406	V+D	11.5553	6.74561	13.2352	5.49664	0.550714	0.0780014		1.37916	0.913986	1.48984	0.440164	0.114754	0.40231
Asn	C00152	NT	0.000180009	0.099393	2.90651e-06	3.80781e-06	1.72078e-06	2.05413e-06		1.20112	1.15674	1.18085	0.856752	0.769268	0.83527
Asn	C00152	V	5.13814e-05	2.84607e-06	2.31645e-06	0.000702424	2.84288e-06	2.38889e-06		1.33471	1.37631	1.41692	0.885221	0.895914	0.92595
Asn	C00152	D	0.000992661	2.7679e-06	0.00523871	0.00321868	0.000182649	2.20001e-06		1.09408	1.2524	1.301	0.80163	0.724369	0.849563
Asn	C00152	V+D	0.00268805	1.93993e-06	3.77436e-06	0.000329462	0.000168076	0.000286123		1.37104	1.36035	1.5132	0.641093	0.75019	0.739077
Asp	C00049	NT	25.732	25.7482	25.7761	26.1221	26.2424	26.736		1.46111	1.34087	0.963987	0.728415	0.791985	0.713638
Asp	C00049	V	22.6405	22.4402	22.1248	21.4474	21.348	21.9566		1.80012	1.28207	1.36966	1.545	0.934063	0.973534
Asp	C00049	D	24.0806	25.9924	25.3851	25.0808	25.7994	25.9167		0.863341	0.887983	1.11828	0.503102	0.597791	0.88179
Asp	C00049	V+D	21.8706	21.9471	21.9558	20.0526	19.6273	20.4086		1.34866	0.838673	1.6845	0.680257	0.187206	0.564811
ATP	C00002	NT	79.5701	79.9419	77.4637	78.3166	77.8837	78.2515		1.76203	1.47153	0.653112	0.711749	0.759935	0.641643
ATP	C00002	V	65.4963	64.3719	65.027	64.8232	61.0675	61.7249		1.51308	0.602925	0.84862	0.923508	0.466401	0.480268
ATP	C00002	D	75.8678	76.5538	77.5975	67.6126	74.3958	75.1151		0.379884	0.892527	1.27111	0.116619	0.304991	0.586347
ATP	C00002	V+D	63.1366	62.1025	62.5113	57.5225	52.512	60.9081		0.867608	0.4224	1.74403	0.264474	0.083648	0.308305
C	D07769	NT	0.247361	0.440994	0.440994	0.200925	0.440994	0.440994		1.01713	0.736048	1.33083	0.838482	1.14422	0.933286
C	D07769	V	0.348208	0.24416	0.322281	0.342899	0.00757993	0.364966		1.92868	2.00787	1.77898	1.9136	2.30677	2.46987
C	D07769	D	0.440994	0.440994	0.440994	0.154975	0.312022	0.440994		1.03128	1.24008	1.33932	1.42427	1.3101	1.05482
C	D07769	V+D	0.337584	0.221918	0.272088	0.18109	0.133787	0.35898		1.94942	1.99485	1.99605	2.27751	1.99906	1.94845
Carnitine	C00318	NT	0.00557813	0.00385443	0.00573971	0.00982136	0.0051498	0.00600916		1.09823	1.06307	1.12347	0.83564	0.969069	0.910526
Carnitine	C00318	V	0.0372407	0.00375307	0.00442923	0.00282317	0.0628243	0.00331078		0.857241	0.983291	1.04068	0.709235	0.725328	0.825871
Carnitine	C00318	D	0.00410116	0.005856	0.00565629	0.0046283	0.00467427	0.00476171		1.01521	1.09394	1.0727	0.890573	0.843066	0.875241
Carnitine	C00318	V+D	0.00373313	0.00345785	0.0045019	0.00402586	0.0029927	0.00455734		0.803859	0.86125	0.860395	0.620369	0.657565	0.678759
CDP	C00112	NT	72.0403	65.4956	51.7086	57.6889	72.7397	52.3145		1.96185	1.33981	0.566212	0.521247	0.788871	0.822014
CDP	C00112	V	46.5832	27.4186	42.298	38.5479	26.2484	39.839		3.35991	1.21412	1.85412	1.57545	0.763045	0.754395
CDP	C00112	D	77.9578	72.9656	80.2772	0.440994	79.1715	76.5043		0.504049	1.32715	2.13787	0.0678201	0.333958	0.729976
CDP	C00112	V+D	51.0294	43.6946	46.0458	38.3403	15.6027	24.0466		1.6457	0.679649	3.74384	0.446632	0.149092	0.498605
CDP-EtA	C00570	NT	69.9654	73.5049	70.4563	62.2382	67.1622	61.6084		0.859923	1.01231	1.11038	0.951242	0.898013	1.16813
CDP-EtA	C00570	V	25.0986	38.038	37.0015	40.7596	32.5916	33.6523		0.720515	0.94408	0.743824	0.701483	0.714855	0.632961
CDP-EtA	C00570	D	70.0053	72.5814	83.3051	72.5972	75.8174	67.2348		0.857502	1.43877	0.944766	0.902136	0.915271	0.970326
CDP-EtA	C00570	V+D	50.6213	42.0778	52.2749	49.9067	55.2339	64.644		0.982554	0.734644	0.955761	0.414827	0.398755	0.545179
Choline	C00114	NT	0.0024906	0.00247351	0.00248858	0.0025571	0.00242505	0.00268788		1.07682	1.11725	1.16088	0.866945	0.837249	0.940858
Choline	C00114	V	0.00248145	0.00248063	0.00264446	0.00239821	0.00248456	0.00241652		1.19192	1.32587	1.40426	0.849198	0.80869	0.826707
Choline	C00114	D	0.00256345	0.00252025	0.00246546	0.00240703	0.00245281	0.00247383		1.13607	1.26047	1.30144	0.842422	0.833445	0.793276
Choline	C00114	V+D	0.00247164	0.00247349	0.00240112	0.00232098	0.00262426	0.00246026		1.26154	1.34333	1.31945	0.595211	0.659159	0.697402
Cinnamic acid	C00423	NT	-2.22045e-14	0	0	0	0	0		1.08577	1.10791	1.37067	0.820387	0.737679	0.877574
Cinnamic acid	C00423	V	0	0	0	0	0	1.11022e-14		1.65155	1.53361	1.56728	0.954268	0.881916	0.984509
Cinnamic acid	C00423	D	0	1.11022e-14	0	0	0	0		1.15218	1.30505	1.63268	0.771421	0.706066	0.822733
Cinnamic acid	C00423	V+D	0	0	0	0	0	0		1.78461	1.74444	1.84265	0.71528	0.959968	0.948236
Cit	C00158	NT	55.1222	54.4051	53.1658	48.6648	47.0372	49.8283		1.34764	1.20812	0.931998	0.834051	0.892826	0.785358
Cit	C00158	V	50.6387	47.5305	49.551	44.8925	45.5342	45.2818		0.867623	0.617502	0.690987	0.470127	0.448968	0.454189
Cit	C00158	D	50.633	52.8242	53.301	41.6254	44.1627	45.6417		0.763905	1.33136	1.36496	0.366614	0.615414	0.689802
Cit	C00158	V+D	50.115	48.4185	50.7903	25.3158	35.197	40.9577		0.704977	0.497243	0.902116	0.475929	0.166451	0.342795
Citraconic acid	C02226	NT	0	1.11022e-14	0	-2.22045e-14	0	0		1.26995	1.22055	1.04041	0.740571	0.834301	0.894215
Citraconic acid	C02226	V	0	0	0	-2.22045e-14	0	0		1.10953	1.10541	1.60165	1.06305	0.790628	1.00756
Citraconic acid	C02226	D	0	0	0	0	0	0		1.10317	1.01683	1.29255	0.64546	0.926547	1.04695
Citraconic acid	C02226	V+D	0	0	0	0	0	0		1.05974	0.81581	1.24161	0.950333	0.674341	0.739257
Citrulline	C00327	NT	0.184165	0.184165	0.184165	0.184165	0.184165	0.184165		0.487809	0.787356	1.74084	0.764305	1.06481	1.15488
Citrulline	C00327	V	0.184165	0.184165	0.184165	0.184165	0.184165	0.184165		0.482464	1.16434	2.49493	0.304228	1.21737	0.335436
Citrulline	C00327	D	0.184165	0.184165	0.184165	0.184165	0.184165	0.184165		2.20668	0.25919	0.529156	0.798813	0.412223	0.526968
Citrulline	C00327	V+D	0.184165	0.184165	0.184165	0.184165	0.184165	0.184165		0.6956	0.716398	0.803358	1.17844	0.724641	0.769581
CMP	C00055	NT	69.1542	76.1801	65.9038	64.4206	79.9283	58.3063		1.63058	0.929829	0.627393	0.184384	0.52986	2.09796
CMP	C00055	V	38.3613	31.488	41.3102	20.5664	40.8308	49.8972		3.04462	2.70435	2.40849	1.73691	0.907574	0.707181
CMP	C00055	D	71.0454	65.7886	64.2387	62.9208	70.9367	75.9814		0.961251	0.662965	1.81013	0.209493	0.365563	0.823164
CMP	C00055	V+D	36.7194	45.3251	39.1638	26.1652	0.440994	32.7421		1.98969	1.37258	2.63085	0.556369	0.0608452	0.736283
Creatine	C00300	NT	0.000285641	0.000905103	0.000820328	0.000822396	0.000656872	0.000853582		1.10356	1.11599	1.21615	0.85687	0.849665	0.857772
Creatine	C00300	V	0.000881338	0.000841847	0.000970887	0.000747667	0.000833096	0.000956381		0.966703	1.07707	1.07486	0.791947	0.872015	0.851831
Creatine	C00300	D	0.000816817	0.00101342	2.35766e-06	0.000310524	0.000285187	0.000182556		0.982145	1.08396	1.13135	0.966455	1.01817	0.964116
Creatine	C00300	V+D	0.000851024	0.000871497	5.75711e-05	0.00074017	0.000992881	0.000860966		0.984913	1.05145	1.01513	0.680531	0.753894	0.817939
Creatinine	C00791	NT	0.000595042	0.000908382	0.000754682	0.000697822	0.000787361	0.000778752		0.990291	1.13441	1.0912	0.885891	1.01067	0.887537
Creatinine	C00791	V	0.000587633	0.000811481	0.000818055	0.000809108	0.000724802	0.000748089		0.969787	1.13976	1.16795	0.848371	0.989729	0.971847
Creatinine	C00791	D	0.000767543	0.000756161	0.000758042	0.000810835	0.000779574	0.000883686		1.22315	0.951748	1.00657	1.00531	0.822797	0.8828
Creatinine	C00791	V+D	0.000750778	0.000866259	0.00069866	0.00204092	0.000773021	0.000704834		0.980495	0.857428	0.902377	0.905841	0.809688	0.825453
CTP	C00063	NT	70.5863	73.92	68.6077	69.2279	69.5756	69.4861		1.74684	1.55451	0.557819	0.639387	0.760684	0.740761
CTP	C00063	V	40.8497	37.0611	39.4358	47.6038	38.6562	34.3318		1.57987	0.499151	0.800905	0.84813	0.467968	0.448166
CTP	C00063	D	81.1905	79.6385	75.4262	84.049	71.5377	81.897		0.344705	0.891792	1.21283	0.0446039	0.234364	0.444934
CTP	C00063	V+D	47.3902	51.0457	53.6125	43.6641	16.2949	56.219		0.851318	0.434991	1.79699	0.224465	0.0309837	0.288138
Cystathionine	C02291	NT	0.257662	0.257662	0.257662	0.257662	0.257662	0.257662		1.77386	1.26245	1.18326	1.43648	0.200979	0.142978
Cystathionine	C02291	V	0.257662	0.257662	0.257662	0.257662	0.257662	0.257662		0.975953	0.181926	1.05138	0.207244	0.388527	0.25138
Cystathionine	C02291	D	0.257662	0.257662	0.257662	0.257662	0.257662	0.257662		1.92735	1.80894	1.9083	0.930015	0.634274	0.643649
Cystathionine	C02291	V+D	0.257662	0.257662	0.257662	0.257662	0.257662	0.257662		0.972561	1.03208	1.07991	0.13859	0.261847	0.205528
Cytosine	C00380	NT	0.0463181	0.000371153	0.000485508	0.0455042	0.0256732	0.0111554		0.600258	0.770587	1.48519	0.791674	0.85146	1.50083
Cytosine	C00380	V	0.00380782	0.000394396	0.000742863	0.000956076	0.000512007	0.0321262		1.36827	1.67457	2.97717	5.45442	1.63925	0.927477
Cytosine	C00380	D	0.000526055	0.000773003	0.000656095	0.000290508	0.000873471	0.0322908		1.60894	0.80351	1.09332	1.4106	2.50203	1.12448
Cytosine	C00380	V+D	0.000441659	0.000764168	0.000869954	0.0312576	0.000412679	0.00044271		1.53566	3.34499	1.67749	0.809858	1.55395	1.54117
dATP	C00131	NT	100	100	100	100	100	100			0.650041		1.46415	1.42908	0.456733
dATP	C00131	V	100	100	100	100	100	100		0.597959
dATP	C00131	D	100	100	100	100	100	100			0.743006	1.01387
dATP	C00131	V+D	100	100	100	100	100	100		0.419055		0.722559
dCTP	C00458	NT	100	100	100	100	100	100		1.79516	1.45578	0.569053	0.578462		0.601545
dCTP	C00458	V	100	100	100	100	100	100		0	0	0	0	0	0
dCTP	C00458	D	100	100	100	100	100	100			1.03176	0.815111			1.17988
dCTP	C00458	V+D	100	100	100	100	100	100				1.64176
dG	C00330	NT	0.480383	0.525072	0.419308	0.429529	0.550714	0.268169		0.971079	0.787263	0.998209	0.816176	1.13038	1.29689
dG	C00330	V	0.376349	0.482471	0.486111	0.0145114	0.368626	0.0928541		1.67694	1.09952	1.08634	6.06175	0.963222	1.73893
dG	C00330	D	0.398888	0.519322	0.550714	0.483941	0.473367	0.421572		1.48766	0.872804	1.07394	0.894577	0.813334	0.782971
dG	C00330	V+D	0.341535	0.477363	0.426939	0.550714	0.550714	0.550714		0.848776	2.13056	0.885586	0.547296	1.06994	0.815331
dGDP	C00361	NT	0.550714	100	100	100	100	100		1
dGDP	C00361	V	100	100	100	0.383491	100	100					61.1631
dGDP	C00361	D	100	100	100	100	100	100		0	0	0	0	0	0
dGDP	C00361	V+D	0.550714	100	100	100	100	100		1.98015
DHAP	C00111	NT	100	100	100	100	100	100		1.88408	1.01033			0.10559
DHAP	C00111	V	100	100	100	100	100	100		5.75202	0.315742	1.27521	1.15459		0.192714
DHAP	C00111	D	100	100	100	100	100	100				0.161773
DHAP	C00111	V+D	100	100	100	100	100	100		0.441991		2.84157
Dihydroorotate	C00337	NT	1.45261	0.928944	0.886356	0.0954006	0.122845	0.0869341		1.45697	1.74511	1.16013	0.662065	0.539861	0.435863
Dihydroorotate	C00337	V	0.550665	0.923375	0.0988184	0.964354	0.801945	0.0871786		0.88049	0.725901	0.791876	0.753761	0.504945	0.468493
Dihydroorotate	C00337	D	2.30563	4.78707	3.16682	1.21235	1.28048	0.879743		1.77264	2.38132	1.5914	0.556298	0.66501	0.640701
Dihydroorotate	C00337	V+D	0.432686	0.0218894	1.36287	0.122845	0.122845	0.0677004		1.01407	0.970756	1.1825	0.409608	0.273774	0.30708
DMG	C01026	NT	0.07374	0.07374	0.0626103	0.029279	0.0139136	0.000556136		0.677698	0.580968	1.07008	1.13479	1.15749	1.37897
DMG	C01026	V	0.07374	0.0196842	0.0411434	0.0603965	0.0144517	0.0478386		0.668192	1.25569	1.03872	0.527064	0.94481	0.971787
DMG	C01026	D	0.0498099	0.0585953	0.000348518	0.0210226	0.0219362	0.0309178		1.01256	1.02005	1.27646	1.28919	1.35025	1.08735
DMG	C01026	V+D	0.0624047	0.0236483	0.0279269	0.010109	0.0303963	0.000855279		0.83715	1.43614	0.709633	1.04543	1.42478	3.18639
dTMP	C00364	NT	100	100	100	100	100	100			0.567446		2.32387	0.844752	0.263934
dTMP	C00364	V	0.550714	100	100	82.2773	100	100		0.718387	6.10877	3.91386	1.88246	0.6193	0.453431
dTMP	C00364	D	100	100	100	100	100	100		1.62274	0.989031	2.41349			1.57511
dTMP	C00364	V+D	93.4179	100	100	100	100	100		6.52161	2.05336	3.44455			0.910563
dTTP	C00459	NT	100	100	100	100	100	100		0.745624	2.90667		0.408212	0.609115	0.330377
dTTP	C00459	V	100	100	100	100	100	100				0.469956	0.417684
dTTP	C00459	D	100	100	100	100	100	100			1.5796	3.38079			1.29356
dTTP	C00459	V+D	100	100	100	100	100	100		0.509745		1.37493
F16BP	C00354	NT	89.6065	86.508	58.8196	69.8805	73.0775	77.6431		2.93953	1.72428	0.421307	0.299775	0.299101	0.316001
F16BP	C00354	V	97.9343	88.556	94.7947	95.1503	79.7672	75.665		9.11955	1.08947	2.44841	2.57121	0.551897	0.455848
F16BP	C00354	D	45.0304	62.7008	85.3204	37.4671	50.5281	49.3613		0.184177	0.186239	0.669261	0.137021	0.132142	0.114825
F16BP	C00354	V+D	92.4468	81.9068	97.6457	79.9015	69.1404	76.157		1.49991	0.444633	5.76264	0.260775	0.266944	0.244646
Folate	C00504	NT	100	100	100	100	1.11022e-14	0						0.814955	1.18505
Folate	C00504	V	0	0	0	0	100	0		0.546446	0.981478	0.482371	0.39623		0.921437
Folate	C00504	D	100	0	1.11022e-14	0	0	0			1.78599	6.08823	0.809644	0.376019	0.916703
Folate	C00504	V+D	100	0	-2.22045e-14	0	0	0			0.324977	1.5906	3.26861	1.29108	4.33252
Fru	C00095	NT	42.0832	33.4733	28.8213	35.9508	20.8483	26.161		0.739641	0.907548	1.10707	0.848112	1.31843	1.07921
Fru	C00095	V	58.7926	68.4296	78.8006	67.2641	65.6356	42.967		3.6642	3.47832	2.90695	1.57618	1.7873	2.41534
Fru	C00095	D	17.5211	38.1535	34.1968	21.4086	18.0283	26.5409		1.47239	0.617208	0.82351	0.956534	1.42517	0.881801
Fru	C00095	V+D	69.6388	75.9534	81.6534	34.3905	35.7748	50.9111		3.17768	2.82665	2.59171	1.57856	2.10683	1.35123
Fum	C00122	NT	21.4676	19.2599	18.3143	14.1664	13.7579	18.3237		1.74775	1.23199	0.942086	0.531456	0.60453	0.942193
Fum	C00122	V	15.889	14.1173	10.8515	10.4809	12.705	7.86265		1.26813	0.805348	1.06613	0.839419	0.56473	0.524
Fum	C00122	D	15.1929	16.9121	18.5346	8.91884	13.7066	14.4512		0.922778	0.966027	1.40734	0.4431	0.653696	0.724374
Fum	C00122	V+D	13.9977	10.8576	16.2798	7.03901	4.43005	7.25776		0.783718	0.516886	1.02536	0.395237	0.318457	0.39629
G	C00387	NT	100	100	0.550714	100	0.550714	100				1.31652		0.683478
G	C00387	V	0.550714	0.550714	0.550714	0.550714	100	100		1.09629	0.85162	0.896996	1.59352
G	C00387	D	100	0.550714	100	0.550714	0.550714	100			1.36188		0.835971	0.912814
G	C00387	V+D	0.550714	100	100	0.550714	0.550714	0.550714		0.907251			5.57747	0.72891	0.755648
G3P	C00118	NT	64.0082	59.895	100	100	100	0.0368828		1.82031	0.936586				0.243102
G3P	C00118	V	58.8719	0.0368828	100	100	0.0368828	0.0368828		0.951528	0.584336	0.191298		0.45609	0.595947
G3P	C00118	D	100	0.0368828	100	100	0.0368828	0.0368828			0.315959	1.23709		0.237288	0.232054
G3P	C00118	V+D	100	100	69.5569	0.0368828	0.0368828	0.0368828				0.979817	0.257361	0.213102	0.237889
G6P-F6P	C00668	NT	43.9227	46.3605	43.0258	64.5114	63.1691	70.4159		2.241	1.34456	0.826176	0.518836	0.484609	0.584821
G6P-F6P	C00668	V	88.1548	86.2668	90.1679	83.23	85.6166	81.4363		4.74163	2.48157	3.52219	1.86779	1.07028	0.979398
G6P-F6P	C00668	D	57.1777	69.3007	72.3519	21.9493	56.2431	64.9416		0.617159	0.716583	0.977386	0.162863	0.338602	0.405466
G6P-F6P	C00668	V+D	92.7977	86.7976	93.683	78.7774	39.1676	73.5528		2.7839	1.30665	3.9802	0.543681	0.192577	0.517038
GABA	C00334	NT	0.0335811	0.00547772	0.07374	0.0290087	0.07374	0.07374		1.47274	1.41911	1.20109	0.590402	0.62074	0.695921
GABA	C00334	V	0.0493203	0.0415729	0.07374	0.07374	0.07374	0.07374		0.936574	0.900952	1.04222	0.413885	0.52195	0.403472
GABA	C00334	D	0.0266323	0.0567856	0.0445328	0.0321638	0.07374	0.07374		1.22144	1.41543	1.54445	0.624144	0.498707	0.465708
GABA	C00334	V+D	0.07374	0.07374	0.0516771	0.07374	0.07374	0.07374		0.994471	0.879271	1.00814	0.33989	0.32312	0.336808
GDP	C00035	NT	85.5354	85.3636	67.3641	93.5867	85.2571	73.8562		2.05675	1.39868	0.500738	0.500363	0.685653	0.857812
GDP	C00035	V	66.4539	57.1332	62.5384	65.6652	61.4189	68.8774		2.94887	0.680851	1.24126	1.11476	0.646913	0.35099
GDP	C00035	D	100	89.7142	79.1648	100	66.8141	77.8405		0.278271	0.739522	2.13902		0.0943323	0.532726
GDP	C00035	V+D	56.0068	60.8511	60.372	54.017	100	61.6335		1.1013	0.369696	2.44512	0.244827	0.0617798	0.298925
Glc	C00031	NT	59.107	63.2812	57.4442	75.1514	80.9388	89.8232		0.388057	0.605696	0.600277	0.812273	1.35716	2.23654
Glc	C00031	V	85.1383	89.263	81.8682	76.1519	74.5049	90.1713		1.57552	2.4052	1.37649	0.863102	0.886897	3.56481
Glc	C00031	D	48.0191	85.7618	96.5655	84.1002	87.5645	88.9263		0.632176	1.38265	6.61454	1.50678	2.22743	2.03152
Glc	C00031	V+D	87.8279	92.5804	90.7886	92.4536	94.0334	94.664		2.10464	3.05488	1.9811	3.44315	5.43992	4.88026
GlcA	C00257	NT	42.662	41.1658	39.0945	34.0066	31.051	32.0553		1.48244	1.29627	0.989326	0.631253	0.839888	0.76082
GlcA	C00257	V	10.9758	10.1922	12.7106	10.9354	11.4716	12.2325		0.869436	0.626549	0.56589	0.484377	0.313365	0.30314
GlcA	C00257	D	38.4842	42.0768	42.1086	29.3388	32.6921	34.1127		0.977423	0.968579	1.37184	0.38218	0.483492	0.719454
GlcA	C00257	V+D	13.4532	13.5251	13.9239	5.94449	14.404	10.9052		0.532054	0.312478	0.626465	0.482288	0.099703	0.201937
GlcN	C00329	NT	0.184165	0.184165	0.184165	0.184165	0.184165	0.184165		0.631161	1.41392	1.13545	0.749854	1.41572	0.653901
GlcN	C00329	V	0.184165	0.184165	0.184165	0.184165	0.184165	0.184165		0.891489	1.37588	1.58234	1.07779	0.801078	1.74676
GlcN	C00329	D	0.184165	0.184165	0.184165	0.184165	0.184165	0.184165		1.44759	0.9476	0.943684	0.91316	0.9893	0.804544
GlcN	C00329	V+D	0.184165	0.184165	0.184165	0.184165	0.184165	0.184165		0.968859	1.00583	1.0699	1.04393	1.40556	0.897782
GlcN-6P	C00352	NT	7.8168	12.3456	7.43519	8.1409	7.61609	13.0031		1.37775	1.05272	1.09041	0.900009	0.77988	0.799228
GlcN-6P	C00352	V	6.55769	5.43106	4.47538	7.20065	4.32238	4.28586		0.650422	0.780253	0.612484	0.73609	0.691763	0.652902
GlcN-6P	C00352	D	6.03616	8.62829	7.73576	8.56165	9.86246	9.69155		0.777488	0.846761	1.0602	0.743089	0.686055	0.98311
GlcN-6P	C00352	V+D	9.4452	6.67056	3.49187	10.7431	3.80229	4.99986		0.653964	0.651026	0.672888	0.408915	0.214463	0.484376
GlcNAc-6P	C00357	NT	44.0824	23.1398	28.7983	37.8369	26.7447	26.1779		1.75714	1.23435	0.652994	0.818179	0.675334	0.861998
GlcNAc-6P	C00357	V	39.9445	9.75018	47.5909	56.8433	49.8847	50.3036		0.778522	0.370231	0.90341	1.02252	0.532526	0.389178
GlcNAc-6P	C00357	D	12.8975	10.8733	25.065	34.1428	41.6834	27.9922		0.636444	0.762115	1.17157	0.212263	0.599787	0.627699
GlcNAc-6P	C00357	V+D	68.9336	51.3599	56.4377	20.1725	50.0132	64.5916		0.848927	0.738803	1.44811	0.0907899	0.166643	0.823811
Gln	C00064	NT	0.236551	0.212505	0.26196	0.295727	0.260984	0.276614		1.09992	1.13452	1.10278	0.927048	0.846381	0.889348
Gln	C00064	V	0.118563	0.105503	0.116752	0.0986622	0.135418	0.133558		1.40315	1.48087	1.49247	0.985279	1.03796	1.10602
Gln	C00064	D	0.240392	0.283169	0.279888	0.280588	0.276009	0.291468		1.0337	1.16248	1.25997	0.883109	0.886328	1.04186
Gln	C00064	V+D	0.0962163	0.133665	0.0948053	0.122471	0.125127	0.107651		1.43936	1.41399	1.51387	0.790107	0.868624	0.962431
Glu	C00025	NT	31.2363	31.115	31.316	32.7291	32.874	33.4399		1.4346	1.33221	1.12481	0.658573	0.702731	0.747079
Glu	C00025	V	29.6368	29.7459	29.2953	29.3668	29.6344	30.0224		1.14293	0.981082	1.00308	0.792304	0.614406	0.578457
Glu	C00025	D	30.502	31.4952	31.0612	32.2497	32.694	32.4255		1.04541	1.0801	1.24759	0.578983	0.626293	0.751265
Glu	C00025	V+D	28.5407	28.4854	28.3405	27.5911	27.5894	28.0458		1.014	0.727729	1.19176	0.46343	0.213576	0.409925
GlucA	C00191	NT	1.87764	1.50376	1.10442	1.25078	0.184165	0.732897		1.17086	1.18585	1.08184	0.515762	1.20204	0.843654
GlucA	C00191	V	1.00171	0.541875	0.161525	1.18591	0.184165	0.184165		1.50555	1.29565	1.3358	0.931522	0.663691	0.57493
GlucA	C00191	D	0.467695	1.38101	1.95304	0.760013	1.60712	0.184165		1.50823	0.868547	1.32586	0.635132	0.562856	0.697716
GlucA	C00191	V+D	0.475232	0.155048	1.36626	0.617989	1.53106	0.723489		1.37755	0.833709	1.04187	0.762797	0.21938	0.527964
Gly	C00037	NT	6.30235	6.38301	6.14955	5.09765	3.69088	5.39296		1.11947	1.162	1.22351	0.835328	0.858532	0.801163
Gly	C00037	V	3.9123	4.81274	4.96978	3.56583	3.81886	3.53249		1.81785	1.31759	1.3229	0.853294	0.840733	0.846466
Gly	C00037	D	5.78296	6.18539	5.38283	3.11015	3.32067	3.82878		1.13595	1.28278	1.22659	1.19505	0.88769	0.854323
Gly	C00037	V+D	5.06841	4.81085	4.86317	0.579241	3.69012	3.40307		1.24949	1.32015	1.3095	3.14501	0.654369	0.686056
Glycerol	C00116	NT	0.0368828	0.0368828	0.0368828	0.0368828	0.0292295	0.0310342		1.13627	0.656891	0.894149	1.12601	1.0341	1.15258
Glycerol	C00116	V	0.0368828	0.0206603	0.0368828	0.0368828	0.0302506	0.0183776		0.615381	0.981573	0.643493	1.18594	1.177	2.48474
Glycerol	C00116	D	0.025652	0.0368828	0.0368828	0.0291507	0.00164931	0.0279421		0.825421	0.689662	0.824321	1.52364	2.56344	2.37905
Glycerol	C00116	V+D	0.0242464	0.0287795	0.0368828	0.0368828	0.00511269	0.0136736		0.692342	1.05262	0.53137	1.19326	2.0877	2.14453
Glycerol-2-P	C02979	NT	19.0282	23.4034	19.8424	11.5735	17.5188	8.4209		2.74624	1.32497	0.907661	0.279624	0.376631	0.364874
Glycerol-2-P	C02979	V	20.6162	19.0756	14.733	9.01455	11.6055	10.0281		2.74042	1.1564	1.61556	1.84276	0.333782	0.262379
Glycerol-2-P	C02979	D	12.4943	5.3142	20.2738	20.3167	0.0368828	11.4864		0.623765	0.484436	1.94204	0.0422986	0.160074	0.34569
Glycerol-2-P	C02979	V+D	18.4655	9.19709	22.9888	23.0311	0.0368828	0.0368828		1.35422	0.407033	1.98955	0.157337	0.0195916	0.0985403
Glycerol-3-P	C00093	NT	15.1286	15.641	14.6359	17.6502	17.3355	17.1653		1.28137	1.13084	1.12748	0.882428	0.768957	0.808916
Glycerol-3-P	C00093	V	13.7078	13.9924	13.429	15.9364	16.6055	16.9059		1.32464	1.37177	1.41231	0.99271	0.922015	0.968702
Glycerol-3-P	C00093	D	15.2387	16.2855	15.9837	18.0342	18.1592	17.9764		0.960341	0.923789	0.9245	0.700609	0.656447	0.68276
Glycerol-3-P	C00093	V+D	13.9006	14.2489	14.011	17.1698	17.3261	17.1643		1.22099	1.25832	1.2633	0.523721	0.681566	0.686354
GMP	C00144	NT	90.4879	83.8974	81.7263	94.7835	52.4656	91.5922		2.03927	1.20242	0.859357	0.568533	0.760729	0.569695
GMP	C00144	V	67.5636	73.9479	70.7186	64.8573	56.6295	63.1788		3.62814	1.92896	2.15989	1.88818	0.527107	0.43141
GMP	C00144	D	82.1656	84.3813	86.5708	100	55.5581	83.2795		0.962446	0.96268	2.52608		0.17722	0.69376
GMP	C00144	V+D	59.9447	57.6751	65.1573	41.5079	0.550714	43.5465		2.27515	1.1408	3.8351	0.475129	0.0375617	0.345636
GSH	C00051	NT	25.9383	25.3191	25.9124	22.6192	23.0676	23.7978		1.60144	1.43295	1.05871	0.608067	0.644047	0.654793
GSH	C00051	V	22.3687	21.9012	25.5942	18.1399	18.3101	18.9334		1.44217	1.06781	0.927789	0.59474	0.557121	0.487385
GSH	C00051	D	24.9095	25.9531	26.0091	22.5237	20.5832	22.9145		0.834664	1.13678	1.40325	0.203476	0.24463	0.406354
GSH	C00051	V+D	22.6024	23.256	23.3818	18.1233	14.8342	6.78952		0.996553	0.692884	0.970767	0.142016	0.04928	0.0132675
GSSG	C00127	NT	46.0588	44.3407	44.76	37.8841	41.9999	39.3614		1.12267	1.17145	1.0082	0.888081	0.89318	0.916416
GSSG	C00127	V	41.9672	38.9109	39.4085	36.6553	34.27	31.1952		0.994581	0.896759	0.987218	0.701462	0.552648	0.533233
GSSG	C00127	D	44.7298	47.8522	45.3472	40.7168	38.468	41.7859		1.0169	1.3164	1.54042	0.364042	0.714051	1.02943
GSSG	C00127	V+D	39.3393	38.3303	41.3461	31.5524	26.9347	35.1573		1.12608	0.756477	1.53487	0.458059	0.144447	0.906907
GTP	C00044	NT	89.0789	86.1299	90.841	84.7626	82.3628	87.6475		2.21052	1.53572	0.577595	0.574897	0.557374	0.543889
GTP	C00044	V	65.9954	75.9843	68.7581	65.1269	72.513	69.1513		1.56536	0.38228	0.812268	0.929312	0.383877	0.377525
GTP	C00044	D	88.5317	93.0218	84.095	100	95.8506	82.1697		0.136862	0.589852	1.28786	0.0116834	0.172547	0.511755
GTP	C00044	V+D	69.0055	58.6659	64.6893	65.5631	100	53.5603		0.71318	0.263629	1.77098	0.125773		0.202527
His	C00135	NT	0	0	0	0	0	0		1.16328	1.21245	1.15071	0.81393	0.826033	0.833597
His	C00135	V	0	0	0	0	0	0		1.25776	1.47114	1.44821	0.704555	0.798385	0.836299
His	C00135	D	0	0	0	0	1.11022e-14	0		1.21829	1.29142	1.45809	0.759802	0.619823	0.727757
His	C00135	V+D	0	0	0	0	0	0		1.53607	1.41991	1.4663	0.569575	0.803838	0.693261
Homocysteine	C00155	NT	0.07374	0.07374	0.07374	3.95541	0.07374	0.07374		0.40391	0.831768	1.49231	0.389881	1.0542	1.82793
Homocysteine	C00155	V	0.000288398	0.000653354	0.00101882	0.000954817	0.07374	0.07374		2.88672	3.80647	5.41444	40.5081	0.886206	1.31797
Homocysteine	C00155	D	0.0220287	0.07374	0.000308859	0.0103326	0.00045544	0.230459		2.65363	0.505755	1.45612	1.52503	3.42554	0.854757
Homocysteine	C00155	V+D	0.000462887	0.000588859	0.000431413	0.0133281	0.000444317	0.0312219		2.07472	9.29813	1.58697	1.53793	2.1339	1.44165
HS2O3	C00320	NT	100	100	100	100	100	100		1.18448	1.03549	0.990216	0.905517	0.900472	0.983818
HS2O3	C00320	V	100	100	100	100	100	100		1.16756	0.914696	0.971408	1.10862	0.981732	1.00986
HS2O3	C00320	D	100	100	100	100	100	100		0.877906	0.892019	0.970371	0.839596	1.05681	1.05313
HS2O3	C00320	V+D	100	100	100	100	100	100		0.862044	0.779254	0.929936	1.05953	0.750841	0.837947
Hypoxanthine	C00262	NT	0.122845	0.122845	0.0202001	0.122845	0.0302406	0.00071861		0.137456	0.679299	1.64702	0.647499	1.10336	1.78536
Hypoxanthine	C00262	V	0.122845	0.050429	0.0153345	0.00221886	0.0635975	0.122845		2.35649	3.21341	4.81677	46.0376	2.30946	1.30669
Hypoxanthine	C00262	D	0.00941149	0.122845	0.122845	0.122845	0.0606074	0.122845		2.02369	0.199863	1.00281	1.29711	2.92582	1.29687
Hypoxanthine	C00262	V+D	0.122845	0.00174654	0.122845	0.00220228	0.00100942	0.0834734		1.93747	8.90553	2.04738	1.90167	2.29249	2.49356
IMP	C00130	NT	100	100	98.1149	100	96.7774	98.2319		1.63362	1.33198	0.712848	0.631321	0.778445	0.911788
IMP	C00130	V	85.8766	80.9756	88.0809	72.7037	96.9732	95.3224		2.35005	1.26572	1.65472	1.28141	0.417364	0.399108
IMP	C00130	D	93.2852	98.0585	95.548	100	94.3118	97.3167		0.677094	0.833777	1.57559	0.111161	0.323063	0.575869
IMP	C00130	V+D	83.9328	77.2086	84.7945	100	100	87.0951		1.1874	0.544404	1.74178	0.22618	0.011225	0.339424
Inosine	C00294	NT	100	100	0.550714	100	18.5343	100				0.523137	0.307852	2.16901
Inosine	C00294	V	46.2792	0.550714	45.8872	28.7134	31.0624	6.94824		1.88977	1.54734	3.97457	4.9901	1.15541	4.1082
Inosine	C00294	D	0.550714	0.550714	100	0.550714	0.550714	49.073		0.490373	0.54711		0.312792	0.568316	0.61303
Inosine	C00294	V+D	54.9823	38.6566	65.5537	0.550714	2.61772	63.0448		1.8099	2.75275	1.12258	1.64021	15.5702	0.942237
Inositol	C00137	NT	0	1.11022e-14	0	0	0	0		1.04234	1.10903	1.16673	0.916886	0.858925	0.906083
Inositol	C00137	V	0	0	0	0	0	0		1.24905	1.28197	1.30795	1.0212	1.02815	1.03773
Inositol	C00137	D	0	0	0	0	0	0		1.0253	1.61139	1.64217	1.0784	1.02676	1.07605
Inositol	C00137	V+D	0	0	0	0	0	0		1.63592	1.58307	1.67496	0.792126	1.03994	1.02803
Isocaproate	X00005	NT	0	0	0	0	0	0		1.07195	1.15802	0.835158	0.805541	0.987484	1.14185
Isocaproate	X00005	V	0	0	0	0	0	0		0.94866	1.11644	1.17218	0.866123	1.00414	0.706292
Isocaproate	X00005	D	0	0	0	0	0	-2.22045e-14		1.03125	0.821852	0.896342	0.930351	0.973245	0.91396
Isocaproate	X00005	V+D	0	0	1.11022e-14	0	0	0		0.908159	1.07518	0.983693	0.881872	1.17397	1.13829
Lac	C00186	NT	24.0057	29.4553	23.9617	20.4076	15.7042	12.8277		1.88985	1.47222	1.04309	0.436965	0.593835	0.564031
Lac	C00186	V	18.0685	12.7278	18.5756	10.8398	13.6109	9.63333		1.27905	1.15578	0.85702	1.31602	0.475809	0.849964
Lac	C00186	D	17.4317	30.6815	33.2755	15.6784	13.004	14.8861		1.06499	0.892115	1.02456	0.446028	0.547812	0.684635
Lac	C00186	V+D	16.3799	13.4415	26.1745	11.5879	17.9614	15.0589		0.994441	0.809243	0.998168	0.388033	0.172956	0.374145
Leu/Ile	C00123	NT	0	0	0	1.11022e-14	0	0		1.18187	1.18397	1.1799	0.814524	0.777914	0.861823
Leu/Ile	C00123	V	0	0	0	0	0	0		1.42253	1.47033	1.51904	0.936906	0.92177	1.04787
Leu/Ile	C00123	D	-2.22045e-14	0	0	0	1.11022e-14	0		1.0313	1.31699	1.47255	0.826265	0.833363	0.893393
Leu/Ile	C00123	V+D	0	0	0	0	0	0		1.53472	1.53492	1.61133	0.750646	0.92828	0.910533
Lys	C00047	NT	0	0	0	0	0	0		1.05121	1.16018	1.19662	0.830713	0.895192	0.866075
Lys	C00047	V	0	1.11022e-14	1.11022e-14	0	0	0		1.67658	1.86125	1.80107	0.917652	1.0077	1.21147
Lys	C00047	D	0	0	0	0	0	0		1.1798	1.18687	1.49857	0.765984	0.770179	0.876277
Lys	C00047	V+D	0	-2.22045e-14	0	0	1.11022e-14	0		1.86193	1.85894	1.83225	0.912675	1.06968	1.05241
Mal	C00149	NT	25.0067	24.1886	24.2194	22.8893	23.2403	24.7672		1.94511	1.24357	0.878237	0.496938	0.531759	0.904382
Mal	C00149	V	21.4317	21.5538	21.6284	20.6582	20.6318	19.3628		1.28035	0.710024	0.752148	0.613235	0.471011	0.392743
Mal	C00149	D	22.8096	24.1669	24.3977	21.3665	22.2116	23.3789		0.817392	0.975908	1.41027	0.338908	0.530272	0.650201
Mal	C00149	V+D	21.5121	20.605	21.5556	17.0954	15.8101	18.5562		0.713558	0.424266	0.990499	0.295685	0.18829	0.287627
Met	C00073	NT	0.00194304	0.00235974	0.00221116	0.00179096	0.00234915	0.00166957		1.15354	1.22183	1.19366	0.830454	0.755857	0.84465
Met	C00073	V	0.00201125	0.00233163	0.00200274	0.00220491	0.00163668	0.00224079		1.46856	1.51441	1.50824	0.91141	0.944342	1.04374
Met	C00073	D	0.00215647	0.00198392	0.00235679	0.00202328	0.001917	0.00222868		1.03247	1.32997	1.42825	0.815589	0.818167	0.909484
Met	C00073	V+D	0.00208404	0.0023432	0.00226668	0.00218972	0.00237567	0.00254477		1.47198	1.6182	1.63334	0.728513	0.949617	0.976095
N-Carbamoyl-L-aspartate	C00438	NT	0.00188236	0.00250781	0.122845	100	0.122845	0.122845		2.33471	1.62334	0.591708		0.229183	0.22106
N-Carbamoyl-L-aspartate	C00438	V	0.122845	0.122845	1.58244	0.122845	100	100		0.962538	0.576488	0.710252	0.748858
N-Carbamoyl-L-aspartate	C00438	D	0.000982651	0.122845	0.00101251	100	100	0.122845		0.714706	1.49884	2.85153			0.502271
N-Carbamoyl-L-aspartate	C00438	V+D	2.85786	100	0.013996	100	100	100		1.00713		1.42714
NAD+	C00003	NT	0	0	0	0	0	0		1.11165	1.30991	1.13548	0.757245	0.76436	0.921358
NAD+	C00003	V	0	0	0	0	0	0		1.01252	0.887637	0.910091	0.647446	0.692207	0.752098
NAD+	C00003	D	0	0	0	0	0	0		0.802799	1.14551	1.26043	0.553123	0.704742	1.0646
NAD+	C00003	V+D	0	0	0	0	0	-2.22045e-14		0.598629	0.945113	0.585584	0.395668	0.418657	0.54788
NADP+	C00006	NT	0	0	100	0	100	100		1.0926	1.46774		0.439653
NADP+	C00006	V	0	0	0	0	0	100		0.455321	0.784872	0.895623	0.656928	0.315624
NADP+	C00006	D	100	100	0	100	100	0				1.64814			0.273181
NADP+	C00006	V+D	-2.22045e-14	100	0	100	100	100		0.998824		1.45237
Nicotinamide	C00153	NT	0	0	0	0	0	0		1.23364	0.952401	1.25975	1.03824	0.736687	0.779277
Nicotinamide	C00153	V	0	0	0	0	-2.22045e-14	1.11022e-14		1.24524	1.13538	1.15572	1.02973	0.926876	0.854489
Nicotinamide	C00153	D	0	0	0	0	0	0		1.29607	1.39701	1.19991	0.686689	0.743317	0.527105
Nicotinamide	C00153	V+D	0	0	0	0	0	0		1.18137	1.30129	1.33365	0.504494	0.720912	0.688354
Ornithine	C00077	NT	0.122845	0.122845	0.122845	0.0528977	0.102136	0.0512724		0.881241	1.03772	1.03308	0.833415	1.15452	1.06003
Ornithine	C00077	V	0.122845	0.122845	0.0966615	0.0528392	0.0013337	0.122845		1.05681	1.40465	1.42231	0.69063	0.880196	1.02137
Ornithine	C00077	D	0.0816681	0.122845	0.0915408	0.122845	0.122845	0.0808803		1.58388	0.932199	1.08788	0.819531	0.768167	0.975548
Ornithine	C00077	V+D	0.0314569	0.122845	0.122845	0.0962236	0.0596043	0.102962		1.5456	1.12263	1.08002	0.777707	0.960316	0.916223
Orotate	C00295	NT	0.122845	0.065415	100	100	100	100		0.0648096	1.93519
Orotate	C00295	V	100	100	100	0.0317584	100	100					0.689946
Orotate	C00295	D	5.19657	3.14359	4.02248	100	0.122845	0.122845		0.468483	0.861898	0.797605		0.055561	0.0189191
Orotate	C00295	V+D	100	100	0.122845	100	100	100				0.0381825
Orotidine	X00006	NT	44.4081	45.4072	46.3627	48.2475	48.4477	46.3708		1.1775	1.26456	1.26605	0.772117	0.789751	0.730025
Orotidine	X00006	V	33.6591	31.8772	29.8318	33.1876	33.5641	35.9179		1.01711	1.01479	1.04105	0.573936	0.567093	0.591529
Orotidine	X00006	D	49.183	49.1632	49.1109	54.7954	53.8201	55.4483		1.21651	1.64969	1.53986	0.83201	0.831087	0.945049
Orotidine	X00006	V+D	32.4252	32.0799	32.1322	36.9773	34.8306	36.9642		1.07892	1.08708	1.18422	0.42822	0.464623	0.507223
P-Choline	C00588	NT	0.00208752	0.0021378	0.0016927	0.00212633	0.00186041	0.0018754		1.42248	1.30885	1.038	0.723338	0.705212	0.802117
P-Choline	C00588	V	0.00203955	0.00194913	0.00203685	0.0015988	0.00193787	0.00159214		1.32608	1.09066	1.13382	0.759989	0.65954	0.557252
P-Choline	C00588	D	0.00227918	0.0016623	0.00228646	0.00165817	0.0010076	0.00170919		0.965433	1.07235	1.44772	0.485495	0.514275	0.650424
P-Choline	C00588	V+D	0.00192177	0.00212206	0.00176366	0.00160298	0.000856991	0.00144915		1.07405	0.798267	1.23384	0.425557	0.301188	0.437621
P-Creatine	C02305	NT	0.07374	0.07374	0.07374	0.07374	0.07374	0.07374		0.751894	0.708509	0.935321	1.52229	1.52813	0.553858
P-Creatine	C02305	V	0.07374	0.07374	0.07374	0.07374	0.07374	0.07374		1.71596	0.940009	0.731107	1.50008	0.943759	1.21107
P-Creatine	C02305	D	0.07374	0.07374	0.07374	0.07374	0.07374	0.07374		0.781981	0.581674	1.55601	2.19098	1.16383	1.54239
P-Creatine	C02305	V+D	0.07374	0.07374	0.07374	0.07374	0.07374	0.07374		1.10228	1.48909	1.58933	0.908438	1.02017	1.22239
P-EtA	C00346	NT	0.0122973	0.0122973	0.0122973	0.0122973	0.0122973	0.0122973		1.36108	1.19045	0.687893	0.697473	0.73392	1.32918
P-EtA	C00346	V	0.0122973	0.0122973	0.0122973	0.0122973	0.0122973	0.0122973		1.0825	0.715447	0.608179	1.73663	0.74358	0.482194
P-EtA	C00346	D	0.0122973	0.0122973	0.0122973	0.0122973	0.0122973	0.0122973		0.946436	0.451725	1.29522	0.515044	0.577162	0.80989
P-EtA	C00346	V+D	0.0122973	0.0122973	0.0122973	0.0122973	0.0122973	0.0122973		0.562848	0.993845	0.660243	0.328653	0.244726	0.238803
P-Ser	C01005	NT	20.3286	19.3182	19.1917	21.1997	18.3957	16.0352		1.64133	1.46825	1.4384	0.482441	0.496412	0.473167
P-Ser	C01005	V	17.4024	18.2971	18.556	14.3724	10.744	15.4729		1.03978	1.03734	1.10321	0.369955	0.233803	0.272778
P-Ser	C01005	D	21.2997	20.7506	19.6133	16.2196	19.7724	14.0779		1.15488	1.25297	1.29168	0.286635	0.317408	0.334441
P-Ser	C01005	V+D	18.1697	18.9486	15.9017	12.3844	2.30028	7.55007		0.923003	0.662619	1.0505	0.16766	0.0583107	0.147221
Palmitate	C00249	NT	0.0728599	0.0754154	0.0204147	0.0338676	0.0491571	0.00848864		0.860563	0.914208	1.06024	0.996276	1.04909	1.11962
Palmitate	C00249	V	0.0183278	0.0339243	0.00791078	0.0418596	0.0648628	0.00590939		0.89705	0.929876	1.12026	1.1909	1.00398	0.873666
Palmitate	C00249	D	0.0135599	0.0178524	0.0859953	0.0305231	0.0456518	0.0414226		1.12295	0.849777	1.10081	0.872421	1.07877	1.1157
Palmitate	C00249	V+D	0.00652499	0.00475016	0.0088489	0.0159265	0.00631411	0.00622783		0.891832	1.03964	1.18681	1.0666	0.898985	0.938635
Pantothenate	C00864	NT	0	0	0	1.11022e-14	0	0		1.13442	1.18009	1.29864	0.809133	0.787961	0.789759
Pantothenate	C00864	V	0	0	0	0	0	1.11022e-14		1.16913	1.33603	1.38098	0.696387	0.765609	0.794913
Pantothenate	C00864	D	0	0	0	0	1.11022e-14	0		1.22747	1.63967	1.73792	0.919886	0.893269	0.940347
Pantothenate	C00864	V+D	0	-2.22045e-14	0	0	0	0		1.44576	1.58306	1.53877	0.608552	0.758266	0.730135
PEP	C00074	NT	100	100	100	100	100	100		1.42944	0.570564
PEP	C00074	V	100	100	100	100	100	100		0.435112			0.0820294
PEP	C00074	D	100	100	100	100	100	100				0.34325
PEP	C00074	V+D	100	100	100	100	100	100				0.521079
Phe	C00079	NT	1.11022e-14	0	1.11022e-14	0	0	0		1.13385	1.17237	1.20595	0.840277	0.775339	0.872214
Phe	C00079	V	0	0	0	0	0	0		1.40529	1.54527	1.541	0.903347	0.94501	1.01312
Phe	C00079	D	0	0	0	0	0	0		1.07885	1.35207	1.55889	0.880267	0.875905	0.958641
Phe	C00079	V+D	0	0	0	0	0	0		1.55721	1.61883	1.66927	0.782915	0.979701	1.0002
Pipecolate	C00408	NT	0	1.11022e-14	-2.22045e-14	0	0	0		1.05678	1.18061	1.19326	0.82842	0.873636	0.867299
Pipecolate	C00408	V	0	0	0	0	0	0		1.5817	1.91724	1.76349	0.859714	0.927712	1.16743
Pipecolate	C00408	D	0	0	0	0	0	0		1.17644	1.13551	1.41217	0.781572	0.723829	0.863535
Pipecolate	C00408	V+D	-2.22045e-14	0	0	0	1.11022e-14	0		1.79432	1.61204	1.73778	0.837584	0.978658	1.04684
Pro	C00148	NT	10.3141	10.4242	10.292	9.47964	9.46401	9.63435		1.2544	1.22079	1.15478	0.805171	0.753856	0.811002
Pro	C00148	V	9.72932	9.96142	9.63544	8.04664	8.314	8.34548		1.28642	1.32721	1.37749	0.850667	0.890884	0.906661
Pro	C00148	D	9.89965	11.0667	10.7694	9.62568	9.82959	9.85103		1.02723	1.3022	1.26135	0.771539	0.753074	0.812284
Pro	C00148	V+D	10.1164	10.3738	10.1573	7.85311	8.12629	8.31314		1.32134	1.39718	1.45	0.580377	0.734647	0.759974
Pro-OH	C01157	NT	0.0014671	0.00157441	0.00178811	0.00215125	0.00126591	0.00169057		1.21366	1.21964	1.16189	0.811837	0.770624	0.822359
Pro-OH	C01157	V	0.0014099	0.00104063	0.000976851	0.00200643	0.00147142	0.00156538		1.31697	1.3804	1.43632	0.883063	0.877932	0.940601
Pro-OH	C01157	D	0.00134761	0.00137779	0.00086872	0.00169826	0.00248007	0.00239018		1.0867	1.2265	1.28086	0.79184	0.749669	0.78944
Pro-OH	C01157	V+D	0.000796945	0.00124716	0.0022436	0.00207376	0.00213902	0.00137897		1.39708	1.42787	1.42995	0.605498	0.744346	0.754133
Pyr	C00022	NT	100	100	100	100	100	100		0.264859	0.316426	0.187145	0.722792	1.32177	3.18701
Pyr	C00022	V	100	100	100	100	100	100		2.08238	3.16526	1.27919	0.682577	1.1458	6.3378
Pyr	C00022	D	100	100	100	100	100	100		0.170614	2.03527	11.2916	1.70565	3.42758	3.30711
Pyr	C00022	V+D	100	100	100	100	100	100		2.97094	4.5268	2.68601	5.80465	8.99622	8.53297
R5P	C00117	NT	100	100	74.4886	100	100	100		2.55208	0.903351	0.515267	0.300282		0.729023
R5P	C00117	V	100	100	87.4551	100	100	100		3.521	1.79119	2.10213	1.15824	0.468364	0.529983
R5P	C00117	D	87.5144	100	100	100	100	100		0.930524	0.38167	2.18864		0.202879
R5P	C00117	V+D	100	100	100	75.1162	100	100		1.6928	0.262642	1.85228	0.307293		0.211743
S7P	C05382	NT	61.449	64.38	89.0716	48.6844	41.9507	54.6495		2.31025	1.32118	0.698376	0.56667	0.630194	0.473323
S7P	C05382	V	82.5337	82.6257	83.8008	82.9862	87.2689	79.2861		3.04806	1.60212	2.72024	1.23879	0.931958	0.61755
S7P	C05382	D	85.3366	43.0131	49.6529	0.257662	34.8992	73.9743		0.546645	0.766337	1.78473	0.0379315	0.1428	0.491486
S7P	C05382	V+D	80.3792	81.844	77.151	89.2383	0.257662	100		2.24237	1.05134	2.94528	0.374536	0.0422495	0.224588
SAM	C00019	NT	76.0599	78.3737	76.109	76.8058	76.1061	76.0488		1.2306	1.19472	1.16852	0.816741	0.829229	0.760197
SAM	C00019	V	61.2352	62.7772	63.0107	60.6157	59.8756	60.8643		1.58699	1.70191	1.67304	0.879014	1.11217	1.11048
SAM	C00019	D	73.8058	73.0869	74.8329	72.3533	72.1807	72.3062		1.07176	1.4078	1.41485	0.809284	0.575902	0.735916
SAM	C00019	V+D	59.5689	59.2741	59.3924	58.0819	58.1951	58.5347		1.83025	1.64513	1.74102	0.724081	0.896546	0.782542
Sarc	C00213	NT	0.0368828	0.0368828	0.0368828	0.0368828	0.0368828	0.0218604		1.1852	1.0643	1.09739	0.899384	0.884792	0.868929
Sarc	C00213	V	0.0368828	0.0368828	0.0368828	0.0368828	0.0368828	0.0368828		1.33036	1.15079	1.2868	0.568537	0.750836	0.611406
Sarc	C00213	D	0.024269	0.0368828	0.0224875	0.0242614	0.0368828	0.0368828		1.23831	0.982162	1.55172	0.971383	0.662168	0.641311
Sarc	C00213	V+D	0.0368828	0.0176966	0.0368828	0.0368828	0.0368828	0.0368828		1.37201	1.33495	1.2408	0.697562	0.673769	0.620823
Ser	C00065	NT	15.4929	15.2934	14.9698	14.3113	12.1903	13.1289		1.08824	1.08493	1.21084	0.860446	0.86197	0.893579
Ser	C00065	V	11.1342	10.401	10.8883	9.46361	9.59298	9.8659		1.39107	1.47551	1.47113	0.890283	0.964313	0.949249
Ser	C00065	D	13.8708	15.0092	14.5082	12.5144	11.8272	11.8236		1.09918	1.15356	1.26057	0.846246	0.687412	0.866476
Ser	C00065	V+D	10.6823	10.3418	10.7185	8.26222	8.75612	8.34957		1.44354	1.36264	1.48514	0.791542	0.806645	0.7938
Shikimate	C00493	NT	0	0	0	0	0	0		0.783167	0.978427	0.99027	0.657143	1.30246	1.28854
Shikimate	C00493	V	0	0	0	0	0	1.11022e-14		1.3369	1.19288	1.52409	1.14586	0.809876	0.810477
Shikimate	C00493	D	0	1.11022e-14	0	0	0	0		1.28407	0.691285	0.957123	0.649204	0.916481	0.933039
Shikimate	C00493	V+D	0	0	0	0	-2.22045e-14	0		1.08525	0.856866	1.15554	1.40193	0.421486	0.673265
Succ	C00042	NT	2.00643	1.55405	0.500035	0.07374	0.00045695	1.27824		1.15816	1.43205	1.16957	0.376987	0.878826	0.984416
Succ	C00042	V	0.925045	0.07374	0.000466263	0.000404044	0.07374	0.07374		1.60952	1.26208	1.58696	1.08839	0.488044	0.516425
Succ	C00042	D	0.0275869	1.48615	1.88239	0.0330526	0.07374	0.07374		1.54559	0.618062	1.28496	0.374109	0.632833	0.626971
Succ	C00042	V+D	0.853494	0.07374	3.68215	0.0497152	0.07374	0.07374		1.05221	0.504513	0.895726	0.606289	0.333483	0.448674
T	C00214	NT	0.31276	0.550714	0.550714	0.147908	0.152379	0.30802		0.781841	1.04492	0.962157	1.07584	1.09186	1.04338
T	C00214	V	0.467934	0.23186	0.337844	0.00857967	0.0822579	0.0829504		1.13684	1.29169	1.06787	1.20106	1.31393	1.44057
T	C00214	D	0.146472	0.443688	0.321486	0.237059	0.0301527	0.0202681		1.21022	1.05306	1.03071	1.39965	151.187	4.31831
T	C00214	V+D	0.0179299	0.415271	0.406003	0.0218536	0.0120589	0.183333		1.87616	1.11811	0.981722	2.79557	1.5159	1.65173
Thr	C00188	NT	-2.22045e-14	0	1.11022e-14	0	0	0		1.15152	1.14947	1.16681	0.850716	0.823238	0.858247
Thr	C00188	V	0	0	0	0	0	0		1.45863	1.55306	1.59045	0.968336	0.949478	0.917338
Thr	C00188	D	0	0	0	0	0	0		1.10792	1.22576	1.3008	0.811428	0.695595	0.738208
Thr	C00188	V+D	0	0	0	0	0	0		1.55381	1.45703	1.63525	0.61767	0.789272	0.764333
Thymine	C00178	NT	0.0342961	0.0383233	0.0380042	0.00792945	0.000929942	0.00881189		1.06563	1.13323	1.06404	0.948115	0.861904	0.927078
Thymine	C00178	V	0.000883907	0.000907739	0.00955163	0.0194374	0.0194514	0.000701281		1.4315	1.46672	1.47323	1.01662	1.00935	1.17932
Thymine	C00178	D	0.019409	0.00811645	0.01969	0.0213654	0.0432473	0.0317285		1.03043	1.17855	1.26625	0.918672	0.950205	1.06969
Thymine	C00178	V+D	0.000741119	0.00161008	0.00111704	0.00117995	0.000780174	0.00119671		1.43057	1.45641	1.54994	0.815525	0.885104	1.00833
Trigonelline	C01004	NT	0	0	0	0	0	0		0.606167	0.981652	1.24003	0.933111	1.0953	1.14374
Trigonelline	C01004	V	0	0	0	0	0	0		1.34521	1.34039	1.4503	1.33092	0.828575	1.19944
Trigonelline	C01004	D	0	0	0	0	0	0		1.21067	0.846693	1.05262	1.47394	1.15894	1.04013
Trigonelline	C01004	V+D	0	0	1.11022e-14	0	0	0		0.903656	1.33983	0.775784	1.2897	1.18658	3.33506
Trp	C00078	NT	0	0	0	0	1.11022e-14	1.11022e-14		1.14144	1.18179	1.22832	0.826012	0.782773	0.839659
Trp	C00078	V	0	-2.22045e-14	0	0	1.11022e-14	0		1.41989	1.49084	1.51258	0.892843	0.924213	1.00792
Trp	C00078	D	0	0	0	0	0	0		1.07022	1.41961	1.65841	0.927914	0.925598	1.03573
Trp	C00078	V+D	-2.22045e-14	0	0	0	0	0		1.61054	1.7248	1.73595	0.79399	1.09182	1.07011
Tyr	C00082	NT	0	0	0	-2.22045e-14	0	0		1.19203	1.20539	1.22917	0.76601	0.765203	0.842201
Tyr	C00082	V	0	0	0	0	0	0		1.42138	1.60491	1.55146	0.874235	0.903102	0.927875
Tyr	C00082	D	0	0	0	0	1.11022e-14	0		1.16619	1.4215	1.6102	0.865611	0.726169	0.774891
Tyr	C00082	V+D	0	0	0	0	0	0		1.67449	1.71518	1.7439	0.646543	0.906167	0.789993
Tyramine	C00483	NT	0	1.11022e-14	0	0	0	0		1.12053	1.32311	1.04498	0.849304	0.898204	0.763874
Tyramine	C00483	V	0	0	0	0	-2.22045e-14	1.11022e-14		0.987346	1.11043	1.67184	0.80121	0.686166	0.767605
Tyramine	C00483	D	0	0	1.11022e-14	0	0	0		1.23567	1.21884	1.1106	0.807817	0.793797	0.720238
Tyramine	C00483	V+D	0	0	0	0	0	0		0.826131	1.06017	1.21176	0.658912	0.65937	0.671647
UDP	C00015	NT	83.3911	78.4284	73.4048	73.1882	74.4089	73.2613		1.42633	1.48119	0.671529	0.747653	0.787923	0.885373
UDP	C00015	V	69.981	62.2954	68.5408	67.0284	57.9864	53.1963		2.38219	1.25915	1.61153	1.12763	0.693076	0.606108
UDP	C00015	D	74.7151	81.3219	85.6508	45.7434	66.6706	72.1238		0.741833	1.26813	1.99883	0.234567	0.464241	0.936645
UDP	C00015	V+D	68.0669	61.1009	73.4328	58.6494	43.5172	59.5258		1.3033	0.666039	2.27447	0.443935	0.230623	0.48273
UDP-Glc	C00029	NT	98.6005	94.6808	97.875	90.8389	92.1974	96.0285		1.36127	1.08874	1.04769	0.846157	0.796797	0.859344
UDP-Glc	C00029	V	98.2687	97.5211	97.6194	96.4805	95.856	94.4123		2.40216	2.02406	2.78415	1.49901	1.37386	1.66768
UDP-Glc	C00029	D	95.49	96.7401	98.3423	91.9035	85.8987	94.2214		0.813128	1.17884	1.07987	0.30542	0.574013	0.623863
UDP-Glc	C00029	V+D	98.6409	98.5031	99.1089	97.6259	91.6075	96.7052		2.21639	2.07975	2.58818	0.675452	0.522316	1.09885
UDP-GlcNAc	C00043	NT	90.2831	90.2256	90.6563	87.3	86.2609	87.6215		1.3701	1.03944	1.14789	0.82967	0.763115	0.849786
UDP-GlcNAc	C00043	V	91.423	92.8651	92.8663	89.854	89.76	89.803		1.22539	1.08284	1.38779	0.746777	0.793566	0.885224
UDP-GlcNAc	C00043	D	91.412	90.2016	90.5017	87.8862	87.544	87.9422		1.04101	1.43936	1.22952	0.525131	0.744019	0.820221
UDP-GlcNAc	C00043	V+D	92.4436	92.7327	92.2717	88.7052	89.0335	90.4952		1.20701	1.05827	1.36066	0.402503	0.419027	0.632148
UMP	C00105	NT	80.3811	79.1141	73.3313	67.4615	68.606	67.0154		1.37772	1.39281	1.1032	0.671856	0.654515	0.7999
UMP	C00105	V	70.2441	69.7511	64.9652	37.5532	64.6449	60.3015		2.64918	2.32719	2.51814	1.95873	0.73185	0.681858
UMP	C00105	D	79.2955	82.8073	83.0905	50.5053	65.1178	69.8133		1.34843	1.58824	1.87383	0.398731	0.552472	0.719792
UMP	C00105	V+D	69.735	54.3993	73.807	58.7867	48.3338	48.2334		1.99385	1.35233	2.51095	0.501854	0.361981	0.57314
Uracil	C00106	NT	0.07374	0.07374	0.07374	0.058278	0.0597644	0.0234833		0.665308	0.986432	1.26537	0.85435	0.904877	1.32366
Uracil	C00106	V	0.0595041	0.0517123	0.00304678	0.0377505	0.07374	0.07374		1.22233	1.23767	2.00498	2.59946	1.14772	0.783737
Uracil	C00106	D	0.07374	0.07374	0.0574704	0.0512441	0.0649705	0.07374		1.16911	0.885644	0.987084	1.30144	1.89986	1.24063
Uracil	C00106	V+D	0.07374	0.0411048	0.036857	0.0630034	0.040543	0.0531826		0.972992	1.90203	1.06693	1.46711	1.02029	1.47608
Uric Acid	C00366	NT	0	1.11022e-14	0	0	0	0		0.314685	0.883966	1.28967	0.969073	1.55828	0.984325
Uric Acid	C00366	V	0	0	0	0	0	0		0.503141	0.928487	1.35283	0.242361	0.281767	0.253219
Uric Acid	C00366	D	0	0	0	0	-2.22045e-14	-2.22045e-14		1.45154	0.154826	0.646067	0.619542	0.362009	0.421349
Uric Acid	C00366	V+D	1.11022e-14	0	0	0	0	0		0.764933	0.407873	0.39995	0.724539	0.43085	0.389221
Urocanate	C00785	NT	0	-2.22045e-14	0	0	0	0		0.325711	1.29291	0.89933	0.575751	1.72023	1.18607
Urocanate	C00785	V	0	0	0	0	0	-2.22045e-14		0.542322	1.30746	1.38907	0.452363	0.818714	0.705853
Urocanate	C00785	D	0	0	0	0	0	1.11022e-14		2.03172	0.389571	0.448254	1.2211	0.95271	1.21381
Urocanate	C00785	V+D	0	0	0	0	0	0		1.07604	0.624618	0.567567	1.16122	1.39036	1.04986
UTP	C00075	NT	86.5912	88.9715	89.5985	85.1194	84.1188	86.504		1.769	1.4079	0.672985	0.663902	0.76259	0.723618
UTP	C00075	V	73.3165	70.3136	75.5871	75.2777	69.7413	72.1496		1.16959	0.571176	0.723484	0.750167	0.38223	0.355177
UTP	C00075	D	90.4395	89.694	89.6195	94.7324	88.1489	87.2653		0.397042	0.917481	1.41452	0.0919921	0.334361	0.547311
UTP	C00075	V+D	78.194	75.3717	76.7337	72.4542	73.5213	76.5165		0.758144	0.347705	1.36454	0.203613	0.0657922	0.270649
Val	C00183	NT	0	0	0	0	0	0		1.14188	1.10058	1.1828	0.785742	0.85507	0.933921
Val	C00183	V	0	0	0	0	0	-2.22045e-14		1.12815	1.28515	1.54089	1.30683	0.871227	0.857638
Val	C00183	D	0	0	0	0	0	0		1.12803	1.20144	1.20757	0.861049	1.00846	0.894824
Val	C00183	V+D	0	0	0	0	0	0		1.16011	1.38885	1.20933	0.668376	0.742214	0.77446
Vit-C	C00072	NT	0	0	0	0	0	-2.22045e-14		0.768657	0.920399	0.781881	0.390415	1.39602	1.74263
Vit-C	C00072	V	0	0	0	0	-2.22045e-14	0		5.10096	1.43384	1.35414	2.33777	0.524199	0.206381
Vit-C	C00072	D	0	0	0	0	1.11022e-14	1.11022e-14		0.895947	0.181485	1.33315	0.0595233	0.311328	0.557012
Vit-C	C00072	V+D	0	0	0	0	0	0		1.16126	0.269812	1.46958	2.19612	0.06588	0.140813
Xanthine	C00385	NT	0.122845	0.122845	0.0909939	0.122845	0.048707	0.0701848		0.501037	1.06914	1.22025	0.596323	1.36975	1.24351
Xanthine	C00385	V	0.122845	0.060052	0.0855614	0.0924662	0.0901873	0.122845		0.913359	1.669	2.51966	2.42837	0.843093	0.630522
Xanthine	C00385	D	0.0988413	0.122845	0.122845	0.0971364	0.0837936	0.122845		1.67253	0.515399	0.576928	1.13628	1.52491	1.24989
Xanthine	C00385	V+D	0.0452744	0.103877	0.122845	0.0450919	0.10159	0.122845		0.919085	1.70871	0.803256	1.26953	1.23543	1.2175
