# Supplementary material for: ATR inhibition facilitates targeting of leukemia dependence on convergent nucleotide biosynthetic pathways
Source: Nat Commun. 2017 Aug 14;8:241. doi: 10.1038/s41467-017-00221-3 (PMC5556071; doi:10.1038/s41467-017-00221-3)
Supplement: Supplementary file 3 — Supplementary Data 2 [file 41467_2017_221_MOESM3_ESM.xlsx]

## Sheet: Supplementary Data 2
Supplementary Data 2 for Figure 2b. Protein expression levels normalized to control (NT) in CEM cells treated as indicated for 12 h following release from G1 arrest. Results are from three to four independent nLC-MS/MS analysis.
		DI-82				VE-822			VE-822 + DI-82
Protein names	Gene Name	#1	#2	#3	#4	#1	#2	#3	#1	#2	#3
Translationally-controlled tumor protein	TPT1	0.98643	0.97794	0.97527	0.9466	0.79764	0.78709	0.85225	0.77456	0.75099	0.79321
Eukaryotic translation initiation factor 6	EIF6	0.99542	0.98326	0.94692	0.99008	1.0932	1.096	1.0824	1.0941	1.1041	1.1047
Ribonucleoside-diphosphate reductase subunit M2	RRM2	1.1728	0.98914	1.0787	1.1493	0.57167	0.45453	0.52717	0.57755	0.46785	0.63271
Thymidylate synthase	TYMS	1.0581	0.87843	1.0024	0.94041	0.61052	0.55846	0.60644	0.55645	0.54277	0.58978
T-complex protein 1 subunit theta	CCT8	1.0097	1.0002	1.0311	1.0358	0.93385	0.93667	0.94475	0.96092	0.9488	0.96005
Dihydrofolate reductase	DHFR	1.5072	1.6078	1.4144	1.4052	0.84008	0.70824	0.85341	1.2266	0.9884	1.1592
DnaJ homolog subfamily A member 1	DNAJA1	1.0389	1.0475	0.99022	0.99244	0.78536	0.70349	0.76982	0.80416	0.80704	0.88518
ATPase family AAA domain-containing protein 2	ATAD2	1.0019	0.99368	1.0693	1.0279	0.72842	0.64103	0.50396	0.741	0.67706	0.61619
T-complex protein 1 subunit beta	CCT2	1.008	0.99939	0.99058	0.9934	0.92566	0.9013	0.86947	0.90819	0.91491	0.88447
Clustered mitochondria protein homolog	CLUH	1.0471	0.93772	1.0631	0.95312	0.7395	0.70557	0.6972	0.78585	0.79299	0.8735
Integral membrane protein 2A	ITM2A	1.013	0.97065	1.018	0.92149	1.8263	1.4401	1.6487	1.7231	1.4792	1.8136
Histone H1x	H1FX	0.92077	0.98519	0.96744	0.96826	1.2599	1.31	1.3872	1.2442	1.2986	1.104
Large proline-rich protein BAG6	BAT3	1.0339	1.0006	0.99964	1.0295	0.88493	0.92369	0.81204	0.8133	0.8722	0.80174
Large proline-rich protein BAG6	BAG6	1.0339	1.0006	0.99964	1.0295	0.88493	0.92369	0.81204	0.8133	0.8722	0.80174
Elongation factor 1-gamma	EEF1G	1.0075	0.97624	0.98791	0.94513	0.8763	0.89	0.83941	0.8667	0.90018	0.85524
Uridine-cytidine kinase 2	UCK2	0.95703	0.98118	1.0491	0.99017	0.72924	0.79576	0.76887	0.89682	0.78273	0.82834
dCTP pyrophosphatase 1	DCTPP1	1.0302	1.0565	1.0421	0.95194	0.91675	0.93555	0.90099	0.82944	0.86483	0.82103
Caprin-1	CAPRIN1	0.97814	1.0321	1.0786	1.0931	0.80758	0.7713	0.76311	0.73632	0.80031	0.90087
Cleavage stimulation factor subunit 2 tau variant	CSTF2T	1.0937	1.0499	1.1018	1.0828	0.989	0.97208	0.92722	0.95764	0.9477	1.0045
Probable ATP-dependent RNA helicase DDX5	DDX5	0.99914	0.98611	1.0214	1.0112	0.91193	0.91924	0.86986	0.94648	0.90145	0.90114
Deoxyhypusine synthase	DHPS	0.91903	0.96267	0.90186	0.92073	0.73106	0.81529	0.78009	0.77188	0.75743	0.6714
Protein SAAL1	SAAL1	1.1236	1.0817	1.0455	1.1266	0.77317	0.93389	0.92957	0.76649	0.81765	0.6541
Kinetochore protein Spc24	SPC24	1.1462	1.2052	1.1099	1.1617	0.88557	0.73687	1.0062	0.68623	0.61202	0.81488
DNA (cytosine-5)-methyltransferase 1	DNMT1	0.97085	1.0324	0.93299	1.0121	0.83557	0.85314	0.84483	0.85018	0.8368	0.886
Cyclin-dependent kinase 6	CDK6	1.0345	1.0235	1.0048	0.98567	0.93115	0.91548	0.92044	0.91578	0.91573	0.96575
Eukaryotic translation initiation factor 3 subunit C;Eukaryotic translation initiation factor 3 subunit C-like protein	EIF3C	0.96093	0.99317	1.0071	0.9425	0.87252	0.85391	0.80966	0.89372	0.83282	0.853
Eukaryotic translation initiation factor 3 subunit C;Eukaryotic translation initiation factor 3 subunit C-like protein	EIF3CL	0.96093	0.99317	1.0071	0.9425	0.87252	0.85391	0.80966	0.89372	0.83282	0.853
Nucleolar RNA helicase 2	DDX21	0.999	0.99642	0.95104	1.0214	0.87322	0.8869	0.89757	0.8654	0.86973	0.79076
Heat shock protein 105 kDa	HSPH1	1.0719	1.0572	1.0229	1.0522	0.93431	0.90349	0.94572	1.0166	0.97113	0.95669
Ras GTPase-activating protein-binding protein 1	G3BP1	1.0086	0.97315	0.97082	1.0069	0.89838	0.84801	0.83344	0.86899	0.88418	0.80114
E3 ubiquitin-protein ligase UHRF1	UHRF1	1.0599	1.0444	0.98027	1.1168	0.86023	0.75829	0.84831	0.79013	0.67283	0.83057
Selenocysteine lyase	SCLY	0.98736	0.93478	1.0107	0.9462	1.1944	1.2302	1.1573	0.95228	1.0939	0.99094
Perilipin-3	PLIN3	0.99628	0.96352	0.99052	0.93907	1.0578	1.0592	1.1084	1.0735	1.0571	1.0961
Leucine-rich repeat-containing protein 59	LRRC59	0.99457	1.0248	1.0734	1.0201	0.87282	0.87648	0.83705	0.84653	0.94865	0.92121
ATP synthase subunit alpha, mitochondrial	ATP5A1	0.99518	0.97931	0.99766	0.98938	1.0767	1.046	1.057	1.0765	1.119	1.0513
Putative ATP-dependent RNA helicase DHX30	DHX30	1.083	1.0524	1.0241	1.0542	0.93601	0.97259	0.91432	0.94346	0.96301	0.99384
Nascent polypeptide-associated complex subunit alpha;Nascent polypeptide-associated complex subunit alpha, muscle-specific form	NACA	0.9933	0.97671	0.9795	0.96198	0.85574	0.84275	0.92875	0.87556	0.8223	0.82223
Electron transfer flavoprotein subunit alpha, mitochondrial	ETFA	0.96001	0.95393	0.98227	1.0504	1.057	1.0436	1.0295	1.1295	1.1437	1.1073
Transcription factor 7	TCF7	1.0379	0.96765	0.94902	0.98592	0.80862	0.75755	0.90541	0.80171	0.78984	0.7777
GMP reductase;GMP reductase 2	GMPR2	1.0054	1.042	0.99224	0.96734	1.0934	1.1937	1.0743	1.3873	1.1965	1.2746
Exosome complex component RRP45	EXOSC9	1.022	1.0378	0.99155	0.99478	0.89809	0.92294	0.88368	0.81435	0.92268	0.86637
Heterogeneous nuclear ribonucleoprotein U	HNRNPU	0.9935	1.0001	0.98751	1.0248	1.0377	1.0557	1.039	1.0976	1.0707	1.049
Eukaryotic translation initiation factor 5	EIF5	0.94942	0.99458	0.99217	1.0026	0.89925	0.90302	0.948	0.88003	0.8875	0.82735
Casein kinase II subunit alpha 3;Casein kinase II subunit alpha	CSNK2A1	1.0484	0.98691	1.0115	1.0744	0.89377	0.90547	0.97052	0.77556	0.89546	0.78017
Casein kinase II subunit alpha 3;Casein kinase II subunit alpha	CSNK2A3	1.0484	0.98691	1.0115	1.0744	0.89377	0.90547	0.97052	0.77556	0.89546	0.78017
Malate dehydrogenase, mitochondrial;Malate dehydrogenase	MDH2	0.99221	0.99733	0.9788	1.0066	1.1122	1.0764	1.1145	1.1546	1.1251	1.053
Lymphoid-specific helicase	HELLS	1.1746	1.1053	0.87717	1.0168	0.68661	0.73922	0.7196	0.80203	0.67233	0.67312
Ethylmalonyl-CoA decarboxylase	ECHDC1	1.0924	1.0999	0.96086	0.99556	0.8025	0.80498	0.84425	0.92554	1.0407	0.99081
Calponin;Calponin-2	CNN2	0.98804	1.0001	0.97446	0.91497	0.90311	0.85518	0.89455	0.80046	0.85696	0.8413
T-cell receptor beta-2 chain C region;T-cell receptor beta-1 chain C region	TRBC2	0.97918	1.0244	1.2787	1.1382	0.6744	0.75241	0.77264	0.59012	0.6971	0.81983
T-cell receptor beta-2 chain C region;T-cell receptor beta-1 chain C region	TRBV28	0.97918	1.0244	1.2787	1.1382	0.6744	0.75241	0.77264	0.59012	0.6971	0.81983
T-cell receptor beta-2 chain C region;T-cell receptor beta-1 chain C region	TRBV25-1	0.97918	1.0244	1.2787	1.1382	0.6744	0.75241	0.77264	0.59012	0.6971	0.81983
T-cell receptor beta-2 chain C region;T-cell receptor beta-1 chain C region	TRBC1	0.97918	1.0244	1.2787	1.1382	0.6744	0.75241	0.77264	0.59012	0.6971	0.81983
Sister chromatid cohesion protein PDS5 homolog A	PDS5A	1.0706	1.0521	1.0683	1.0891	0.92446	0.98964	0.8952	1.0184	0.98969	0.9518
Electron transfer flavoprotein subunit beta	ETFB	0.96375	0.96696	0.98003	1.0139	1.0383	1.0316	0.9822	1.0823	1.058	1.0868
Aspartate aminotransferase, cytoplasmic	GOT1	0.99617	1.0072	0.9847	1.0182	1.1138	1.1393	1.0037	1.1761	1.1537	1.2074
Ribonucleoside-diphosphate reductase large subunit	RRM1	1.0654	0.89992	0.88858	1.0349	0.7649	0.73527	0.6182	0.74974	0.7719	0.75337
Rho guanine nucleotide exchange factor 1	ARHGEF1	1.0123	1.0118	0.98776	0.99367	1.0757	1.05	1.0367	1.065	1.0608	1.1248
Aspartyl aminopeptidase	DNPEP	0.99582	1.1146	1.0782	1.0627	1.2102	1.1673	1.2539	1.1215	1.1573	1.1383
Mitogen-activated protein kinase 14	MAPK14	0.98749	1.0573	1.0033	1.0318	0.97627	1.0095	1.152	0.87464	0.84211	0.83319
Histone H3;Histone H3.2;Histone H3.1t;Histone H3.3;Histone H3.1;Histone H3.3C	H3F3B	0.88991	0.93359	0.83419	0.77705	1.0774	1.0544	1.0078	1.0096	0.99782	0.9362
Histone H3;Histone H3.2;Histone H3.1t;Histone H3.3;Histone H3.1;Histone H3.3C	H3F3A	0.88991	0.93359	0.83419	0.77705	1.0774	1.0544	1.0078	1.0096	0.99782	0.9362
Histone H3;Histone H3.2;Histone H3.1t;Histone H3.3;Histone H3.1;Histone H3.3C	HIST2H3A	0.88991	0.93359	0.83419	0.77705	1.0774	1.0544	1.0078	1.0096	0.99782	0.9362
Histone H3;Histone H3.2;Histone H3.1t;Histone H3.3;Histone H3.1;Histone H3.3C	HIST3H3	0.88991	0.93359	0.83419	0.77705	1.0774	1.0544	1.0078	1.0096	0.99782	0.9362
Histone H3;Histone H3.2;Histone H3.1t;Histone H3.3;Histone H3.1;Histone H3.3C	HIST1H3A	0.88991	0.93359	0.83419	0.77705	1.0774	1.0544	1.0078	1.0096	0.99782	0.9362
Histone H3;Histone H3.2;Histone H3.1t;Histone H3.3;Histone H3.1;Histone H3.3C	HIST2H3PS2	0.88991	0.93359	0.83419	0.77705	1.0774	1.0544	1.0078	1.0096	0.99782	0.9362
Histone H3;Histone H3.2;Histone H3.1t;Histone H3.3;Histone H3.1;Histone H3.3C	H3F3C	0.88991	0.93359	0.83419	0.77705	1.0774	1.0544	1.0078	1.0096	0.99782	0.9362
Squalene synthase	FDFT1	0.9543	1.041	1.1577	0.97336	1.41	1.2824	1.5405	1.4988	1.4207	1.2512
DNA topoisomerase 2-alpha	TOP2A	1.0437	0.97904	0.97874	1.0366	0.92967	0.90611	0.93755	0.93642	0.90184	0.92937
Serine/threonine-protein kinase PAK 2;PAK-2p27;PAK-2p34	PAK2	0.97732	0.97889	0.96217	0.91655	0.99982	0.97977	0.9796	1.0186	1.0545	1.05
Histone-binding protein RBBP4	RBBP4	1.0022	1.0215	1.0141	1.0361	0.95182	0.94891	1.0199	0.9435	0.89123	0.8556
Heat shock cognate 71 kDa protein	HSPA8	1.0098	1.0358	1.0276	1.0218	0.88858	0.88042	0.73887	0.89698	0.88834	0.96787
NAD(P) transhydrogenase, mitochondrial	NNT	1.0243	1.0277	0.96747	1.0248	1.0675	1.1157	1.1025	1.0177	1.0542	1.0294
DnaJ homolog subfamily C member 9	DNAJC9	0.99075	1.0711	1.0506	0.9905	0.95185	0.97433	1.0449	0.89898	0.89018	0.86635
Alpha-taxilin	TXLNA	1.1221	1.1414	1.0742	0.95417	0.86529	0.76295	0.79741	0.78787	0.8822	0.94347
Histone chaperone ASF1B	ASF1B	1.1514	1.019	1.2588	0.89834	0.82676	0.72383	0.61897	0.71728	0.72725	0.63743
Ribosomal L1 domain-containing protein 1	RSL1D1	0.90392	0.94317	0.97401	0.85506	1.0993	1.0512	1.0256	1.1362	1.0394	1.0425
Nucleoprotein TPR	TPR	1.0017	0.99496	1.0217	0.9731	0.93053	0.94496	0.90591	0.95137	0.92719	0.97233
Small nuclear ribonucleoprotein Sm D3	SNRPD3	0.98408	1.0109	0.94329	0.98009	1.0251	1.0414	1.1019	0.93429	0.94365	0.84512
La-related protein 4	LARP4	1.054	0.95123	0.87883	0.90792	0.7699	0.70658	0.63669	0.7925	0.7349	0.85301
Succinyl-CoA ligase [ADP/GDP-forming] subunit alpha, mitochondrial	SUCLG1	1.0104	1.0004	0.96623	0.95912	1.0486	1.0415	1.0459	1.1175	1.0372	1.1304
Enoyl-CoA delta isomerase 2, mitochondrial	ECI2	1.0077	0.93606	0.94393	0.95577	1.0687	1.0185	1.0857	1.2138	1.1705	1.0564
Poly(A)-specific ribonuclease PARN	PARN	0.78523	1.0298	0.90341	0.71549	0.55983	0.56101	0.48125	0.65501	0.68828	0.66417
Phosducin-like protein 3	PDCL3	1.0238	0.8605	0.88569	1.0343	0.73939	0.69443	0.52413	0.60527	0.6341	0.76678
Deoxyhypusine hydroxylase	DOHH	1.0159	0.96928	1.0183	1.0451	0.91199	0.84985	0.93772	0.87236	0.83686	0.69336
Annexin A11	ANXA11	1.0279	0.99924	0.99072	0.99832	1.0362	1.0617	1.0451	1.0875	1.0719	1.0425
Bystin	BYSL	0.98196	0.96881	1.0668	0.99876	0.87921	0.8863	0.74538	0.79545	0.88201	0.84206
Cofilin-1	CFL1	0.96373	0.99385	1.038	0.93693	0.95115	0.96241	0.91811	0.88007	0.83235	0.87896
Transcription elongation factor SPT6	SUPT6H	1.0324	1.0289	1.0133	1.0703	0.90899	0.92173	0.91811	0.88205	0.88425	0.67743
Mitochondrial carrier homolog 2	MTCH2	1.0169	1.043	0.99686	0.94558	0.94868	1.0525	0.83393	1.2058	1.1609	1.1554
T-complex protein 1 subunit delta	CCT4	1.0594	1.0011	0.98912	0.98679	0.94438	0.94554	0.89569	0.9052	0.93182	0.84523
Transcription factor BTF3	BTF3	0.9698	1.0271	0.98638	0.93349	0.88507	0.86131	0.8444	0.77033	0.89487	0.72017
Eukaryotic translation initiation factor 2A;Eukaryotic translation initiation factor 2A, N-terminally processed	EIF2A	1.0222	1.0069	0.98168	1.0371	0.94753	0.98196	0.97213	0.93006	0.94555	0.95517
L-lactate dehydrogenase A chain	LDHA	0.99818	0.99916	1.0204	1.0134	0.98514	0.99617	0.98151	0.97516	0.97717	0.98439
T-cell surface glycoprotein CD5	CD5	1.0115	0.94676	0.92168	0.8245	1.1605	1.1077	1.2141	1.1307	0.99792	1.1434
Phosphoglycerate kinase 1	PGK1	1.0011	0.9825	0.97239	0.94527	1.0558	1.0087	1.0666	1.0533	1.046	1.0166
Poly(U)-binding-splicing factor PUF60	PUF60	0.98241	1.0052	1.0145	0.98179	0.98209	0.95338	0.96635	1.0569	1.0109	1.0436
Importin-5	IPO5	1.0716	1.0053	0.9718	1.0813	0.9196	0.8871	0.79055	0.91912	0.89865	0.83675
Transgelin-2	TAGLN2	1.0377	1.018	0.97567	1.0599	0.93126	0.93741	1.0002	0.899	0.91747	0.9399
Glutathione peroxidase;Glutathione peroxidase 1	GPX1	1.0008	1.0487	0.97039	0.95095	0.99295	0.96884	1.0353	1.159	1.2574	1.0918
Hydroxymethylglutaryl-CoA synthase, cytoplasmic	HMGCS1	0.91473	0.8664	1.0694	0.9263	1.3992	1.1707	1.2481	1.3352	1.1766	1.5575
UDP-N-acetylglucosamine--peptide N-acetylglucosaminyltransferase 110 kDa subunit	OGT	1.0099	1.1533	1.0565	1.0084	0.95054	0.94261	0.88283	0.91341	0.91978	0.83396
GMP synthase [glutamine-hydrolyzing]	GMPS	1.075	1.0124	1.0244	1.0355	0.97136	0.9335	1.0398	0.886	0.93502	0.87187
Deoxyuridine 5-triphosphate nucleotidohydrolase, mitochondrial	DUT	1.0763	0.91964	0.99901	0.95801	0.8419	0.83142	0.84499	0.89989	0.82449	0.87161
Double-stranded RNA-binding protein Staufen homolog 1	STAU1	1.0393	1.0779	1.0002	1.026	0.83604	0.79689	0.99821	0.78901	0.86253	0.85929
Eukaryotic translation initiation factor 3 subunit F	EIF3F	0.98685	0.95354	0.99601	0.95197	0.92343	0.91906	0.86587	0.88744	0.88312	0.92245
Eukaryotic translation initiation factor 3 subunit A	EIF3A	1.0038	0.97421	1.0091	1.0246	0.94456	0.89925	0.83088	0.91289	0.93626	0.92934
Syntenin-1	SDCBP	1.0613	1.1084	1.0489	1.0478	1.2328	1.443	1.3962	1.12	1.3486	1.2325
Ubiquitin-conjugating enzyme E2 D3;Ubiquitin-conjugating enzyme E2 D2	UBE2D3	1.0087	1.0091	1.0158	0.98338	0.86508	0.90455	0.9449	0.78727	0.87634	0.92743
Ubiquitin-conjugating enzyme E2 D3;Ubiquitin-conjugating enzyme E2 D2	UBE2D2	1.0087	1.0091	1.0158	0.98338	0.86508	0.90455	0.9449	0.78727	0.87634	0.92743
Calcyclin-binding protein	CACYBP	0.9947	1.0392	1.0456	1.101	0.98656	1.0308	1.0158	0.92397	0.94789	0.83778
Gametocyte-specific factor 1	GTSF1	1.034	0.93716	1.1555	0.85994	0.76816	0.69004	0.8181	0.67664	0.55723	0.75808
26S proteasome non-ATPase regulatory subunit 7	PSMD7	0.98123	0.98789	0.99232	0.95407	1.0958	1.079	0.96043	1.1535	1.1374	1.0941
Atherin	SAMD1	1.0212	1.0302	0.98108	1.085	0.77843	0.78966	0.96985	0.68807	0.85872	0.81332
RNA-binding protein 25	RBM25	0.9932	0.98607	1.0122	0.96609	0.95515	0.93511	0.82345	1.0482	1.0626	1.1619
Sarcoplasmic/endoplasmic reticulum calcium ATPase 3	ATP2A3	0.99695	1.0705	0.99046	0.92216	1.137	1.1044	1.1514	1.1621	1.1033	1.0922
78 kDa glucose-regulated protein	HSPA5	1.0068	1.0337	1.0011	0.97258	1.0632	1.0219	1.0794	1.09	1.0965	1.0591
Dynein light chain roadblock-type 1;Dynein light chain roadblock-type 2	DYNLRB1	1.0198	1.0015	0.94563	1.0743	0.89975	0.9123	0.91125	0.92547	0.9143	0.95021
Dynein light chain roadblock-type 1;Dynein light chain roadblock-type 2	DYNLRB2	1.0198	1.0015	0.94563	1.0743	0.89975	0.9123	0.91125	0.92547	0.9143	0.95021
Cleavage and polyadenylation specificity factor subunit 1	CPSF1	1.043	1.0915	1.0443	0.98888	0.93773	0.89211	0.81906	1.0657	0.96063	1.0304
Hematological and neurological expressed 1-like protein	HN1L	1.0291	0.96888	0.98071	1.039	0.95203	0.90662	0.95018	0.9135	0.93028	0.94091
Alpha-adducin	ADD1	0.91856	0.98643	0.98748	1.0155	0.88865	0.85179	0.88739	0.89071	0.923	0.93626
Vesicle-associated membrane protein 8	VAMP8	0.85695	0.95848	0.96183	1.0264	1.0766	1.0921	0.93473	1.1425	1.2399	1.4348
Eukaryotic translation initiation factor 3 subunit G	EIF3G	1.0287	0.97019	1.1567	1.4065	0.798	0.86823	0.66574	0.75677	0.78599	0.76954
Pre-mRNA-processing-splicing factor 8	PRPF8	1.0132	0.99841	1.0587	1.0278	0.95819	0.97821	0.87185	0.90799	0.93799	0.8731
Sialic acid synthase	S	0.93698	0.96229	1.0026	0.97591	1.0459	1.0653	1.1767	1.087	1.0815	1.0278
Unconventional myosin-Ig;Minor histocompatibility antigen HA-2	MYO1G	1.0116	1.031	0.99426	0.98364	1.0618	1.0948	1.0353	1.0944	1.0663	1.0389
Mitochondrial import receptor subunit TOM70	TOMM70A	1.0305	1.0028	1.031	1.0049	0.93918	0.98855	0.84935	1.0613	1.0465	1.1393
Kinesin-like protein KIF11	KIF11	1.002	0.973	0.95522	1.1183	0.7428	0.77301	0.98186	0.68259	0.73298	0.80785
Nuclear pore complex protein Nup153	NUP153	0.99841	1.0403	0.97542	1.0364	0.94332	0.88116	0.99522	0.90857	0.87352	0.90741
Guanylate kinase	GUK1	1.0338	0.98697	0.96959	1.095	1.0324	0.99877	1.1142	0.71959	0.95475	0.69525
Glycylpeptide N-tetradecanoyltransferase 1	NMT1	1.0067	0.90981	1.0478	1.0153	1.1882	1.1511	1.1852	1.0562	1.1344	0.97478
Elongation factor 2	EEF2	1.0167	0.9706	1.0034	1.0189	0.96526	0.90139	0.8687	0.94397	0.93065	0.9298
Secretory carrier-associated membrane protein 3	SCAMP3	0.98272	0.98505	0.99753	1.0137	1.0246	1.0313	1.0352	1.0224	1.0937	1.069
Cell division cycle protein 123 homolog	CDC123	1.2753	0.99821	1.0964	0.94586	0.99599	0.69282	0.87633	0.75077	0.64319	0.71336
Isopentenyl-diphosphate Delta-isomerase 1	IDI1	0.91656	1.0813	0.74906	1.0144	1.4535	1.2408	1.5266	1.3751	1.0729	1.0539
Acyl-CoA-binding protein	DBI	0.95624	1.0117	0.94663	0.87124	1.0767	1.0019	0.99739	1.2331	1.0394	1.1856
26S protease regulatory subunit 4	PSMC1	1.0243	1.0573	1.0559	1.0759	1.0307	0.98359	0.95188	0.98349	0.96833	0.89455
Phosphatidylinositide phosphatase SAC1	SACM1L	0.9793	0.99818	1.0079	1.0411	1.0204	1.0964	1.0368	1.2013	1.0666	1.1364
Septin-6	Septin-6	1.0413	0.99932	1.0124	1.0152	0.95934	0.98147	0.96533	0.98217	1.0224	1.0031
Cyclin-dependent kinase 2	CDK2	1.186	1.0913	0.98169	1.1574	1.0242	0.90351	1.0851	0.91668	0.82907	0.82845
Methylcrotonoyl-CoA carboxylase beta chain, mitochondrial	MCCC2	0.93342	0.98066	0.97569	0.95737	0.98236	1.0259	1.0053	1.0818	1.0765	1.278
Kinesin light chain 1	KLC1	1.0537	0.97648	1.0828	1.0169	0.92641	0.87158	0.74755	0.97983	0.93561	0.8682
Ras-related C3 botulinum toxin substrate 1;Ras-related C3 botulinum toxin substrate 3	RAC1	0.97125	1.0347	0.98004	0.99144	1.0343	1.02	0.9056	1.0656	1.1129	1.1931
Ras-related C3 botulinum toxin substrate 1;Ras-related C3 botulinum toxin substrate 3	RAC3	0.97125	1.0347	0.98004	0.99144	1.0343	1.02	0.9056	1.0656	1.1129	1.1931
Protein FAM207A	FAM207A	0.99175	0.9803	1.1261	1.0488	0.73828	0.78026	0.88539	0.79021	1.0024	0.8505
Ataxin-10	ATXN10	1.0024	0.96295	0.94714	0.97876	0.87441	0.87647	0.68995	0.7891	0.85099	0.85804
YTH domain-containing family protein 2	YTHDF2	1.0329	0.9555	1.1825	1.156	0.92482	0.89089	0.83278	0.96707	0.93186	0.9051
RNA-binding protein 39	RBM39	1.01	0.97504	1.0215	0.9962	0.8926	0.94495	0.97284	0.95178	0.95713	0.9698
Ubiquitin-like protein ISG15	ISG15	1.0831	1.014	1.028	1.0412	0.99705	1.1184	1.1087	0.81565	0.86208	1.0015
Stromal cell-derived factor 2-like protein 1	SDF2L1	1.0028	1.1318	0.93862	0.91315	1.0113	1.1181	1.1298	1.3462	1.276	1.1368
Double-strand-break repair protein rad21 homolog	RAD21	1.0557	0.99217	0.94894	1.0712	0.89541	0.95191	0.82811	0.92965	0.87485	0.87305
Cathepsin D;Cathepsin D light chain;Cathepsin D heavy chain	CTSD	1.0502	1.0011	0.95212	1.0768	1.1298	1.0886	1.2436	1.1477	1.1839	1.1411
ATP synthase subunit beta, mitochondrial;ATP synthase subunit beta	ATP5B	1.0044	0.96006	0.97398	0.96649	1.0664	1.0332	1.0814	1.0948	1.0785	0.98998
Elongation factor Tu, mitochondrial	TUFM	0.99496	0.91357	1.0155	0.99322	1.0758	0.99016	0.90851	1.1125	1.1076	1.1689
T-complex protein 1 subunit gamma	CCT3	1.0652	1.0095	0.99247	1.0417	0.96985	0.95008	0.98966	0.94289	0.95236	0.97679
Pre-rRNA-processing protein TSR1 homolog	TSR1	1.1123	1.0243	0.98351	0.99283	0.81665	0.92914	0.85537	0.65174	0.93252	0.76832
Rho-related GTP-binding protein RhoH	RHOH	0.98516	1.0029	1.0102	1.0618	0.92761	0.93377	1.0783	0.86295	0.82483	0.90762
Prefoldin subunit 3	VBP1	1.0509	0.95591	0.98745	1.0538	0.92942	0.9005	1.0029	0.87319	0.73742	0.90783
HLA class I histocompatibility antigen, B-81 alpha chain;HLA class I histocompatibility antigen, B-48 alpha chain	HLA-B	0.93846	0.99463	1.0827	0.97423	1.0641	1.1593	1.2604	1.1203	1.1558	1.2281
Ubiquilin-1	UBQLN1	1.0113	0.99759	1.0086	1.0309	0.97045	0.9284	0.99135	0.94012	0.86492	0.96195
26S proteasome non-ATPase regulatory subunit 5	PSMD5	1.0213	0.95104	1.0725	1.0902	0.87454	0.99468	0.96707	0.85574	0.87589	0.91399
28S ribosomal protein S29, mitochondrial	DAP3	0.96559	0.93713	0.8043	0.81999	0.9138	0.88984	0.7593	1.0441	1.0421	1.2722
Eukaryotic translation initiation factor 3 subunit B	EIF3B	0.99681	0.97971	1.0097	1.0202	0.98751	0.95757	1.0061	0.95953	0.91455	0.83331
Phosphatidylinositol 5-phosphate 4-kinase type-2 alpha	PIP4K2A	1.0871	1.0778	1.0348	1.0629	0.96649	1.0221	1.0999	0.96035	0.87458	0.96849
Ubiquitin carboxyl-terminal hydrolase 5	USP5	0.92965	0.97021	1.0144	0.95024	1.0429	1.0243	0.96317	1.0469	1.0475	1.045
Partner of Y14 and mago	WIBG	0.96518	0.8878	0.87726	0.8965	1.1202	0.81732	1.0362	1.322	1.0518	1.322
Serine/threonine-protein phosphatase PGAM5, mitochondrial	PGAM5	0.93949	1.0379	1.0341	1.0839	0.98822	1.1718	0.93557	1.2658	1.2402	1.1583
Ubiquitin-like modifier-activating enzyme 1	UBA1	1.0005	1.0075	1.0072	0.97584	1.0267	1.0384	1.0223	1.0875	1.032	1.0429
Serine/threonine-protein phosphatase 2A 65 kDa regulatory subunit A beta isoform	PPP2R1B	1.0664	1.0065	1.0528	0.96731	0.92448	0.91109	0.83242	1.0336	0.90614	1.0195
U5 small nuclear ribonucleoprotein 200 kDa helicase	SNRNP200	1.0456	0.98814	0.97982	0.99418	0.93347	0.95194	0.79601	0.88637	0.91151	0.84107
Programmed cell death protein 4	PDCD4	1.0015	1.0181	1.0598	1.1215	1.3558	1.3297	1.2971	1.2179	1.1434	1.5355
Structural maintece of chromosomes protein 3	SMC3	0.98783	1.0258	0.99289	1.0234	0.91637	0.96698	0.85879	0.94709	0.97762	0.92585
Delta(3,5)-Delta(2,4)-dienoyl-CoA isomerase, mitochondrial	ECH1	1.0035	0.96107	0.97191	1.0017	1.0661	1.028	1.1462	1.0594	1.0733	1.0093
Ras-related protein Rab-7a	RAB7A	0.99657	0.97655	1.0036	1.0222	1.0845	1.0618	1.0654	1.0941	1.0845	1.0001
Polycomb protein SUZ12	SUZ12	1.1265	1.0065	1.0754	1.0196	0.99674	0.75686	0.77884	0.91006	0.75457	0.91184
Dynein light chain 1, cytoplasmic	DYNLL1	1.005	1.028	1.0192	0.87801	0.9817	0.86916	0.69323	1.1567	1.097	1.0749
Polypyrimidine tract-binding protein 1	PTBP1	0.96647	0.98655	1.0172	1.0279	1.1076	1.0423	1.0757	1.1661	1.0835	1.0565
Ubiquitin-conjugating enzyme E2 E2;Ubiquitin-conjugating enzyme E2 E3	UBE2E2	1.0457	1.0102	1.2466	1.0441	0.89278	0.89209	0.6292	0.78473	0.80443	0.9638
Ubiquitin-conjugating enzyme E2 E2;Ubiquitin-conjugating enzyme E2 E3	UBE2E3	1.0457	1.0102	1.2466	1.0441	0.89278	0.89209	0.6292	0.78473	0.80443	0.9638
Fructose-bisphosphate aldolase A;Fructose-bisphosphate aldolase	ALDOA	0.9957	0.96927	0.99347	0.96664	0.9949	0.96761	0.94725	1.0103	1.0175	1.0885
Tyrosine-protein kinase Lck;Non-specific protein-tyrosine kinase	LCK	0.98722	0.96566	1.0296	0.98075	1.0604	1.067	1.2363	0.99124	0.99556	0.92728
Structural maintece of chromosomes protein 2	SMC2	1.0035	0.95052	1.0164	0.96852	0.88981	0.93754	0.80561	0.90422	0.92171	0.94161
Glutamine--tRNA ligase	QARS	1.0231	0.99404	1.057	1.0103	0.97234	0.88615	0.88142	0.92838	0.93589	1.0227
40S ribosomal protein S25	RPS25	0.9653	0.96102	1.0279	1.0487	0.95241	0.90015	0.84816	0.95748	0.89847	0.92373
Ubiquitin-like modifier-activating enzyme 6	UBA6	1.0896	1.021	1.1555	0.99946	0.89672	0.97714	0.87109	0.92882	0.99696	1.0011
2-oxoglutarate dehydrogenase, mitochondrial	OGDH	0.95296	0.94727	1.027	1.0666	0.97577	1.1556	1.1939	1.1206	1.2524	1.2677
Splicing factor 3B subunit 2	SF3B2	0.96314	0.9885	0.99089	0.93212	1.0088	0.97288	0.84902	1.0621	1.0501	1.0965
60S ribosomal protein L21	RPL21	0.92135	0.89454	0.94971	0.93295	1.016	1.0148	0.9712	0.95969	1.049	1.1301
Nuclear autoantigenic sperm protein	NASP	0.99813	1.0427	1.0175	0.98585	0.98644	1.0014	0.90582	1.0167	1.0892	1.1321
Protein unc-13 homolog D	UNC13D	0.98873	0.99557	1.0126	0.9611	1.0668	1.017	0.91964	1.126	1.0954	1.0718
T-complex protein 1 subunit eta	CCT7	1.0471	0.99865	0.98077	1.0286	0.94984	0.97659	0.92772	0.97611	0.99378	0.99175
Double-stranded RNA-binding protein Staufen homolog 2	STAU2	0.91981	0.89714	1.0105	0.96874	0.89052	0.72999	0.7269	0.691	0.86378	0.82507
Aflatoxin B1 aldehyde reductase member 2	AKR7A2	0.94533	0.92125	1.0503	1.1186	1.169	1.1017	1.2366	0.95601	0.8844	1.0445
Major facilitator superfamily domain-containing protein 10	MFSD10	1.0268	1.0448	1.0895	1.1282	1.3181	1.1764	1.1799	1.0774	1.089	0.877
Transcriptional repressor p66-alpha	GATAD2A	1.0777	1.0315	1.0176	1.0965	0.8778	0.91552	0.6476	0.95	0.94636	1.1401
Palmitoyl-protein thioesterase 1	PPT1	1.0126	1.0067	0.9306	0.9279	1.023	1.0014	1.0009	1.0377	1.0454	1.045
Myeloid-derived growth factor	MYDGF	1.041	0.82187	0.8499	0.99022	1.182	1.0581	1.1953	0.99747	1.163	1.0402
Bifunctional coenzyme A synthase;Phosphopantetheine adenylyltransferase;Dephospho-CoA kinase	COASY	0.96747	1.0442	0.9882	1.0519	0.99199	0.99435	0.77149	1.3303	1.0825	1.1273
60S ribosomal protein L10	RPL10	1.057	1.0081	0.94135	0.95727	1.0354	1.1005	1.0261	1.089	1.2207	1.0943
Translation initiation factor eIF-2B subunit beta	EIF2B2	0.95648	0.96369	1.0268	1.0298	0.88682	0.93002	0.7736	0.91089	0.95205	0.89454
Insulin-degrading enzyme	IDE	0.96431	1.0186	0.99712	0.97222	0.98642	0.94215	0.88828	0.8986	0.81433	0.91546
MOB kinase activator 1A	MOB1A	1.0619	0.98652	1.0166	1.0067	0.89843	0.85633	0.76878	0.92782	0.83987	1.0631
Splicing factor 3A subunit 3	SF3A3	1.0357	1.0698	1.0682	0.98875	0.9751	0.95886	1.094	0.97391	0.88864	0.89805
Mini-chromosome maintece complex-binding protein	MCMBP	1.101	1.0375	0.99471	0.9469	0.84489	0.91834	0.83818	0.83913	0.93658	0.9903
Protein unc-45 homolog A	UNC45A	0.90243	0.93496	0.98553	0.94735	1.2176	1.0233	1.1304	0.80461	1.0193	0.96022
Lymphoid enhancer-binding factor 1	LEF1	0.96574	0.97209	1.0258	0.90896	0.77407	0.88766	0.68725	0.78919	0.91926	0.93857
	PDIA3a	1.0023	1.0763	1.0123	0.85169	1.0531	1.0817	1.0381	1.1593	1.1273	1.1387
Vacuolar protein sorting-associated protein VTA1 homolog	VTA1	1.1186	1.2379	1.0833	1.0138	1.1002	1.027	0.97385	0.98088	0.90183	0.89559
Actin-related protein 2/3 complex subunit 2	ARPC2	1.0428	1.0406	1.0632	1.1266	0.83081	0.99965	0.78806	0.8635	1.0145	1.0059
Histone H2B;Histone H2B type 1-L;Histone H2B type 1-M;Histone H2B type 1-N;Histone H2B type 1-H;Histone H2B type 2-F;Histone H2B type 1-C/E/F/G/I;Histone H2B type 1-D;Histone H2B type F-S;Histone H2B type 1-K;Histone H2B type 1-A	HIST1H2BI	0.87185	0.8778	0.85346	1.0242	1.052	1.0555	0.98616	1.0516	1.0526	0.97224
Histone H2B;Histone H2B type 1-L;Histone H2B type 1-M;Histone H2B type 1-N;Histone H2B type 1-H;Histone H2B type 2-F;Histone H2B type 1-C/E/F/G/I;Histone H2B type 1-D;Histone H2B type F-S;Histone H2B type 1-K;Histone H2B type 1-A	HIST1H2BN	0.87185	0.8778	0.85346	1.0242	1.052	1.0555	0.98616	1.0516	1.0526	0.97224
Histone H2B;Histone H2B type 1-L;Histone H2B type 1-M;Histone H2B type 1-N;Histone H2B type 1-H;Histone H2B type 2-F;Histone H2B type 1-C/E/F/G/I;Histone H2B type 1-D;Histone H2B type F-S;Histone H2B type 1-K;Histone H2B type 1-A	HIST1H2BL	0.87185	0.8778	0.85346	1.0242	1.052	1.0555	0.98616	1.0516	1.0526	0.97224
Histone H2B;Histone H2B type 1-L;Histone H2B type 1-M;Histone H2B type 1-N;Histone H2B type 1-H;Histone H2B type 2-F;Histone H2B type 1-C/E/F/G/I;Histone H2B type 1-D;Histone H2B type F-S;Histone H2B type 1-K;Histone H2B type 1-A	HIST1H2BM	0.87185	0.8778	0.85346	1.0242	1.052	1.0555	0.98616	1.0516	1.0526	0.97224
Histone H2B;Histone H2B type 1-L;Histone H2B type 1-M;Histone H2B type 1-N;Histone H2B type 1-H;Histone H2B type 2-F;Histone H2B type 1-C/E/F/G/I;Histone H2B type 1-D;Histone H2B type F-S;Histone H2B type 1-K;Histone H2B type 1-A	HIST1H2BH	0.87185	0.8778	0.85346	1.0242	1.052	1.0555	0.98616	1.0516	1.0526	0.97224
Histone H2B;Histone H2B type 1-L;Histone H2B type 1-M;Histone H2B type 1-N;Histone H2B type 1-H;Histone H2B type 2-F;Histone H2B type 1-C/E/F/G/I;Histone H2B type 1-D;Histone H2B type F-S;Histone H2B type 1-K;Histone H2B type 1-A	HIST2H2BF	0.87185	0.8778	0.85346	1.0242	1.052	1.0555	0.98616	1.0516	1.0526	0.97224
Histone H2B;Histone H2B type 1-L;Histone H2B type 1-M;Histone H2B type 1-N;Histone H2B type 1-H;Histone H2B type 2-F;Histone H2B type 1-C/E/F/G/I;Histone H2B type 1-D;Histone H2B type F-S;Histone H2B type 1-K;Histone H2B type 1-A	HIST1H2BC	0.87185	0.8778	0.85346	1.0242	1.052	1.0555	0.98616	1.0516	1.0526	0.97224
Histone H2B;Histone H2B type 1-L;Histone H2B type 1-M;Histone H2B type 1-N;Histone H2B type 1-H;Histone H2B type 2-F;Histone H2B type 1-C/E/F/G/I;Histone H2B type 1-D;Histone H2B type F-S;Histone H2B type 1-K;Histone H2B type 1-A	HIST1H2BD	0.87185	0.8778	0.85346	1.0242	1.052	1.0555	0.98616	1.0516	1.0526	0.97224
Histone H2B;Histone H2B type 1-L;Histone H2B type 1-M;Histone H2B type 1-N;Histone H2B type 1-H;Histone H2B type 2-F;Histone H2B type 1-C/E/F/G/I;Histone H2B type 1-D;Histone H2B type F-S;Histone H2B type 1-K;Histone H2B type 1-A	H2BFS	0.87185	0.8778	0.85346	1.0242	1.052	1.0555	0.98616	1.0516	1.0526	0.97224
Histone H2B;Histone H2B type 1-L;Histone H2B type 1-M;Histone H2B type 1-N;Histone H2B type 1-H;Histone H2B type 2-F;Histone H2B type 1-C/E/F/G/I;Histone H2B type 1-D;Histone H2B type F-S;Histone H2B type 1-K;Histone H2B type 1-A	HIST1H2BK	0.87185	0.8778	0.85346	1.0242	1.052	1.0555	0.98616	1.0516	1.0526	0.97224
Histone H2B;Histone H2B type 1-L;Histone H2B type 1-M;Histone H2B type 1-N;Histone H2B type 1-H;Histone H2B type 2-F;Histone H2B type 1-C/E/F/G/I;Histone H2B type 1-D;Histone H2B type F-S;Histone H2B type 1-K;Histone H2B type 1-A	HIST1H2BA	0.87185	0.8778	0.85346	1.0242	1.052	1.0555	0.98616	1.0516	1.0526	0.97224
HLA class I histocompatibility antigen, B-42 alpha chain;HLA class I histocompatibility antigen, B-8 alpha chain;HLA class I histocompatibility antigen, B-7 alpha chain;HLA class I histocompatibility antigen, B-40 alpha chain;HLA class I histocompatibility antigen, B-14 alpha chain;HLA class I histocompatibility antigen, B-37 alpha chain;HLA class I histocompatibility antigen, B-27 alpha chain	HLA-B2	0.97643	1.0523	0.96056	0.90961	1.0367	1.139	1.2223	1.028	1.1684	1.1485
Heat shock protein HSP 90-beta;Putative heat shock protein HSP 90-beta-3	HSP90AB1	1.0172	0.98811	1.02	1.0174	0.97517	0.93652	0.85227	0.98346	1.0144	0.99009
Heat shock protein HSP 90-beta;Putative heat shock protein HSP 90-beta-3	HSP90AB3P	1.0172	0.98811	1.02	1.0174	0.97517	0.93652	0.85227	0.98346	1.0144	0.99009
V-type proton ATPase subunit E 1	ATP6V1E1	1.0228	1.0135	1.0673	1.0482	0.97929	1.0265	0.93904	0.94683	0.98619	0.91319
Cytochrome c oxidase subunit 4 isoform 1, mitochondrial	COX4I1	0.97884	0.92079	0.9843	1.0103	0.89566	0.86319	0.7717	0.87113	0.88844	0.98002
Cohesin subunit SA-2	STAG2	1.0803	1.0495	1.0685	0.99248	0.9139	0.93571	0.95831	0.99774	0.96449	0.83474
Kinesin-like protein KIF15;Kinesin-like protein	KIF15	1.1869	0.96818	0.98475	0.99968	0.74557	0.7297	1.0095	0.71291	0.7676	0.86104
SUMO-conjugating enzyme UBC9	UBE2I	1.064	0.98307	0.96043	1.0296	1.0063	0.97191	0.99297	0.95107	0.91772	0.92474
Prefoldin subunit 2	PFDN2	0.95919	1.0571	1.0367	0.98335	0.93772	0.93411	0.83836	0.96945	0.96697	0.92539
Tubulin beta-3 chain	TUBB3	1.0058	1.082	1.0257	0.97294	0.95662	1.0304	0.86369	1.1959	1.0381	1.1418
Ras-related protein Rab-14	RAB14	1.015	0.95176	1.022	0.9226	1.0502	1.144	1.1966	1.0003	1.149	1.0707
Phospholipase A-2-activating protein	PLAA	1.0579	0.95138	1.0432	1.0069	1.1057	1.0346	1.0823	1.0593	1.2043	1.1794
COP9 signalosome complex subunit 5	COPS5	1.0502	1.0156	0.95068	0.88362	1.2152	1.163	1.4154	0.82516	1.158	1.0918
Cation-independent mannose-6-phosphate receptor	IGF2R	1.0647	1.0092	0.92994	0.99161	1.2152	1.0599	1.097	1.1172	1.0742	1.1761
Transferrin receptor protein 1;Transferrin receptor protein 1, serum form	TFRC	0.98651	0.89865	1.0256	0.97383	0.90685	0.85444	0.73417	0.90697	0.85889	0.86875
4F2 cell-surface antigen heavy chain	SLC3A2	1.0244	1.0401	1.0531	0.98877	1.1155	1.1332	1.1042	1.0545	1.1532	1.0271
m7GpppX diphosphatase	DCPS	0.99059	1.0405	1.0635	1.088	0.99195	0.98971	0.9313	1.0513	1.0184	1.0595
Probable RNA-binding protein EIF1AD	EIF1AD	1.2418	0.92233	1.0223	0.88452	0.84113	0.71068	0.69686	0.75349	0.71632	0.90454
Peptidyl-prolyl cis-trans isomerase FKBP5;Peptidyl-prolyl cis-trans isomerase FKBP5, N-terminally processed	FKBP5	0.9796	1.0519	1.0677	1.0087	1.0821	1.014	0.98998	0.95774	0.96257	0.90561
E3 ubiquitin-protein ligase DTX3L	DTX3L	0.97335	1.0764	1.009	0.91783	0.78102	0.78762	0.68491	0.98801	0.70617	1.0079
Ubiquitin carboxyl-terminal hydrolase 10	USP10	0.98984	0.90675	1.0005	0.99399	0.90122	0.87709	0.9014	0.88759	0.96379	0.87872
Chromobox protein homolog 5	CBX5	1.0218	0.96166	0.99949	1.0677	1.1034	1.0717	1.0105	0.90934	0.96101	0.67147
Mannose-1-phosphate guanyltransferase beta	GMPPB	0.85415	0.80905	0.96895	0.99561	1.0656	1.0871	1.023	0.97048	1.1112	1.0432
Ras-related protein Rap-1b;Ras-related protein Rap-1b-like protein	RAP1B	1.0291	1.0106	0.99999	0.97349	1.0649	1.1162	1.1152	1.0107	1.0742	1.148
Aconitate hydratase, mitochondrial	ACO2	0.96532	1.0346	1.0074	0.99365	1.0547	1.0636	1.1309	1.0816	1.1204	1.0215
Ribonuclease H2 subunit A	RNASEH2A	1.0151	1.0271	1.1184	1.0482	0.97031	0.97797	0.79791	0.93027	0.97277	0.97456
Arginine--tRNA ligase, cytoplasmic	RARS	0.9787	1.0056	1.0015	1.0557	1.045	1.0055	0.96083	1.082	1.0627	1.1562
	TOR1AIP1	1.0189	1.016	0.97719	0.94702	1.0368	1.046	1.0875	1.1228	1.0729	1.0242
Enoyl-CoA hydratase, mitochondrial	ECHS1	0.98339	0.95303	0.93901	0.92727	1.0815	1.0545	1.1375	1.1141	0.97967	0.90973
26S protease regulatory subunit 6A	PSMC3	1.0474	0.99643	1.0166	1.0025	0.9265	0.96422	0.98704	0.9115	0.99335	0.83587
Protein flightless-1 homolog	FLII	1.0479	1.1183	0.98829	1.0451	1.1135	1.0794	1.095	0.8713	1.051	0.93844
Rho GDP-dissociation inhibitor 2	ARHGDIB	0.95589	0.97449	0.95157	0.99005	0.98675	1.037	0.96303	0.93223	0.93886	0.94265
Galectin-3-binding protein	LGALS3BP	0.97482	0.96651	1.0084	0.91341	1.0414	0.93773	1.112	1.1347	1.0605	1.0874
40S ribosomal protein S10;Putative 40S ribosomal protein S10-like	RPS10	0.94967	0.94737	1.0515	0.88131	0.93065	0.88367	0.72327	0.785	0.77782	0.80682
40S ribosomal protein S10;Putative 40S ribosomal protein S10-like	RPS10P5	0.94967	0.94737	1.0515	0.88131	0.93065	0.88367	0.72327	0.785	0.77782	0.80682
BAG family molecular chaperone regulator 2	BAG2	1.0134	1.0494	0.95062	0.98223	0.97236	0.91932	0.86875	0.95098	0.87144	0.79966
Ubiquitin-like protein 4A	UBL4A	0.99788	0.79063	1.0637	0.93978	0.9164	0.93662	1.0539	1.0603	1.2043	1.1882
Spermatid perinuclear RNA-binding protein	STRBP	0.98106	1.0201	0.98085	0.97701	0.95529	0.84162	0.75065	0.91492	0.77893	0.89512
Glucosamine-6-phosphate isomerase 1;Glucosamine-6-phosphate isomerase	GNPDA1	0.90639	0.97823	1.0265	1.0439	1.311	1.0253	1.1604	1.2579	1.0983	1.165
Heat shock protein HSP 90-alpha	HSP90AA1	1.0241	1.0003	1.0424	0.98494	0.93744	0.93676	0.77192	0.94812	0.94876	0.98405
Heat shock 70 kDa protein 1B;Heat shock 70 kDa protein 1A	HSPA1B	1.095	1.1297	1.0643	1.1545	0.9053	0.89973	1.0838	0.9063	1.0178	1.0443
Heat shock 70 kDa protein 1B;Heat shock 70 kDa protein 1A	HSPA1A	1.095	1.1297	1.0643	1.1545	0.9053	0.89973	1.0838	0.9063	1.0178	1.0443
DNA ligase 3	LIG3	1.0802	1.0317	1.0156	1.0219	1.14	1.0677	1.1843	0.95647	1.094	0.91698
Phenylalanine--tRNA ligase alpha subunit	FARSA	0.98023	1.1058	0.97123	1.0329	0.878	0.98573	0.93818	0.91923	0.89864	0.71621
DNA replication licensing factor MCM2	MCM2	1.0578	1.0357	1.0126	1.0185	0.99745	0.96927	0.9082	1.0069	1.0093	0.96032
Sodium/potassium-transporting ATPase subunit alpha-1	ATP1A1	1.0055	0.9809	1.0012	0.99567	0.99426	0.93687	0.8975	1.0541	0.98631	0.99725
ETS-related transcription factor Elf-1	ELF1	0.94924	0.97945	0.94233	0.90331	0.95115	1.1075	1.1431	1.0063	1.0659	1.0896
ETS-related transcription factor Elf-1	DKFZp686H0575	0.94924	0.97945	0.94233	0.90331	0.95115	1.1075	1.1431	1.0063	1.0659	1.0896
26S proteasome non-ATPase regulatory subunit 11	PSMD11	0.95659	1.0167	1.11	0.99781	0.9366	0.94442	0.8466	0.96315	0.94084	0.86534
Ubiquitin-associated protein 2-like	UBAP2L	1.0782	1.0224	1.0018	0.99142	0.90339	0.81316	0.9927	0.97094	0.90366	0.92298
Methionine--tRNA ligase, cytoplasmic	MARS	0.9907	1.0159	1.0296	0.96497	1.0417	1.0306	1.0511	0.99445	1.0037	0.94722
La-related protein 4B	LARP4B	1.0495	1.1091	1.0416	1.1173	1.0345	0.96832	0.89852	0.84178	1.0429	0.73463
Rap1 GTPase-GDP dissociation stimulator 1	RAP1GDS1	0.99435	1.071	1.0389	1.0548	0.96777	0.96548	0.85226	0.96732	0.98523	1.0477
Myosin-10	MYH10	0.99187	0.98293	1.0447	0.92944	1.0197	0.96683	0.9375	1.0723	1.0292	1.083
Ras suppressor protein 1	RSU1	1.053	1.007	1.0712	1.0721	0.94518	0.96057	0.72007	0.9793	1.0138	0.92795
DNA replication licensing factor MCM5;DNA helicase	MCM5	1.026	1.0176	1.0514	0.99582	0.98626	0.983	0.97363	0.99431	1.0011	1.0411
Serine/threonine-protein phosphatase 6 regulatory subunit 1	PPP6R1	1.0309	1.1001	1.1115	1.0306	0.96322	1.0047	1.0194	0.98378	1.0169	1.0266
Protein S100-A4	S100A4	0.94755	0.96733	1.0496	1	0.81567	0.85604	0.64299	0.96893	0.9461	0.73495
RNA-binding protein FUS	FUS	1.0049	0.98259	1.0119	1.0042	0.94713	0.93128	0.97566	0.94613	0.93393	0.98964
Asparagine--tRNA ligase, cytoplasmic	NARS	0.98023	0.9561	0.96194	0.93743	1.0734	1.0907	0.98411	1.0017	1.0559	0.97889
Ras-related protein Rab-5A	RAB5A	1.0502	1.1167	0.92239	1.0213	1.1368	1.0713	1.0989	1.2426	1.1188	1.1573
Serine/threonine-protein kinase 26	STK26	0.95309	0.96386	1.0254	0.91372	0.85773	0.89227	0.91832	0.81492	0.93199	0.82081
U6 snRNA-associated Sm-like protein LSm3	LSM3	1.055	1.1049	0.9861	1.0323	1.0348	0.95563	0.95141	0.99962	0.93177	0.8959
Annexin A4;Annexin	ANXA4	1.0855	1.0529	1.057	0.90779	1.1518	1.1879	1.1963	0.99091	1.1521	1.0859
U4/U6 small nuclear ribonucleoprotein Prp4	PRPF4	1.0235	1.0885	1.0272	1.0889	1.0141	0.95391	0.80853	0.94019	0.99591	0.88952
Multifunctional methyltransferase subunit TRM112-like protein	TRMT112	1.0965	0.97577	0.98065	1.0242	0.95013	0.82074	1.0122	0.87112	0.90116	0.8776
Medium-chain specific acyl-CoA dehydrogenase, mitochondrial	ACADM	0.93746	0.99259	1.0081	0.91552	0.9965	1.0586	1.0555	1.001	0.99354	1.0235
UBX domain-containing protein 4	UBXN4	1.1325	0.98462	0.96489	1.0152	1.2034	1.0546	1.1009	0.87856	1.0272	0.87563
Actin, cytoplasmic 2;Actin, cytoplasmic 2, N-terminally processed	ACTG1	0.97987	0.95454	0.98309	0.97582	0.98119	0.99644	0.86928	1.058	1.0179	1.0389
Basic leucine zipper and W2 domain-containing protein 1	BZW1	1.0164	1.1284	1.1444	1.063	1.0296	0.96971	0.86007	0.89588	0.86055	1.0386
Protein PRRC1	PRRC1	0.89681	1.043	1.0126	0.87001	1.0379	1.0829	1.1104	0.98866	0.93306	0.97145
Histone-binding protein RBBP7	RBBP7	1.0124	0.97702	0.98161	0.96059	0.87477	0.86993	0.89141	0.94975	0.95619	1.1628
Nucleoporin Nup37	NUP37	0.96918	1.0687	1.0901	1.0375	0.88458	0.96293	0.81982	0.90351	1.0949	1.0442
28 kDa heat- and acid-stable phosphoprotein	PDAP1	0.9693	0.9541	1.0022	0.96149	0.99929	1.0549	0.98689	1.0104	1.137	1.0425
Serine/arginine-rich splicing factor 6;Serine/arginine-rich splicing factor 4	SRSF6	0.95893	0.94027	0.97028	0.98965	0.99332	0.96862	0.98111	0.97945	1.0254	1.0832
Serine/arginine-rich splicing factor 6;Serine/arginine-rich splicing factor 4	SRSF4	0.95893	0.94027	0.97028	0.98965	0.99332	0.96862	0.98111	0.97945	1.0254	1.0832
Translin-associated protein X	TSNAX	0.99164	1.0297	0.9174	0.94043	1.0482	1.0632	1.104	1.0474	0.93922	1.0065
Translin-associated protein X	DISC1	0.99164	1.0297	0.9174	0.94043	1.0482	1.0632	1.104	1.0474	0.93922	1.0065
Proteasome subunit beta type;Proteasome subunit beta type-8	PSM8	0.9777	0.95561	1.0156	0.99402	0.96288	0.99316	0.78482	1.0476	1.0584	1.0553
Proteasome subunit beta type;Proteasome subunit beta type-8	PSMB8	0.9777	0.95561	1.0156	0.99402	0.96288	0.99316	0.78482	1.0476	1.0584	1.0553
Stomatin-like protein 2, mitochondrial	STOML2	0.98442	1.0084	0.92763	0.96803	1.0438	1.0166	0.82018	1.0674	1.0877	1.2341
ATP-dependent RNA helicase DDX3X;ATP-dependent RNA helicase DDX3Y	DDX3X	0.98381	0.98615	1.0713	1.0295	0.94518	0.90687	0.73006	0.97296	0.92413	0.99458
ATP-dependent RNA helicase DDX3X;ATP-dependent RNA helicase DDX3Y	DDX3Y	0.98381	0.98615	1.0713	1.0295	0.94518	0.90687	0.73006	0.97296	0.92413	0.99458
Telomere length regulation protein TEL2 homolog	TELO2	1.1153	1.0378	1.0373	0.99985	0.97078	0.89746	1.0286	0.89291	0.97427	0.67929
Glutamate dehydrogenase 1, mitochondrial;Glutamate dehydrogenase 2, mitochondrial	GLUD1	0.96759	1.0562	1.0013	1.0165	1.0375	1.0763	1.0846	1.1096	1.1614	1.0403
Glutamate dehydrogenase 1, mitochondrial;Glutamate dehydrogenase 2, mitochondrial	GLUD2	0.96759	1.0562	1.0013	1.0165	1.0375	1.0763	1.0846	1.1096	1.1614	1.0403
High mobility group nucleosome-binding domain-containing protein 5	HMGN5	0.94009	0.84819	0.89081	0.94246	0.99635	1.3737	1.0551	1.0149	0.87215	0.80243
Poly(A) polymerase alpha;Poly(A) polymerase beta	PAPOLA	0.91361	1.0804	1.1927	1.1287	0.83298	0.93625	1.0516	0.82052	0.90958	0.86393
Poly(A) polymerase alpha;Poly(A) polymerase beta	PAPOLB	0.91361	1.0804	1.1927	1.1287	0.83298	0.93625	1.0516	0.82052	0.90958	0.86393
Transcription elongation factor B polypeptide 1	TCEB1	1.0005	0.98045	1.0082	1.0465	0.89658	0.92715	0.73309	0.89532	1.0027	1.0696
WD repeat-containing protein 36	WDR36	0.93976	1.1632	1.0879	1.0756	0.91786	0.96441	0.96744	0.93894	0.97577	0.94033
Stress-induced-phosphoprotein 1	STIP1	0.97595	0.97097	0.98654	0.96932	0.95563	0.92483	0.79572	0.98256	0.98437	1.0603
SRSF protein kinase 2;SRSF protein kinase 2 N-terminal;SRSF protein kinase 2 C-terminal	SRPK2	1.0299	1.0542	0.96717	1.083	0.96055	0.9976	1.1298	0.90994	0.90647	0.93809
Coronin-1A;Coronin	CORO1A	1.0038	0.98748	0.99052	0.9973	1.0743	1.0528	0.85252	1.0861	1.1132	1.2772
Mycophenolic acid acyl-glucuronide esterase, mitochondrial	ABHD10	1.0081	1.0305	1.2031	0.90398	1.2312	1.0913	1.1037	1.2478	1.3873	1.1651
Vasodilator-stimulated phosphoprotein	VASP	1.0595	0.99441	0.94378	0.96834	1.0337	1.133	1.219	1.0632	1.0187	1.0855
Eukaryotic translation initiation factor 3 subunit K	EIF3K	0.96854	0.98669	1.0771	0.98298	0.84361	0.91638	0.8333	0.81741	0.98411	0.99398
Peptidyl-prolyl cis-trans isomerase FKBP8	FKBP8	0.97564	0.82172	0.93439	0.90565	0.87184	1.0402	1.0285	0.95603	1.2334	1.2125
Serine/arginine-rich splicing factor 9	SRSF9	0.88418	0.94003	0.98322	0.90129	0.98021	0.99869	0.91162	0.84582	0.90672	0.81841
Fructose-bisphosphate aldolase C	ALDOC	1.0199	1.0675	1.0488	0.89873	1.0339	0.99925	0.95119	1.1113	1.0806	1.1521
NAD kinase 2, mitochondrial	NADK2	0.92178	1.004	0.86492	0.76561	1.0295	1.2216	1.0014	0.95998	0.96235	1.0093
Signal recognition particle 9 kDa protein	SRP9	0.98697	0.98777	0.952	1.0399	0.98035	0.97209	1.1266	0.85111	0.96616	0.79239
26S proteasome non-ATPase regulatory subunit 4	PSMD4	1.0248	1.1195	1.0535	1.0365	1.0334	0.96287	0.93734	1.0158	1.0978	1.1443
Glutamate--cysteine ligase regulatory subunit	GCLM	1.116	1.2381	1.165	1.1415	1.1253	1.0357	0.86158	1.0706	1.0044	0.90243
Long-chain-fatty-acid--CoA ligase 3	ACSL3	1.0686	1.1688	0.99384	1.1335	0.9123	1.1317	1.2187	0.89341	0.94581	0.80713
CD2-associated protein	CD2AP	1.0201	0.87568	0.9158	1.0759	1.1769	1.0323	1.1247	0.86112	0.97469	0.97954
DNA ligase 1;DNA ligase	LIG1	1.2393	1.1195	1.0386	0.98218	0.98556	0.89581	0.91196	1.0068	0.92707	0.96771
Histone-lysine N-methyltransferase setd3	SETD3	1.1383	0.98055	0.88632	1.0412	0.87437	0.84945	0.89618	0.90213	0.87964	0.9222
Protein ELYS	AHCTF1	1.1931	1.1851	0.80868	1.1552	0.94525	0.74665	0.85293	0.88732	0.83147	0.80117
Membrane-associated progesterone receptor component 2	PGRMC2	1.0396	1.0672	1.0948	1.0298	1.1486	1.089	1.173	1.0736	1.1298	1.0372
Acylamino-acid-releasing enzyme	APEH	1.0279	0.9443	0.96012	1.0342	1.0837	1.0675	0.87534	1.1207	1.1606	1.1054
Ribose-5-phosphate isomerase	RPIA	1.0109	1.1123	1.0229	0.98597	1.0929	1.0265	1.0711	0.93998	1.0203	0.87349
Filamin-A	FLNA	0.99991	1.0138	0.98439	0.97398	0.99986	0.95493	0.91034	1.0399	0.99026	1.0386
Endoplasmic reticulum aminopeptidase 2	ERAP2	1.0841	1.0465	1.0179	0.97259	1.06	0.99786	1.1277	1.2883	1.2685	1.0496
Rho GDP-dissociation inhibitor 1	ARHGDIA	1.0168	0.99454	0.99418	0.89982	1.006	0.99732	1.034	1.0189	1.0669	1.1586
COP9 signalosome complex subunit 6	COPS6	1.0122	1.031	0.96658	1.1897	0.92554	0.91979	0.72228	0.98467	0.86798	0.92594
60S ribosomal protein L10a	RPL10A	1.0002	1.01	0.99195	0.98614	0.98143	0.97428	0.97097	0.99503	0.96835	1.0026
Engulfment and cell motility protein 1	ELMO1	1.0855	1.0467	1.0004	0.98532	0.93587	0.9817	0.8211	0.91186	0.99828	0.90342
Proteasome inhibitor PI31 subunit	PSMF1	0.95393	1.047	1.0215	1.0337	1.125	1.0104	1.1094	0.85597	0.97344	1.0089
Persulfide dioxygenase ETHE1, mitochondrial	ETHE1	0.97993	0.94141	0.85872	1.0806	1.175	1.0407	1.1548	1.1268	1.0053	1.0791
Delta-1-pyrroline-5-carboxylate dehydrogenase, mitochondrial	ALDH4A1	1.0118	0.94075	0.95043	0.9041	1.1941	1.1451	1.1229	0.91886	1.3006	1.1785
Adenylosuccinate synthetase isozyme 2	ADSS	1.0024	1.0302	0.9786	0.95258	0.94525	0.9152	1.0728	0.90455	0.83917	0.91608
Telomere-associated protein RIF1	RIF1	1.0646	1.0242	0.91519	1.0047	0.84626	0.83326	0.9249	0.98649	0.94233	0.82087
Exportin-5	XPO5	1.1762	1.0039	1.0573	0.99915	0.99167	0.92788	0.84089	1.0312	1.0924	1.282
Aminoacyl tRNA synthase complex-interacting multifunctional protein 2	AIMP2	0.991	0.98201	1.0563	0.92954	0.94766	1.0312	1.0224	1.042	1.0999	1.0964
Structural maintece of chromosomes protein 4;Structural maintece of chromosomes protein	SMC4	0.93293	0.99958	0.97894	0.87807	0.87391	0.82726	0.80797	0.92012	0.87868	1.0415
Histone H2B type 2-E;Histone H2B type 1-B;Histone H2B type 1-O;Histone H2B type 1-J;Histone H2B type 3-B	HIST2H2BE	0.91913	0.85409	0.88438	0.90997	1.0966	1.0492	0.94091	1.0912	1.0232	0.88921
Histone H2B type 2-E;Histone H2B type 1-B;Histone H2B type 1-O;Histone H2B type 1-J;Histone H2B type 3-B	HIST1H2BB	0.91913	0.85409	0.88438	0.90997	1.0966	1.0492	0.94091	1.0912	1.0232	0.88921
Histone H2B type 2-E;Histone H2B type 1-B;Histone H2B type 1-O;Histone H2B type 1-J;Histone H2B type 3-B	HIST1H2BO	0.91913	0.85409	0.88438	0.90997	1.0966	1.0492	0.94091	1.0912	1.0232	0.88921
Histone H2B type 2-E;Histone H2B type 1-B;Histone H2B type 1-O;Histone H2B type 1-J;Histone H2B type 3-B	HIST1H2BJ	0.91913	0.85409	0.88438	0.90997	1.0966	1.0492	0.94091	1.0912	1.0232	0.88921
Histone H2B type 2-E;Histone H2B type 1-B;Histone H2B type 1-O;Histone H2B type 1-J;Histone H2B type 3-B	HIST3H2BB	0.91913	0.85409	0.88438	0.90997	1.0966	1.0492	0.94091	1.0912	1.0232	0.88921
Cold shock domain-containing protein E1	CSDE1	1.0687	1.1182	1.0772	0.9346	0.86212	0.91136	0.64278	0.82631	0.98379	1.1095
Vacuolar protein sorting-associated protein 28 homolog	VPS28	0.9547	0.87772	0.97072	0.90764	0.94829	1.0132	1.2384	1.2429	1.0637	1.0785
Vigilin	HDLBP	1.0529	0.96281	0.92729	0.95141	0.91006	0.78274	0.96927	0.83683	0.82712	0.86508
Methionine adenosyltransferase 2 subunit beta	MAT2B	0.95074	1.0327	1.0003	0.99122	1.0803	1.0155	1.1539	1.0567	1.0076	1.0763
Condensin complex subunit 3	NCAPG	0.94501	0.96274	1.0767	0.9901	0.95255	0.92865	0.8835	0.88888	0.95207	0.87158
Trifunctional enzyme subunit alpha, mitochondrial;Long-chain enoyl-CoA hydratase;Long chain 3-hydroxyacyl-CoA dehydrogenase	HADHA	1.0077	0.99966	1.0007	1.0429	1.1565	1.1136	1.03	1.1331	1.2175	1.0383
28S ribosomal protein S31, mitochondrial	MRPS31	0.9403	1.0456	1.0082	1.0507	1.0068	1.0578	1.0244	1.2768	1.095	1.0692
Proteasome assembly chaperone 1	PSMG1	1.0204	0.99542	0.98882	1.014	0.97948	0.94505	0.84776	0.97495	0.94978	0.90202
CCR4-NOT transcription complex subunit 1	CNOT1	1.0194	1.1006	0.99289	1.0781	0.88709	0.99279	0.9723	0.98602	0.9726	1.0368
TP53-regulating kinase	TP53RK	0.86697	1.0841	1.02	0.90087	1.0913	1.1116	1.0577	1.1203	1.067	1.0582
Transmembrane emp24 domain-containing protein 10	TMED10	1.0368	0.92331	0.94948	1.0064	0.98024	0.96199	1.1151	1.0639	1.1148	1.1645
Nuclear fragile X mental retardation-interacting protein 2	NUFIP2	1.1408	1.0666	0.95849	0.86006	0.80161	0.89338	0.90517	0.80243	0.8949	0.83951
Lymphocyte cytosolic protein 2	LCP2	1.0139	1.0628	1.0956	0.95347	0.8841	0.9635	0.92391	0.92882	0.96651	1.0258
Solute carrier family 2, facilitated glucose transporter member 1	SLC2A1	0.98976	0.88537	0.90423	0.97204	1.1263	0.97879	1.1157	1.1835	1.0844	0.95957
Eukaryotic translation initiation factor 4H	EIF4H	1.0302	0.98342	1.0453	0.95922	0.93303	0.97527	0.82329	0.90592	0.87327	0.95283
Lanosterol synthase	LSS	1.0754	1.3249	1.2401	1.1541	1.3198	1.311	1.4428	1.3575	1.2609	1.3051
Peptidyl-prolyl cis-trans isomerase;FK506-binding protein 15	FKBP15	1.0467	1.035	0.94786	0.91032	1.1062	0.89827	1.1123	0.8727	0.89909	0.85303
Protein PML	PML	1.0105	1.0042	0.96372	1.0096	1.1463	1.0776	0.92018	1.1177	1.1076	1.1525
Dihydropyrimidinase-related protein 2	DPYSL2	1.014	1.0246	0.98797	0.99491	1.0477	1.006	1.1106	1.0429	1.0382	1.0484
SWI/SNF complex subunit SMARCC2	SMARCC2	1.0217	1.0071	0.99123	0.95514	1.0117	1.0903	1.0728	1.043	0.99293	0.99527
Ras-related protein Rab-6A	RAB6A	0.98961	1.0033	0.97647	0.96522	1.1127	1.2029	0.981	1.1124	1.0777	1.0496
Thioredoxin	TXN	0.98208	0.98526	0.97559	0.95503	1.0055	1.0021	0.91397	0.93059	0.92169	0.90864
Moesin	MSN	1.005	1.0103	1.0017	0.97244	1.03	1.0553	0.99429	1.0733	1.0172	1.147
Nesprin-1	SYNE1	0.9599	1.0114	0.93909	1.0325	0.99815	0.98142	0.75853	1.0745	1.0977	1.057
Zinc finger CCCH domain-containing protein 4	ZC3H4	1.028	0.92814	1.0853	1.2055	1.129	1.1394	1.1302	1.179	1.2103	1.4152
26S protease regulatory subunit 7	PSMC2	1.0013	1.0038	0.98722	1.0504	1.0192	1.0105	0.91022	0.95688	0.93302	0.90269
DNA mismatch repair protein Msh6	MSH6	1.0824	1.0159	1.135	0.95489	0.94334	0.94101	0.87638	0.9437	1.0296	0.89264
Amyloid beta A4 precursor protein-binding family B member 1-interacting protein	APBB1IP	0.98497	1.1002	1.1463	1.0941	1.1078	1.0809	1.1728	0.92667	0.89847	1.0834
Polymerase delta-interacting protein 3	POLDIP3	0.97227	1.0578	0.96557	0.95717	1.0629	1.0172	1.0092	1.1098	1.0168	1.0926
Polymerase delta-interacting protein 3	PDIP46	0.97227	1.0578	0.96557	0.95717	1.0629	1.0172	1.0092	1.1098	1.0168	1.0926
Runt-related transcription factor 1	RUNX1	1.0544	1.1565	1.0291	1.0418	0.82823	1.0062	1.0144	0.76588	0.99358	0.93453
Kynurenine--oxoglutarate transaminase 3	CCBL2	1.2357	1.207	0.94106	1.2071	1.1938	1.1179	1.4546	0.97399	0.97721	0.99387
Cytosolic purine 5-nucleotidase	NT5C2	1.114	1.1723	1.0578	1.2239	1.1073	0.86197	0.93521	0.9914	1.0943	0.91562
Enhancer of mRNA-decapping protein 4	EDC4	1.045	1.0963	1.0131	1.0563	0.98836	0.99054	0.9522	0.95202	1.0174	1.0578
Non-specific lipid-transfer protein	SCP2	0.97365	1.0043	0.96502	0.98831	1.093	0.99254	0.93183	1.165	1.0261	1.0841
Trifunctional purine biosynthetic protein adenosine-3;Phosphoribosylamine--glycine ligase;Phosphoribosylformylglycinamidine cyclo-ligase;Phosphoribosylglycinamide formyltransferase	GART	0.98317	0.99044	0.95802	1.0593	0.95675	0.91498	0.88112	0.97984	0.95682	0.90391
Fatty acid desaturase 2	FADS2	0.90171	0.97073	0.94463	0.90827	1.0233	1.0377	1.3382	1.4377	1.0217	1.1701
Transcription elongation factor B polypeptide 2	TCEB2	1.0486	0.97708	1.0699	1.0546	0.93632	0.87248	0.72126	0.8026	0.8061	1.0672
Splicing factor 3B subunit 1	SF3B1	0.98995	0.94678	1.0213	1.0079	0.92382	0.95239	0.71181	0.96617	0.98489	1.0655
NADH dehydrogenase [ubiquinone] iron-sulfur protein 2, mitochondrial	NDUFS2	1.1011	0.95567	0.94649	1.1169	1.2925	1.1573	1.32	1.071	1.2943	0.9665
Kinesin light chain 2	KLC2	1.0998	1.1494	0.8968	1.1679	1.119	1.0794	1.0446	0.9151	0.91142	0.95624
Telomeric repeat-binding factor 2-interacting protein 1	TERF2IP	1.0656	1.014	1.0984	0.87877	0.8097	0.79365	0.95657	0.98153	0.91937	0.99227
NADH dehydrogenase [ubiquinone] 1 beta subcomplex subunit 4	NDUFB4	1.1167	1.0628	1.0189	1.1092	0.95438	0.9202	1.1878	0.95176	0.90803	0.85871
Mitochondrial import inner membrane translocase subunit Tim13	TIMM13	1.0219	0.999	0.97491	0.91405	0.85333	0.81328	1.0202	0.82419	0.74752	0.89506
Cytoskeleton-associated protein 5	CKAP5	0.97174	0.98383	1.0381	0.99027	0.89847	0.86259	1.0156	0.82994	0.88628	0.93648
TBC1 domain family member 15	TBC1D15	1.1367	0.9948	1.0683	0.93758	1.0271	1.0558	1.0061	0.93363	0.92145	0.93911
Eukaryotic translation initiation factor 4 gamma 1	EIF4G1	0.97496	0.96437	1.0069	0.94089	0.90484	0.86263	0.90834	0.84336	0.89703	0.97592
SWI/SNF complex subunit SMARCC1	SMARCC1	1.0528	0.98686	1.0135	0.97716	0.95546	0.95247	0.99873	0.974	0.97171	0.91674
La-related protein 1	LARP1	1.0457	0.9371	1.0136	0.99331	0.935	0.91416	0.84083	0.98767	0.83923	0.91381
Splicing factor 3B subunit 3	SF3B3	1.0133	1.0142	0.96727	0.9824	0.95411	0.95636	0.85434	0.95696	0.9371	0.87024
SWI/SNF-related matrix-associated actin-dependent regulator of chromatin subfamily E member 1	SMARCE1	0.93959	1.091	0.99995	1.0556	0.95156	0.99713	0.92051	0.97017	0.90648	0.88323
Granzyme M	GZMM	1.0476		0.91076	1.0513	1.4899	1.3489	1.1576	1.6199	1.4165	1.1
Protein disulfide-isomerase	P4HB	1.0016	0.99356	1.015	1.0119	1.053	0.99398	0.93275	1.0591	1.0724	1.0362
Histidine--tRNA ligase, cytoplasmic	HARS	0.92472	0.96292	0.96856	0.98947	0.99819	0.98552	1.0311	0.92766	0.95107	0.99367
Leucine--tRNA ligase, cytoplasmic	LARS	1.0589	1.0377	1.0156	1.0314	1.0502	1.0093	0.94292	0.96381	0.99709	0.84983
Serine/arginine-rich splicing factor 2	SRSF2	0.95316	0.96832	0.93868	0.81126	0.99359	0.96705	0.81628	0.99428	1.0495	1.1424
Eukaryotic translation initiation factor 3 subunit I	EIF3I	1.0073	1.0222	1.0406	1.0678	0.97841	0.94598	0.87699	0.9894	0.95988	1.1052
Macrophage-capping protein	CAPG	1.0281	1.0671	0.98979	0.96773	1.0269	1.1665	1.1219	1.0882	1.087	1.0491
Malectin	MLEC	0.97082	1.0261	0.99802	0.93647	1.1146	1.2513	0.99554	1.199	1.1162	1.0363
Isoleucine--tRNA ligase, mitochondrial	IARS2	1.0016	1.0307	1.0378	0.95914	1.0421	1.0829	1.1543	1.0405	1.1174	1.0399
Signaling threshold-regulating transmembrane adapter 1	SIT1	0.99571	0.89499	0.96525	1.0081	1.0974	0.99311	1.1957	1.0126	1.0953	1.0714
2,4-dienoyl-CoA reductase, mitochondrial	DECR1	0.96845	1.0184	0.95264	1.0126	1.0326	1.0587	1.0283	1.0374	1.1768	1.025
3-ketoacyl-CoA thiolase, peroxisomal	ACAA1	0.97963	0.99471	1.0263	1.0271	1.1067	1.0412	1.1298	1.1366	1.153	0.99508
Peptidyl-prolyl cis-trans isomerase B	PPIB	0.98817	0.95733	0.99759	1.0357	0.96536	0.90508	0.90224	0.94281	0.9051	1.0014
Alanyl-tRNA editing protein Aarsd1	PTGES3L-AARSD1	0.95172	0.92386	0.94127	0.88029	1.0277	1.1562	0.99667	1.0638	0.87134	1.027
Alanyl-tRNA editing protein Aarsd1	AARSD1	0.95172	0.92386	0.94127	0.88029	1.0277	1.1562	0.99667	1.0638	0.87134	1.027
Wiskott-Aldrich syndrome protein family member 2	WASF2	1.0143	1.0908	1.0002	1.0009	1.0617	1.1008	1.1611	1.0975	1.0394	1.1303
tRNA-splicing ligase RtcB homolog	RTCB	1.0145	1.0488	0.99552	1.0416	1.038	1.0438	1.067	1.117	1.0585	1.0524
Coatomer subunit gamma-1	COPG1	1.0643	1.2205	1.0637	1.0722	0.95293	1.0338	0.86306	0.9669	1.1379	1.0412
Serine/threonine-protein phosphatase 2A catalytic subunit alpha isoform;Serine/threonine-protein phosphatase 2A catalytic subunit beta isoform	PPP2CA	1.0161	0.9874	1.048	1.0253	0.9697	0.97486	0.97752	0.94392	1.022	0.87885
Serine/threonine-protein phosphatase 2A catalytic subunit alpha isoform;Serine/threonine-protein phosphatase 2A catalytic subunit beta isoform	PPP2CB	1.0161	0.9874	1.048	1.0253	0.9697	0.97486	0.97752	0.94392	1.022	0.87885
Nuclear RNA export factor 1	NXF1	1.0506	1.0427	1.0884	0.93742	0.93719	1.0634	0.83466	0.93539	0.87286	0.832
40S ribosomal protein S28	RPS28	1.0363	0.95433	0.93741	0.98907	0.91319	0.889	0.71724	0.92763	0.94375	0.79806
Nuclear cap-binding protein subunit 1	NCBP1	1.1489	1.0538	0.98668	1.0317	1.0651	1.0158	0.87088	0.95327	0.91422	0.89088
TATA-binding protein-associated factor 2N	TAF15	1.0469	0.92861	0.95377	0.86009	1.0588	0.99981	1.1098	0.99347	1.2348	1.1023
Leukocyte surface antigen CD47	CD47	0.95639	1.1116	0.99878	1.1052	0.997	1.0942	0.92555	0.94789	0.93815	0.78248
Dihydrolipoyllysine-residue succinyltransferase component of 2-oxoglutarate dehydrogenase complex, mitochondrial	DLST	1.0112	0.76343	1.0992	1.0221	1.209	1.1071	1.1818	1.0201	1.1035	1.104
Alcohol dehydrogenase [NADP(+)]	AKR1A1	1.0395	0.80385	0.93783	0.89192	0.99613	0.99412	1.1897	1.0312	1.0809	1.0766
Polyadenylate-binding protein 1;Polyadenylate-binding protein	PABPC1	1.0223	1.0106	0.99022	1.0394	0.95484	0.96462	1.0321	0.93219	0.99347	0.94542
MICOS complex subunit MIC19	CHCHD3	1.0985	0.94813	0.95394	1.0125	0.92284	0.86999	0.65701	0.86153	1.0951	1.1331
Endophilin-B1	SH3GLB1	1.1305	0.90591	1.0857	1.0163	0.89258	0.77707	1.0248	0.94154	0.82843	0.8701
mRNA-decapping enzyme 1A	DCP1A	0.8163	0.96708	0.96929	0.88081	1.2353	0.93621	1.0966	0.86916	1.0225	0.76763
Protein phosphatase 1 regulatory subunit 7	PPP1R7	0.95625	0.968	0.9933	0.93146	1.1727	1.0048	1.2121	1.0675	1.0438	0.83448
Protein DDI1 homolog 2	DDI2	0.97949	1.1476	1.104	1.0909	0.96096	0.92327	0.91122	0.96341	1.1523	0.93456
Crooked neck-like protein 1	CRNKL1	1.1797	1.0189	1.0387	0.98453	0.94424	0.99945	0.91027	0.95813	0.98749	0.91055
Prefoldin subunit 5	PFDN5	1.0215	1.0209	1.0062	0.92723	0.90514	0.96144	0.7591	0.93891	0.95757	1.0101
Carboxypeptidase;Lysosomal protective protein;Lysosomal protective protein 32 kDa chain;Lysosomal protective protein 20 kDa chain	CTSA	0.99465	1.0039	1.04	0.80353	1.1342	0.99076	0.99434	1.0614	1.1063	1.3261
60S ribosomal protein L9	RPL9	0.95351	1.0078	0.98831	1.0302	0.8971	0.94836	0.89492	0.99042	0.89777	0.79705
Apoptosis-inducing factor 1, mitochondrial	AIFM1	0.94574	1.0222	0.96183	0.9748	1.0506	0.97346	1.0444	1.0592	1.0264	1.0103
Pyruvate dehydrogenase E1 component subunit beta, mitochondrial	PDHB	0.98575	0.9705	0.99555	1.0801	1.1076	1.0746	1.0511	1.0924	1.1385	1.0345
Protein disulfide-isomerase A3	PDIA3	0.98777	1.0097	0.96205	1.0371	1.0207	1.0504	1.0233	1.0092	1.0859	1.0899
Structural maintece of chromosomes flexible hinge domain-containing protein 1	SMCHD1	1.0199	1.0687	1.018	1.0078	1.0897	1.0643	1.1156	1.0593	1.0494	0.95812
Elongation factor 1-alpha 1;Putative elongation factor 1-alpha-like 3;Elongation factor 1-alpha	EEF1A1	0.98694	0.95719	0.96723	0.9862	0.92945	0.90642	0.6591	0.94634	0.94438	0.97013
Elongation factor 1-alpha 1;Putative elongation factor 1-alpha-like 3;Elongation factor 1-alpha	EEF1A1P5	0.98694	0.95719	0.96723	0.9862	0.92945	0.90642	0.6591	0.94634	0.94438	0.97013
Ribosome biogenesis protein BOP1	BOP1	1.1117	1.0388	1.189	0.92754	0.839	0.99656	0.85415	0.96049	0.78279	0.99422
U4/U6.U5 tri-snRNP-associated protein 1	SART1	0.99779	1.0389	1.0079	0.96637	0.86893	0.99917	0.7964	0.98422	0.92472	1.0185
Probable ATP-dependent RNA helicase DDX23	DDX23	1.0376	1.0326	0.99122	1.0177	1.0926	1.0528	1.0216	0.97923	1.0091	1.0157
LIM and SH3 domain protein 1	LASP1	0.93536	1.0232	0.90955	0.9597	0.98239	1.0497	1.1791	0.98815	1.1038	1.1448
Golgi apparatus protein 1	GLG1	0.94384	1.0749	1.2268	1.0793	1.1951	1.1431	1.142	1.273	1.1646	1.5799
Translocon-associated protein subunit delta	SSR4	0.92392	0.97673	1.0335	1.0165	1.0727	1.0806	1.1137	0.99067	1.0475	0.82571
Malate dehydrogenase, cytoplasmic;Malate dehydrogenase	MDH1	0.99859	1.0237	0.97654	1.0051	1.0318	1.0463	0.89103	1.0507	1.0813	1.1089
Chromodomain-helicase-DNA-binding protein 4	CHD4	0.96414	1.0104	0.98469	0.95912	0.8921	0.97372	0.79352	0.95672	0.93358	0.93169
Rho guanine nucleotide exchange factor 6	ARHGEF6	0.92476	0.91911	1.1619	0.9923	0.97289	1.0054	1.0605	0.8867	0.91664	0.74907
Arf-GAP with GTPase, ANK repeat and PH domain-containing protein 2	AGAP2	0.96846	0.82525	1.0143	0.92821	0.96413	1.033	1.02	0.89044	0.93167	0.8536
Tyrosine-protein phosphatase non-receptor type 1;Tyrosine-protein phosphatase non-receptor type	PTPN1	1.0098	1.0163	0.95147	0.95908	1.0408	1.1651	0.95254	1.0989	1.1161	1.0789
Translational activator GCN1	GCN1L1	0.9609	1.0029	1.139	1.0457	1.0354	1.013	0.99844	0.95928	0.89872	0.96152
Eukaryotic translation initiation factor 3 subunit D	EIF3D	1.0538	1.0438	1.0786	1.0477	1.0327	1.0362	0.86567	0.92691	1.0082	0.93332
Hydroxysteroid dehydrogenase-like protein 2	HSDL2	0.99451	0.95816	0.90858	1.0452	0.98621	1.1363	1.1139	1.219	1.144	0.99767
Rab GDP dissociation inhibitor alpha	GDI1	0.96902	0.86648	0.88494	1.0551	0.98685	1.1241	1.1303	1.0691	0.98147	1.1349
Scaffold attachment factor B2	SAFB2	1.0126	0.83561	1.0053	0.96932	0.96785	0.98065	0.97431	1.0248	1.065	1.0686
Uncharacterized protein C9orf78	C9orf78	1.0051	0.95934	1.0116	0.97984	0.79363	0.92965	0.96688	0.80241	0.92656	0.9237
Peroxiredoxin-6	PRDX6	1.0314	1.0223	1.0874	1.0777	1.0341	1.0031	1.0734	0.97446	1.0407	0.92451
Heterogeneous nuclear ribonucleoprotein H2	HNRNPH2	0.98491	0.94655	0.96725	0.9912	0.97706	1.1178	1.1308	1.0744	1.053	0.95299
Uridine 5-monophosphate synthase;Orotate phosphoribosyltransferase;Orotidine 5-phosphate decarboxylase	UMPS	1.0415	0.95104	0.95263	1.1287	1.1494	1.0588	1.1618	0.92432	1.0809	0.80066
Rab GTPase-binding effector protein 1	RABEP1	0.82795	1.0177	0.89207	0.8706	1.0884	0.82942	1.1288	1.1165	1.0471	1.0851
ADP-ribosylation factor GTPase-activating protein 3	ARFGAP3	0.977	1.1719	1.1334	0.94989	0.86402	0.87111	1.0533	0.89885	0.96057	0.74042
Nucleoporin Nup43	NUP43	1.0917	1.0294	0.9965	1.0031	0.91369	1.0134	0.9911	0.98898	0.96417	0.88262
Tricarboxylate transport protein, mitochondrial	SLC25A1	1.0402	0.97215	0.7983	1.0454	1.1354	1.1922	1.1717	1.1698	0.86654	1.0706
Annexin A5;Annexin	ANXA5	0.9929	1.0422	0.99807	1.0792	1.0419	1.0128	1.1655	1.0103	0.95926	0.91424
Eukaryotic initiation factor 4A-I	EIF4A1	0.97244	0.97383	0.93676	0.96191	0.90478	0.92471	0.93357	0.86361	0.91614	0.96345
Heterogeneous nuclear ribonucleoprotein H;Heterogeneous nuclear ribonucleoprotein H, N-terminally processed	HNRNPH1	0.98705	0.98265	1.0074	0.96156	1.0114	0.9829	0.94677	1.0347	1.0034	1.0279
Brefeldin A-inhibited guanine nucleotide-exchange protein 1	ARFGEF1	1.0506	1.0037	0.91696	1.0217	0.99939	0.949	0.75007	0.93724	1.1896	1.2565
E3 ubiquitin-protein ligase HUWE1	HUWE1	1.0256	1.0213	0.96578	1.0101	1.0432	1.0405	1.0412	1.0127	1.0272	1.0117
Complement component 1 Q subcomponent-binding protein, mitochondrial	C1QBP	1.05	0.95908	1.1385	0.99333	1.0268	0.9366	0.93481	1.0047	0.8684	0.72509
Nucleoside diphosphate kinase;Nucleoside diphosphate kinase B	NME1-NME2	1.0328	0.97406	0.96502	0.98719	1.0281	0.96641	0.81868	1.0506	1.0253	1.1069
Nucleoside diphosphate kinase;Nucleoside diphosphate kinase B	NME2	1.0328	0.97406	0.96502	0.98719	1.0281	0.96641	0.81868	1.0506	1.0253	1.1069
Nucleoside diphosphate kinase;Nucleoside diphosphate kinase B	NME1	1.0328	0.97406	0.96502	0.98719	1.0281	0.96641	0.81868	1.0506	1.0253	1.1069
Glyoxylate reductase/hydroxypyruvate reductase	GRHPR	0.98089	0.96308	1.018	0.95893	0.9616	1.1045	0.9752	0.99855	1.1262	1.1275
Replication factor C subunit 4	RFC4	1.0251	1.007	1.0044	1.0448	1.023	0.97717	0.94286	0.95184	0.98035	0.75341
SH3 domain-containing kinase-binding protein 1	SH3KBP1	0.954	0.92296	0.88284	1.0102	0.96909	1.1465	0.99395	1.0816	0.99794	1.2992
Ubiquitin-conjugating enzyme E2 N	UBE2N	1.0265	1.0003	1.0505	1.0098	0.98427	0.96232	0.7585	1.0173	0.94702	1.0545
THO complex subunit 4	ALYREF	0.98804	0.98386	1.0207	0.97064	0.97062	1.0033	0.97979	1.0128	1.0213	1.0071
Citrate synthase;Citrate synthase, mitochondrial	CS	1.0075	0.99211	0.97181	1.0819	1.0295	1.0855	0.90762	1.0553	1.1234	1.166
Ubiquitin carboxyl-terminal hydrolase;Ubiquitin carboxyl-terminal hydrolase 11	USP11	1.1469	0.92486	1.1131	0.96359	0.91165	0.97443	0.98925	0.93135	0.92204	0.78359
Transcription intermediary factor 1-alpha	TRIM24	0.85514	1.045	1.064	1.0958	0.9487	1.0392	0.71019	1.1825	1.0716	1.1293
Ras-related protein Rab-11B;Ras-related protein Rab-11A	RAB11B	0.99976	1.0163	0.9462	0.92621	1.0212	1.0373	0.85822	1.0893	1.012	1.2532
Ras-related protein Rab-11B;Ras-related protein Rab-11A	RAB11A	0.99976	1.0163	0.9462	0.92621	1.0212	1.0373	0.85822	1.0893	1.012	1.2532
RNA-binding protein EWS	EWSR1	0.98304	0.94985	1.0764	0.88352	1.0378	1.0113	1.0251	1.0662	1.0552	1.0751
Importin subunit alpha-7;Importin subunit alpha-6	KPNA6	1.0302	1.2038	1.0975	0.93779	0.9307	0.97695	0.85199	0.97637	1.0175	0.91314
Importin subunit alpha-7;Importin subunit alpha-6	KPNA5	1.0302	1.2038	1.0975	0.93779	0.9307	0.97695	0.85199	0.97637	1.0175	0.91314
Protein-tyrosine-phosphatase;Receptor-type tyrosine-protein phosphatase C	PTPRC	0.98798	1.0114	0.99033	0.95383	1.0415	1.0467	0.90673	1.0485	1.096	1.0453
ERO1-like protein alpha	ERO1L	0.98493	1.0478	0.97261	1.0238	1.0716	1.13	0.81774	1.1122	1.1184	1.3519
Dynamin-1-like protein	DNM1L	0.94001	1.0608	0.93452	0.97532	0.9771	1.0117	1.0079	0.91096	0.91418	0.94896
Serine/threonine-protein kinase TAO3	TAOK3	0.91977	0.99016	1.0689	0.98355	0.82346	1.042	0.96943	1.0767	1.0268	1.1811
Dihydrolipoyl dehydrogenase, mitochondrial;Dihydrolipoyl dehydrogenase	DLD	0.9372	0.91699	0.95106	1.0353	1.0654	1.0639	0.84698	1.1004	1.1259	1.0566
Ubiquitin-40S ribosomal protein S27a;Ubiquitin;40S ribosomal protein S27a;Ubiquitin-60S ribosomal protein L40;Ubiquitin;60S ribosomal protein L40;Polyubiquitin-B;Ubiquitin;Polyubiquitin-C;Ubiquitin	RPS27A	0.99605	0.94282	0.95557	0.96357	0.89248	0.71825	0.85226	0.91066	0.76273	1.002
Ubiquitin-40S ribosomal protein S27a;Ubiquitin;40S ribosomal protein S27a;Ubiquitin-60S ribosomal protein L40;Ubiquitin;60S ribosomal protein L40;Polyubiquitin-B;Ubiquitin;Polyubiquitin-C;Ubiquitin	UBB	0.99605	0.94282	0.95557	0.96357	0.89248	0.71825	0.85226	0.91066	0.76273	1.002
Ubiquitin-40S ribosomal protein S27a;Ubiquitin;40S ribosomal protein S27a;Ubiquitin-60S ribosomal protein L40;Ubiquitin;60S ribosomal protein L40;Polyubiquitin-B;Ubiquitin;Polyubiquitin-C;Ubiquitin	UBC	0.99605	0.94282	0.95557	0.96357	0.89248	0.71825	0.85226	0.91066	0.76273	1.002
Ubiquitin-40S ribosomal protein S27a;Ubiquitin;40S ribosomal protein S27a;Ubiquitin-60S ribosomal protein L40;Ubiquitin;60S ribosomal protein L40;Polyubiquitin-B;Ubiquitin;Polyubiquitin-C;Ubiquitin	UBA52	0.99605	0.94282	0.95557	0.96357	0.89248	0.71825	0.85226	0.91066	0.76273	1.002
Ubiquitin-40S ribosomal protein S27a;Ubiquitin;40S ribosomal protein S27a;Ubiquitin-60S ribosomal protein L40;Ubiquitin;60S ribosomal protein L40;Polyubiquitin-B;Ubiquitin;Polyubiquitin-C;Ubiquitin	UBBP4	0.99605	0.94282	0.95557	0.96357	0.89248	0.71825	0.85226	0.91066	0.76273	1.002
Fragile X mental retardation syndrome-related protein 1	FXR1	0.97172	0.92389	0.99418	0.9244	0.93299	0.99154	0.88492	0.9781	0.99994	1.0438
Tumor protein D54	TPD52L2	1.0557	1.0134	1.0641	1.0744	0.99972	0.98744	0.91992	0.98843	0.97081	1.0913
Phosphatidylinositol 3,4,5-trisphosphate 5-phosphatase 1	INPP5D	0.96761	1.0633	1.1386	0.93181	0.9385	1.0382	0.74563	1.1254	1.0192	1.2261
Peptidyl-prolyl cis-trans isomerase FKBP2	FKBP2	0.97819	1.0045	1.0807	0.96978	1.0857	1.073	1.262	0.90452	1.0644	1.072
Zinc finger RNA-binding protein	ZFR	1.0002	1.0157	0.99682	1.2137	0.88752	0.94497	0.92048	0.95185	1.0021	1.1078
Nuclear pore complex protein Nup155	NUP155	1.0008	1.0577	1.0569	0.96363	1.043	0.92284	0.89101	1.0119	1.1176	1.0576
FACT complex subunit SPT16	SUPT16H	1.0438	0.99481	1.0838	1.0057	0.96837	1.0097	0.82869	0.96642	0.96396	0.93214
Small nuclear ribonucleoprotein G;Putative small nuclear ribonucleoprotein G-like protein 15	SNRPG	1.0964	1.1172	0.85796	0.98863	1.1852	0.99044	1.3159	1.0303	0.92601	0.71173
Small nuclear ribonucleoprotein G;Putative small nuclear ribonucleoprotein G-like protein 15	SNRPGP15	1.0964	1.1172	0.85796	0.98863	1.1852	0.99044	1.3159	1.0303	0.92601	0.71173
Exosome complex exonuclease RRP44	DIS3	0.98298	0.91222	0.9397	1.005	0.98979	1.054	1.2482	0.98624	1.0232	0.96935
Pinin	PNN	1.0177	1.0464	1.0369	0.98319	1.0147	0.96615	0.89196	1.045	0.98688	1.0273
Vesicle-trafficking protein SEC22b	SEC22B	0.94691	0.94173	0.95608	1.0946	1.1337	1.0836	1.2158	1.0594	1.1147	0.85097
Proteasome subunit beta type-6	PSMB6	1.1605	1.1661	1.0995	1.147	1.2046	0.99947	1.2327	1.046	1.0208	1.029
Serine/threonine-protein phosphatase 2A 55 kDa regulatory subunit B alpha isoform	PPP2R2A	1.0091	1.0447	0.99932	1.0144	0.99717	1.0642	0.73481	1.0477	1.1122	1.2059
CD44 antigen	CD44	1.0169	0.95227	0.97169	1.068	1.0874	1.1065	1.0629	1.085	0.98371	1.0553
Basigin	BSG	1.0253	0.9669	1.0663	1.0067	0.97645	0.93814	0.96728	1.0079	0.96676	1.0218
60S ribosomal protein L11	RPL11	0.93761	0.9837	0.99715	1.0335	0.97412	0.97217	0.82765	0.99327	1.0379	1.024
NAD-dependent malic enzyme, mitochondrial	ME2	0.98797	0.97307	0.8608	0.96961	1.02	1.0104	1.0229	1.0354	0.96768	0.99689
Beta-adrenergic receptor kinase 1	ADRBK1	1.0133	1.0493	0.98099	1.0841	0.92306	1.0112	1.0062	1.006	1.0946	1.1242
Cell growth-regulating nucleolar protein	LYAR	1.0309	1.111	0.99845	0.97556	0.79942	0.97091	0.94346	0.80175	0.95536	0.98897
Polyribonucleotide nucleotidyltransferase 1, mitochondrial	PNPT1	1.0545	1.2215	0.92647	0.96245	0.87054	1.0067	1.2182	0.74477	0.90121	0.83635
Formin-like protein 1	FMNL1	1.0454	0.99426	0.99603	0.93564	1.059	1.0654	1.0973	1.0439	1.093	0.96488
15-hydroxyprostaglandin dehydrogenase [NAD(+)]	HPGD	0.94134	1.0879	0.95717	1.0262	0.82125	1.0463	1.0068	0.87797	0.8391	0.88031
Sister chromatid cohesion protein PDS5 homolog B	PDS5B	0.99221	0.98795	1.093	1.1348	1.0147	0.99378	0.81437	1.1148	1.0382	1.0528
DNA replication licensing factor MCM6	MCM6	1.0518	0.98201	1.0034	0.98138	0.99655	0.97196	0.91819	0.94571	0.95875	0.95131
YLP motif-containing protein 1	YLPM1	1.1005	0.85359	1.0036	0.97885	0.97989	1.1355	1.0545	1.2303	1.0518	1.1469
Eukaryotic translation initiation factor 5B	EIF5B	0.99487	1.0094	1.0125	0.95569	0.94481	0.93817	0.84761	0.9707	0.86689	1.002
EH domain-containing protein 1	EHD1	1.1062	1.0602	1.044	1.1719	1.0066	1.028	1.1664	0.98797	1.0023	0.99216
Exportin-2	CSE1L	1.0228	0.92286	1.0927	0.94383	0.92907	0.93908	0.81437	1.0308	0.95343	1.1272
HBS1-like protein	HBS1L	1.0594	1.0464	1.0491	0.9737	0.90584	0.98262	0.76181	0.89147	0.95577	1.0961
Centromere/kinetochore protein zw10 homolog	ZW10	1.0002	1.0716	1.1099	1.1839	1.0632	0.98151	0.84027	1.0622	0.91316	0.80134
Histone deacetylase 2	HDAC2	1.0557	1.0149	1.0464	0.9717	0.95841	0.9625	0.87861	0.92275	1.0125	1.0622
Zinc finger Ran-binding domain-containing protein 2	ZRANB2	1.138	0.93123	0.97747	1.0362	1.1839	1.0586	1.0984	0.82519	0.90492	1.0771
Acetyl-CoA acetyltransferase, mitochondrial	ACAT1	0.98764	1.0075	1.0351	0.99964	1.0373	1.099	1.0065	1.0808	1.1974	1.025
ATP synthase subunit d, mitochondrial	ATP5H	1.0253	1.0264	0.94387	1.0514	1.0938	1.0385	0.98025	1.1297	1.1676	1.0338
Fumarate hydratase, mitochondrial	FH	1.0309	0.94693	0.98694	0.95956	1.0637	1.026	0.87876	1.0643	1.0782	1.0785
Glutaredoxin-3	GLRX3	0.96451	0.95614	1.0362	1.0473	0.92613	0.97056	0.79045	0.92161	0.90407	0.97546
Integrin beta	ITGB2	0.9943	1.0058	0.99129	0.94978	1.0271	0.96778	1.057	1.0918	1.0089	1.042
Prohibitin	PHB	0.98067	0.95264	1.0418	0.95393	1.0498	0.99627	1.0957	1.0354	1.0552	0.98986
Gem-associated protein 5	GEMIN5	0.98756	1.0616	1.2529	1.0293	0.9417	0.98086	0.83295	1.0161	0.8862	1.0608
Ubiquitin carboxyl-terminal hydrolase;Ubiquitin carboxyl-terminal hydrolase isozyme L5	UCHL5	1.0285	1.0262	0.95766	0.93878	0.85584	0.89015	1.0138	0.91512	0.92443	0.88244
N-alpha-acetyltransferase 15, NatA auxiliary subunit	NAA15	1.1034	0.9845	1.0138	1.0873	0.97918	0.94816	0.81708	0.88175	1.0162	1.035
Protein PAXX	C9orf142	0.9285	1.036	1.0057	0.92759	1.0511	0.92732	1.1629	1.0584	1.1596	1.1006
E3 ubiquitin-protein ligase CBL	CBL	1.0953	1.1401	1.0551	1.143	1.1315	0.98197	0.88425	1.0128	1.0334	1.0158
Annexin A7	ANXA7	1.0379	1.0259	1.0093	0.97793	1.0437	0.94104	0.82374	1.0705	1.0455	1.0129
26S proteasome non-ATPase regulatory subunit 2	PSMD2	1.0062	1.0405	1.0684	1.0096	0.98987	1.0094	0.87238	1.0192	1.003	1.0012
26S proteasome non-ATPase regulatory subunit 6	PSMD6	0.97791	1.0325	1.069	1.0173	0.95001	0.97968	0.78738	1.0135	0.91805	1.0684
Leucine-rich repeat flightless-interacting protein 1	LRRFIP1	0.98067	0.96344	1.0651	0.93572	0.95526	1.051	0.97429	1.0704	1.0303	1.3744
Hematopoietic lineage cell-specific protein	HCLS1	1.0184	0.93893	0.96431	1.0003	1.0992	0.99976	0.96776	1.0922	1.0024	1.1468
Polyadenylate-binding protein 2	PABPN1	1.1058	1.0643	0.91571	0.99917	1.0079	1.0945	1.1761	0.94855	1.0046	0.94441
Vacuolar protein sorting-associated protein 4B	VPS4B	1.1379	1.0381	0.97931	0.94053	0.8174	0.98549	0.78591	0.94658	0.95255	1.1512
Apoptotic chromatin condensation inducer in the nucleus	ACIN1	0.96273	1.0149	0.99207	0.93232	1.0096	1.0283	1.1149	1.0663	1.0338	0.96178
Non-POU domain-containing octamer-binding protein	NONO	1.0249	0.99707	0.97335	0.96665	1.0285	0.99336	0.90586	1.03	1.0265	1.0613
G-rich sequence factor 1	GRSF1	0.98619	1.1259	0.95078	1.1693	1.0347	0.87778	0.70073	1.0056	0.86887	0.78836
DNA-binding protein Ikaros	IKZF1	1.0498	0.98711	0.96574	0.98682	0.93391	0.96409	0.75205	0.92142	0.96983	1.0602
Signal transducer and activator of transcription 1-alpha/beta;Signal transducer and activator of transcription	STAT1	1.0645	0.98368	1.0227	1.0413	0.89096	0.92806	1.0437	0.98109	0.95869	0.94371
Serine/threonine-protein phosphatase 2A 56 kDa regulatory subunit delta isoform	PPP2R5D	1.0268	0.87221	1.0611	1.0037	0.93839	1.0033	0.94507	1.0425	1.0356	1.1498
Vimentin	VIM	0.97891	1.0487	1.0361	0.93671	0.92345	0.98403	0.85627	0.95957	0.99429	1.0675
Probable 28S rRNA (cytosine(4447)-C(5))-methyltransferase	NOP2	0.97799	0.99872	0.99345	1.0329	0.97388	1.0092	0.8627	1.0226	1.089	0.99617
Cold-inducible RNA-binding protein	CIRBP	0.90297	0.76062	0.75042	0.97968	0.86351	0.94863	0.67124	0.89722	1.0504	1.1077
39S ribosomal protein L49, mitochondrial	MRPL49	0.82423	0.91762	1.0841	1.0571	1.0896	1.0417	1.0143	1.2437	1.2151	1.0008
Flap endonuclease 1	FEN1	1.0449	1.0175	1.0191	0.99071	0.95236	0.93555	1.0082	1.0523	1.0219	0.97078
GTPase IMAP family member 1	GIMAP1	1.0053	1.0279	1.0846	1.0296	0.96314	0.92357	0.92686	0.89477	1.0845	0.844
GTPase IMAP family member 1	GIMAP1-GIMAP5	1.0053	1.0279	1.0846	1.0296	0.96314	0.92357	0.92686	0.89477	1.0845	0.844
Core histone macro-H2A.1;Histone H2A	H2AFY	1.003	1.0208	0.99467	1.0783	1.0289	1.0723	1.093	1.0622	1.0757	1.0695
Aminoacyl tRNA synthase complex-interacting multifunctional protein 1;Endothelial monocyte-activating polypeptide 2	AIMP1	0.99448	0.99793	0.97342	0.99028	0.94618	1.0066	0.7449	0.99009	1.0368	1.1094
Proteasome subunit alpha type;Proteasome subunit alpha type-2	PSMA2	1.0151	0.98103	0.95013	0.9237	1.0633	1.0253	1.0789	1.0146	0.98978	0.77737
60S ribosomal protein L31	RPL31	1.0267	0.90553	0.96492	1.0617	0.9268	0.92142	0.68464	0.94764	0.91787	1.0005
Signal recognition particle 14 kDa protein	SRP14	0.99024	0.9452	0.94294	1.0371	1.0796	1.0133	1.0904	0.99423	0.99942	0.77054
ELAV-like protein 1	ELAVL1	0.99817	1.0334	1.0323	1.0005	0.99694	0.95927	0.79147	0.98501	0.99548	0.99496
40S ribosomal protein S5;40S ribosomal protein S5, N-terminally processed	RPS5	0.9908	0.9934	1.089	1.1874	0.94843	0.95246	1.0303	0.98986	0.90957	0.96697
Ataxin-2-like protein	ATXN2L	0.99314	0.99986	1.0002	1.0386	0.95583	0.91281	0.90308	0.93262	0.95695	1.1038
Antigen KI-67	MKI67	1.0153	0.92202	0.97946	1.048	0.89897	0.7552	0.95709	0.89408	0.79076	0.97104
Ribonuclease inhibitor	RNH1	1.0481	1.064	1.0109	1.0001	1.0384	1.1302	1.0536	1.0566	1.1556	1.0783
Ras-related protein Rab-21	RAB21	0.93162	0.78608	1.0495	0.8774	0.99635	0.93101	1.157	1.2096	0.92893	1.2561
RNA-binding protein 10	RBM10	1.0524	1.0822	1.2596	1.0852	1.0653	1.0275	0.91736	0.99346	1.0695	0.96681
40S ribosomal protein S17-like;40S ribosomal protein S17	RPS17L	0.91724	0.89123	0.96233	0.95853	0.86911	0.957	1.0881	0.88395	0.89998	0.68536
40S ribosomal protein S17-like;40S ribosomal protein S17	RPS17	0.91724	0.89123	0.96233	0.95853	0.86911	0.957	1.0881	0.88395	0.89998	0.68536
Proline synthase co-transcribed bacterial homolog protein	PROSC	1.033	0.99523	0.9703	1.0911	1.2807	0.9839	1.1967	1.0149	1.0397	0.99233
Alcohol dehydrogenase class-3	ADH5	0.98469	1.0015	1	0.96798	1.0721	1.0464	0.96484	0.9939	0.95976	0.95077
Casein kinase II subunit alpha	CSNK2A2	1.0596	1.1142	0.99338	0.99424	0.90385	0.92381	1.0392	1.0264	0.82873	0.87845
Eukaryotic translation initiation factor 2 subunit 2	EIF2S2	1.0181	0.99203	1.0993	1.0081	0.98813	0.99778	0.8112	0.91454	0.99154	0.89292
Eukaryotic translation initiation factor 1;Eukaryotic translation initiation factor 1b	EIF1	1.0143	1.0031	0.94074	0.88643	1.0493	0.93516	1.3489	0.76242	0.81999	1.0279
Eukaryotic translation initiation factor 1;Eukaryotic translation initiation factor 1b	EIF1B	1.0143	1.0031	0.94074	0.88643	1.0493	0.93516	1.3489	0.76242	0.81999	1.0279
Bifunctional methylenetetrahydrofolate dehydrogenase/cyclohydrolase, mitochondrial;NAD-dependent methylenetetrahydrofolate dehydrogenase;Methenyltetrahydrofolate cyclohydrolase	MTHFD2	1.1856	1.2455	0.97391	1.0823	1.2749	0.99032	1.4714	1.0076	0.97312	0.9509
Metastasis-associated protein MTA1	MTA1	0.97096	1.0384	1.0303	1.0411	1.0219	0.96967	0.8735	1	0.92099	0.82164
Peptidyl-prolyl cis-trans isomerase FKBP1A;Peptidyl-prolyl cis-trans isomerase	FKBP1A	0.94811	0.97592	0.95584	0.89582	1.048	1.0072	0.92846	1.0649	1.0009	0.98955
Thioredoxin-dependent peroxide reductase, mitochondrial	PRDX3	1.0475	0.97808	1.0495	1.0117	1.1259	0.97975	1.0788	1.0269	0.94598	0.70916
N-alpha-acetyltransferase 50	NAA50	1.1055	1.0351	0.86308	1.0073	0.93629	0.83194	0.86738	0.87392	0.79375	0.97686
Endoplasmic reticulum-Golgi intermediate compartment protein 1	ERGIC1	0.90618	0.988	0.84805	1.0077	0.96089	1.0594	0.72881	1.0882	1.0575	1.0938
Transcription elongation factor SPT5	SUPT5H	0.98501	1.0308	0.96799	0.99198	1.0645	0.98131	0.76829	1.0675	1.1094	1.0629
T-complex protein 1 subunit epsilon	CCT5	1.0308	0.97337	1.0112	1.0224	0.9383	0.99906	0.96246	0.96263	1.0012	0.90702
Valine--tRNA ligase	VARS	0.99611	0.99367	0.9765	0.96749	1.045	1.0595	0.92339	1.0406	1.1039	1.043
AP-2 complex subunit alpha-2	AP2A2	1.0338	0.94223	1.0166	1.01	0.91003	0.96726	0.93268	0.97369	0.97803	0.87463
Wiskott-Aldrich syndrome protein	WAS	1.0348	1.0686	1.0264	0.99235	1.0154	1.0668	0.95621	1.0743	1.0516	1.2174
60S ribosomal protein L22	RPL22	0.94871	0.95899	1.0168	1.1185	0.92744	0.97739	0.78288	0.89861	0.91644	0.94793
Activator of 90 kDa heat shock protein ATPase homolog 1	AHSA1	1.0335	1.0217	1.1161	0.96003	0.96865	0.9919	0.75986	0.93321	0.97904	0.8897
Diacylglycerol kinase alpha;Diacylglycerol kinase	DGKA	0.94192	1.0652	0.99009	1.0721	1.2745	1.1435	1.1645	1.2769	1.0692	0.94002
Arf-GAP with coiled-coil, ANK repeat and PH domain-containing protein 1	ACAP1	1.0166	1.0323	1.0808	1.1016	1.1359	1.0498	1.1942	1.1097	1.0975	1.1185
Regulation of nuclear pre-mRNA domain-containing protein 1B	RPRD1B	1.0443	0.96617	0.99151	1.0117	0.98086	0.93128	0.99214	1.0017	0.9215	0.9224
Proteasome subunit alpha type-7	PSMA7	1.051	1.0179	1.0791	0.99275	0.98737	1.0084	0.91887	1.0039	1.0152	0.94665
Treacle protein	TCOF1	1.0386	0.96269	0.93032	1.0387	1.0427	0.9784	0.80481	1.0266	1.0665	1.1286
Eukaryotic translation initiation factor 3 subunit J	EIF3J	1.0318	0.97634	1.1772	1.1058	0.98901	0.96593	0.72334	0.9345	0.83679	1.0755
Semaphorin-4D	SEMA4D	1.0444	0.93234	0.96614	1.0031	1.0248	1.0536	1.2668	1.0415	1.0911	1.025
Nucleobindin-2;Nesfatin-1	HEL-S-109	0.96655	0.93463	0.97908	1.0706	1.113	1.0668	1.2343	1.0175	1.098	0.75426
Nucleobindin-2;Nesfatin-1	NUCB2a	0.96655	0.93463	0.97908	1.0706	1.113	1.0668	1.2343	1.0175	1.098	0.75426
Nucleobindin-2;Nesfatin-1	Nucb2	0.96655	0.93463	0.97908	1.0706	1.113	1.0668	1.2343	1.0175	1.098	0.75426
Exosome complex component RRP42	EXOSC7	1.0904	1.0853	1.1072	0.94086	1.0473	1.1249	0.85813	0.97621	0.93156	0.73194
Lymphocyte-specific protein 1	LSP1	1.0893	0.97979	0.9918	0.90933	1.0579	1.2103	0.90164	1.0937	1.1636	1.2114
Serine/threonine-protein phosphatase;Serine/threonine-protein phosphatase 5	PPP5C	1.0997	0.92062	0.98568	0.96256	1.0948	1.0917	1.0624	1.0471	1.225	1.0448
Cytochrome b-c1 complex subunit 9	UQCR10	0.90565	1.0282	1.151	0.95193	0.90884	0.98331	0.79191	1.0582	1.0644	0.97675
Thioredoxin domain-containing protein 17	TXNDC17	0.97488	0.93622	0.99068	0.95469	1.0043	1.0103	1.022	0.94116	1.0436	1.0272
Lck-interacting transmembrane adapter 1	LIME1	0.76567	0.93961	1.1204	0.92238	0.83126	0.76307	0.75403	0.81914	0.91025	0.8444
Heterogeneous nuclear ribonucleoprotein L	HNRNPL	1.0074	0.91949	1.0242	1.0147	0.99532	1.0633	0.87834	1.0193	1.1221	1.0934
Hydroxyacyl-coenzyme A dehydrogenase, mitochondrial	HADH	0.98856	0.98053	1.0051	1.1054	1.0009	1.0018	0.98217	1.0726	1.0953	1.0349
Superkiller viralicidic activity 2-like 2	SKIV2L2	0.94738	0.95172	0.97344	1.0642	0.9292	0.95627	0.94271	0.81609	0.91682	0.9618
Kinesin-like protein KIF2A	KIF2A	1.0057	1.0906	0.984	1.1083	0.99168	1.0183	1.0755	0.91541	1.0006	0.98114
Beta-hexosaminidase subunit beta;Beta-hexosaminidase subunit beta chain B;Beta-hexosaminidase subunit beta chain A	HEXB	0.96249	0.81317	0.94079	0.99272	0.93558	1.0707	1.1118	0.92897	1.147	1.0894
UTP--glucose-1-phosphate uridylyltransferase	UGP2	0.99812	1.0399	0.97019	0.99704	1.0285	1.0312	0.96981	1.0177	1.0581	1.0624
Actin-related protein 2	ACTR2	1.0018	1.0266	1.0518	0.91199	0.95342	0.98115	1.0649	0.93077	0.93892	0.89598
Cytokine receptor-like factor 3	CRLF3	1.0051	1.0306	1.0314	0.92433	0.96004	1.1111	1.1062	1.145	1.0217	1.1527
Proteasome subunit alpha type;Proteasome subunit alpha type-6	PSMA6	0.9908	1.0478	0.99392	1.0657	1.013	1.0223	0.88098	1.0575	1.0208	1.0972
Polyadenylate-binding protein;Polyadenylate-binding protein 4	PABPC4	0.98871	1.0387	1.0118	1.0355	1.0313	1.0763	1.1835	1.0972	1.0512	1.0163
Small integral membrane protein 24	SMIM24	0.86954	1.0071	1.0129	0.78651	0.9806	0.90528	0.88632	1.1342	0.89543	1.2696
Gephyrin;Molybdopterin adenylyltransferase;Molybdopterin molybdenumtransferase	GPHN	0.92694	0.98012	1.0699	1.2433	0.99886	1.0988	0.86171	1.0911	1.1622	1.3601
Cation-dependent mannose-6-phosphate receptor	M6PR	0.98187	0.92942	0.99141	0.83737	1.0646	1.0279	0.95581	1.0599	0.94075	1.1489
Proline-rich protein PRCC	PRCC	0.8454		0.83982	0.88105	0.99646	1.0906	1.1333	1.0518	0.81151	1.0161
Ras-related protein Rab-1B	RAB1B	0.9438	1.0149	1.0089	1.0161	1.0844	1.0731	1.0223	1.1771	1.0616	0.99715
26S proteasome non-ATPase regulatory subunit 9	PSMD9	1.0228	0.88836	0.94272	0.98484	0.95862	0.9869	0.87969	1.0269	0.97124	1.1002
Prohibitin-2	PHB2	0.99701	0.97905	1.0435	0.98339	1.0621	1.0974	0.8075	1.0288	1.1411	1.265
	TPM3	0.98229	0.95396	1.0273	0.8846	0.98813	0.94941	0.93564	0.9798	1.023	1.1933
26S proteasome non-ATPase regulatory subunit 10	PSMD10	1.0502	1.0347	0.99737	0.84604	1.1167	1.0616	0.8115	1.315	0.98062	1.2669
40S ribosomal protein S27	RPS27	0.97637	1.0116	0.90871	1.0536	0.92241	0.94275	0.87804	0.9813	0.9513	1.1277
T-complex protein 1 subunit alpha	TCP1	1.0116	0.96339	0.92131	0.9539	0.91048	0.9228	0.77411	0.86343	0.93791	0.97646
U2 snRNP-associated SURP motif-containing protein	U2SURP	1.0159	1.0178	0.97252	0.96449	0.97554	0.97746	0.85615	0.97181	1.0407	1.0428
Protein kinase C and casein kinase substrate in neurons protein 2	PACSIN2	1.0426	1.1553	1.0408	0.9744	1.0131	0.98268	0.83294	1.0001	1.0539	1.0199
Protein NDRG1	NDRG1	0.97038	0.89477	1.0327	1.0313	0.94911	0.99368	0.69599	0.99191	1.0136	1.1771
Protein LYRIC	MTDH	0.9572	0.93959	1.004	0.97394	0.83267	0.81422	1.0059	0.8007	0.79938	0.9573
Heterogeneous nuclear ribonucleoprotein Q	SYNCRIP	0.99073	1.0092	0.97603	1.0132	1.0335	1.0067	1.069	1.0361	0.99716	0.96914
Microtubule-actin cross-linking factor 1, isoforms 1/2/3/5	MACF1	0.93389	1.0677	1.007	1.0014	0.9628	0.92712	0.90726	0.92669	0.95848	1.0052
COP9 signalosome complex subunit 3	COPS3	0.89762	0.92883	0.91306	1.0406	0.904	0.99666	1.0525	0.90223	0.92923	0.72305
Echinoderm microtubule-associated protein-like 4	EML4	0.89162	0.87197	0.93179	1.0815	0.98724	1.0263	1.1021	1.0278	1.0778	0.99096
BolA-like protein 2	BOLA2	1.0002	1.1385	1.0785	0.93555	0.96521	0.97942	0.84563	0.98684	1.0112	0.98198
Alpha/beta hydrolase domain-containing protein 14B	ABHD14B	0.92333	1.0059	0.98068	0.99339	1.0053	0.95576	1.2443	1.1241	1.0597	1.1066
Enolase-phosphatase E1	ENOPH1	0.98804	1.0131	0.99202	0.88454	0.91585	0.91033	0.87671	0.94564	0.9481	0.90676
SNW domain-containing protein 1	SNW1	0.98732	1.0766	0.93407	0.98247	0.89144	1.0462	1.0597	1.0343	1.1172	1.1442
Ubiquitin-conjugating enzyme E2 variant 1	UBE2V1	1.0005	0.9658	0.95757	1.0286	1.0246	0.96627	1.0868	0.97239	0.85186	0.98575
Ubiquitin-conjugating enzyme E2 variant 1	TMEM189-UBE2V1	1.0005	0.9658	0.95757	1.0286	1.0246	0.96627	1.0868	0.97239	0.85186	0.98575
Serine/threonine-protein kinase WNK1	WNK1	0.96013	0.93794	0.94799	1.0092	0.97527	0.90845	0.76953	1.0274	0.90523	1.1381
Ribonuclease H2 subunit C	RNASEH2C	1.0698	1.0685	0.971	1.0323	1.1354	1.085	1.1334	1.1404	1.0243	0.95491
Actin-related protein 2/3 complex subunit 5	ARPC5	1.1026	1.3929	1.0899	0.92808	1.0135	0.97459	0.83826	1.0038	0.98852	0.92132
Hsp90 co-chaperone Cdc37;Hsp90 co-chaperone Cdc37, N-terminally processed	CDC37	1.066	0.97451	0.97585	0.96533	0.96956	0.98371	0.96172	1.1538	1.1592	0.94213
AP-2 complex subunit alpha-1	AP2A1	0.87679	0.94642	1.0155	1.0897	0.87328	0.96921	0.80877	0.90422	0.92068	0.87617
60S ribosomal protein L35	RPL35	0.97654	0.97518	0.93865	1.1185	1.0091	0.96899	0.92614	1.1362	1.1069	0.98587
Heterogeneous nuclear ribonucleoprotein K	HNRNPK	1.0096	0.99397	0.99261	0.95935	1.0093	0.99931	0.69942	1.0179	1.0091	1.2856
Retinoblastoma-associated protein	RB1	0.94028	0.88566	1.1721	0.91587	0.79987	0.93999	0.78998	0.80696	0.86746	0.91733
Tyrosine-protein kinase ZAP-70	ZAP70	1.0325	1.0186	0.9701	0.9907	1.0284	1.1086	0.81566	1.041	1.1979	1.1217
Homeobox protein Nkx-2.5	NKX2-5	0.72838	0.98738	0.96903	1.0162	0.79117	0.8824	0.76384	0.85577	0.79541	0.70934
Fatty acid-binding protein, epidermal	FABP5	1.0268	0.92821	1.0747	0.94395	1.0024	0.93003	0.84882	0.98234	1.0213	1.1162
Farnesyl pyrophosphate synthase	FDPS	0.99897	0.99471	0.96634	0.94336	1.0854	0.97284	1.2041	1.0101	1.0099	1.1689
Peroxisomal multifunctional enzyme type 2;(3R)-hydroxyacyl-CoA dehydrogenase;Enoyl-CoA hydratase 2	HSD17B4	0.99347	0.92511	1.0792	0.92354	1.2199	0.98073	1.022	1.194	1.1724	1.0121
Reticulocalbin-2	RCN2	1.1997	0.91239	1.1431	0.9034	1.0407	0.97734	1.2549	1.3598	1.2938	1.0956
Microtubule-associated protein RP/EB family member 1	MAPRE1	0.97872	0.93446	1.0456	0.90825	0.91567	0.91597	0.98923	0.8694	0.90609	0.91263
rRNA 2-O-methyltransferase fibrillarin	FBL	1.0814	0.98933	1.0132	0.96094	0.98848	1.0395	0.88649	1.0375	1.0399	1.1109
Lamina-associated polypeptide 2, isoforms beta/gamma;Thymopoietin;Thymopentin	TMPOa	0.97118	0.92329	0.98805	0.99287	0.98159	1.0363	1.1027	1.0535	1.0057	0.94457
C-1-tetrahydrofolate synthase, cytoplasmic;Methylenetetrahydrofolate dehydrogenase;Methenyltetrahydrofolate cyclohydrolase;Formyltetrahydrofolate synthetase;C-1-tetrahydrofolate synthase, cytoplasmic, N-terminally processed	MTHFD1	1.0336	1.0065	1.0253	1.0129	1.0406	1.0113	1.0376	1.0519	1.02	1.0653
Pre-mRNA 3-end-processing factor FIP1	FIP1L1	1.0149	0.87227	0.95518	1.0522	1.0346	1.0785	1.0496	0.95217	1.0249	1.0011
NEDD8-activating enzyme E1 regulatory subunit	NAE1	0.99682	0.94272	1.2237	0.9943	0.91574	0.97422	0.80164	0.96201	0.93833	1.0014
14-3-3 protein zeta/delta	YWHAZ	1.0105	1.0089	1.0196	0.93886	1.0298	1.0466	0.78855	1.0518	1.0316	1.3309
Vesicle-associated membrane protein 2	VAMP2	1.0788	1.0958	1.087	0.82299	1.0201	1.0267	0.9662	1.0954	1.1912	1.1315
Vesicle-associated membrane protein 2	VAMP3	1.0788	1.0958	1.087	0.82299	1.0201	1.0267	0.9662	1.0954	1.1912	1.1315
Protein FAM98B	FAM98B	1.0386	0.98872	1.0272	0.91612	0.94878	0.93634	0.77189	1.0003	0.93038	1.2526
Transportin-1	TNPO1	1.0456	1.047	1.0837	0.99429	0.95465	1.0072	1.1153	0.87624	1.0035	0.97718
Leucine-rich PPR motif-containing protein, mitochondrial	LRPPRC	1.0288	0.98951	0.98217	1.0497	1.021	0.93327	0.89932	1.0089	0.95909	1.0112
Guanine nucleotide-binding protein G(I)/G(S)/G(T) subunit beta-1	GNB1	1.0201	1.0716	0.91233	0.99558	1.0696	1.0554	0.86845	1.1455	1.011	1.2053
Protein LSM12 homolog	LSM12	0.95644	1.0977	0.96238	0.85005	1.1141	1.0392	1.1193	1.0792	0.91862	0.74019
3-hydroxyacyl-CoA dehydrogenase type-2	HSD17B10	0.96646	1.0263	0.93949	0.98149	1.0278	0.96467	1.0196	1.0965	1.1365	0.96428
Striatin	STRN	0.9609	1.0347	0.92982	1.1164	1.2219	0.98647	1.0844	1.2088	1.0135	1.3886
Lysine-specific histone demethylase 1A	KDM1A	0.95003	0.92575	0.95787	0.91989	0.85818	0.95628	0.86595	0.90298	0.91749	0.87725
Translin	TSN	1.0227	0.98937	1.0788	0.90443	1.055	1.0286	0.76587	1.1104	1.1005	1.1048
Triosephosphate isomerase	TPI1	0.98916	0.99505	0.99946	1.0301	1.0063	0.97043	1.0467	1.0588	0.99786	1.1313
HLA class I histocompatibility antigen, A-34 alpha chain;HLA class I histocompatibility antigen, A-66 alpha chain;HLA class I histocompatibility antigen, A-33 alpha chain;HLA class I histocompatibility antigen, A-26 alpha chain;HLA class I histocompatibility antigen, A-25 alpha chain;HLA class I histocompatibility antigen, A-43 alpha chain	HLA-Aa	1.0097	1.037	1.0034	0.88351	0.97276	1.1632	0.98749	1.0606	1.0831	1.1362
General transcription factor II-I	GTF2I	0.96109	0.99481	0.96663	0.99785	0.99762	0.8924	0.77062	0.96188	0.95925	0.91809
NudC domain-containing protein 1	NUDCD1	1.0265	0.98438	1.0041	1.0487	0.84903	0.97767	0.88359	0.84988	1.0498	1.0843
Ras-related protein Rab-18	RAB18	1.0658	1.0237	1.0105	0.90883	1.0382	1.1044	1.1026	1.0598	1.0996	1.0044
60S ribosomal protein L28	RPL28	0.91766	0.97412	1.0002	1.0641	0.99292	0.96954	0.75457	0.97552	1.0482	1.0697
Nuclear pore complex protein Nup50	NUP50	0.92176	1.0395	1.0736	0.94412	0.95569	0.90838	1.0127	0.83957	0.85758	0.98168
Splicing factor 3B subunit 6	SF3B6	0.97602	1.1166	0.98345	0.99209	0.84304	0.96913	0.82609	1.0252	0.94891	0.72752
Endoplasmin	HSP90B1	0.99998	1.0145	1.0313	1.043	1.0736	1.0106	1.0188	1.0433	1.04	1.1433
Migration and invasion enhancer 1	MIEN1	0.93637	0.99533	0.98291	0.89543	0.89818	0.93198	0.6456	0.93876	0.87878	1.0174
Peptidyl-prolyl cis-trans isomerase CWC27 homolog	CWC27	1.0508	1.0414	1.1192	1.1708	1.0983	1.0196	1.0096	1.0705	1.015	0.94007
NHP2-like protein 1;NHP2-like protein 1, N-terminally processed	NHP2L1	0.98568	0.94047	1.0031	0.98939	0.97338	1.0129	1.0424	0.97221	1.0581	1.1051
Glutathione synthetase	GSS	1.0082	1.0408	0.97357	1.0158	1.0633	1.041	1.1796	1.0256	1.0102	1.1404
Poly(rC)-binding protein 3	PCBP3	0.92799	1.1262	1.1433	1.018	1.0475	0.91995	0.70311	1.0379	0.82515	0.79708
Proliferation-associated protein 2G4	PA2G4	1.0225	1.0366	1.0326	1.0075	0.96471	1.0169	0.98142	0.95816	1.0398	0.97785
Inositol monophosphatase 1	IMPA1	1.0379	1.0925	0.97064	1.0263	1.0678	1.105	1.1103	1.0379	1.0593	1.161
Serine/threonine-protein kinase Nek9	NEK9	0.90967	0.93164	0.97506	0.91389	0.79014	1.0165	1.0206	1.0158	0.99419	1.1321
Methionine aminopeptidase 1	METAP1	1.0268	1.0174	1.0049	0.94796	0.99636	1.1145	1.1199	1.0146	1.0678	0.92453
Protein arginine N-methyltransferase 5;Protein arginine N-methyltransferase 5, N-terminally processed	PRMT5	1.0058	1.1153	1.0796	1.1251	1.083	1.0659	0.91467	1.1232	1.1591	1.0822
Nuclear cap-binding protein subunit 2	NCBP2	1.0668	1.0673	1.0035	0.98613	0.95689	1.0224	0.93609	0.99004	1.0498	1.215
Endophilin-A2	SH3GL1	1.0822	1.112	0.82355	1.0963	0.70745	0.84048	0.99701	0.86752	0.98895	0.93463
Elongation factor 1-beta	EEF1B2	0.98637	0.85589	1.0022	0.86723	0.83447	0.83254	0.90587	0.87407	0.83171	0.89325
RNA-binding protein 26	RBM26	1.0938	1.108	1.0024	0.95797	0.93707	1.048	0.91528	1.1742	1.2224	0.95522
Cysteine protease ATG4B	ATG4B	1.0801	0.97767	1.0924	1.1777	1.0622	1.0489	0.80083	1.0058	0.95185	0.9024
Plasma membrane calcium-transporting ATPase 4	ATP2B4	1.0453	1.0143	0.86352	0.97108	1.039	1.1823	0.94851	1.0546	1.1382	1.0767
Adenylate kinase 2, mitochondrial;Adenylate kinase 2, mitochondrial, N-terminally processed;Adenylate kinase 2, mitochondrial	AK2	1.0289	1.0337	0.97303	1.0078	1.0817	1.0246	0.79676	1.0746	1.0744	1.1384
Guanine nucleotide-binding protein G(s) subunit alpha isoforms XLas;Guanine nucleotide-binding protein G(s) subunit alpha isoforms short	GNAS	1.0726	1.0083	0.99361	0.99087	0.9414	1.0024	0.93046	0.941	0.89737	1.0299
High mobility group protein HMG-I/HMG-Y	HMGA1	0.94672	0.89548	0.9881	0.82308	0.93844	0.97397	0.82565	0.83491	0.84421	0.82691
40S ribosomal protein S13	RPS13	0.99552	0.91941	1.021	1.0645	0.96342	0.94597	0.84257	0.98439	0.94318	0.80135
PHD finger protein 6	PHF6	1.0605	0.96671	0.91913	1.0444	1.0102	1.1361	1.0461	1.0333	1.0869	1.0855
NADH dehydrogenase [ubiquinone] 1 alpha subcomplex subunit 13	NDUFA13	1.0421	1.0756	0.9602	1.2111	0.96779	0.97997	1.0309	0.97382	1.0336	0.89082
Rho GTPase-activating protein 4	ARHGAP4	1.0319	0.9906	1.0342	0.91522	0.94116	0.94042	0.86878	1.2167	0.8947	1.0888
Oxygen-dependent coproporphyrinogen-III oxidase, mitochondrial	CPOX	1.0787	1.0178	1.0655	0.9252	1.2326	1.0275	1.0034	0.98995	0.98483	0.89991
DNA-binding protein SATB1	SATB1	1.0048	0.93472	1.0392	0.99302	1.0173	0.79583	0.80205	1.0051	0.8051	0.73898
Proteasome subunit alpha type-4;Proteasome subunit alpha type;Proteasome subunit beta type	PSMA4	0.99957	1.0193	1.0176	1.0939	0.99452	0.99553	0.74675	1.0112	0.90514	0.96858
GTPase IMAP family member 7	GIMAP7	1.2505	1.084	0.91639	0.85841	0.80016	0.78699	0.86978	1.0982	0.92479	0.78475
E3 ubiquitin-protein ligase BRE1B	RNF40	0.99752	1.0323	1.1897	0.90696	0.94059	0.94947	0.79617	1.0184	0.9221	1.0691
Tubulin gamma-1 chain;Tubulin gamma-2 chain;Tubulin gamma chain	TUBG1	0.99271	1.1179	1.0186	1.0271	0.97571	0.90091	1.0784	0.97094	0.89134	0.97614
Tubulin gamma-1 chain;Tubulin gamma-2 chain;Tubulin gamma chain	TUBG2	0.99271	1.1179	1.0186	1.0271	0.97571	0.90091	1.0784	0.97094	0.89134	0.97614
Heterogeneous nuclear ribonucleoprotein M	HNRNPM	1.0309	1.0178	0.98132	1.0439	0.99356	1.0089	1.1149	0.98601	0.98828	0.95376
Protein SEC13 homolog	SEC13	1.267	0.975	0.92856	1.0581	0.93809	1.0847	0.83547	1.125	1.1698	1.0955
60S ribosomal protein L23a	RPL23A	0.95994	0.90796	1.0531	0.99503	0.97529	0.92073	0.89289	0.98329	0.98402	1.088
Elongation factor 1-delta	EEF1D	0.97803	0.96469	0.98321	0.91618	0.92275	0.91508	0.95172	0.97579	0.94361	0.95667
Zinc finger protein ubi-d4	DPF2	1.0135	1.0503	1.1245	0.88591	0.98751	0.90331	0.79057	0.91264	1.0554	1.0956
ATP-dependent RNA helicase DDX1	DDX1	1.003	0.98508	1.031	0.96229	0.98413	0.98328	0.80741	1.0356	0.97453	0.99867
Elongation factor G, mitochondrial	GFM1	1.1581	0.99906	1.0338	1.1465	1.1327	1.0619	1.167	1.0404	0.98409	1.0457
Acetyl-coenzyme A synthetase 2-like, mitochondrial	ACSS1	1.0137	0.91846	1.0181	0.93864	1.0311	0.97252	1.1627	1.0155	1.0336	1.2188
60S ribosomal protein L12	RPL12	0.97444	0.994	0.99454	0.95613	0.9656	0.96746	0.73225	1.0417	1.0236	0.95445
ATP-binding cassette sub-family F member 1	ABCF1	0.98972	1.0012	0.99167	0.8899	0.92591	0.92632	0.98165	0.9868	1.0117	1.0075
Ras GTPase-activating-like protein IQGAP1	IQGAP1	0.98901	0.95537	0.9988	0.97964	1.0012	0.99248	0.87983	0.94944	0.94305	0.87045
Nucleophosmin	NPM1	1.0357	0.96471	0.96243	0.9866	0.96523	0.99953	0.85484	0.9202	0.95393	0.87325
Hepatoma-derived growth factor-related protein 2	HDGFRP2	1.0211	1.0386	0.99093	1.093	1.079	0.94811	0.82342	1.0939	0.9971	1.1153
GTP-binding nuclear protein Ran	RAN	1.0083	1.0008	0.96977	0.97103	1.0409	0.99487	0.73794	1.0145	1.0254	1.1902
Glutathione S-transferase kappa 1	GSTK1	0.96468	0.92022	1.1131	0.95705	0.9618	1.0541	0.9224	1.0688	1.0003	1.212
Protein PTHB1	BBS9	1.0424	0.93429	0.98886	0.82037	0.9249	0.85175	0.91167	1.1936	0.95569	0.95959
Serine/threonine-protein kinase 4;Serine/threonine-protein kinase 4 37kDa subunit;Serine/threonine-protein kinase 4 18kDa subunit	STK4	1.026	0.83386	0.94291	1.0015	0.96117	0.97999	0.74436	1.1052	1.0251	0.98432
Histone H2A type 1-J;Histone H2A type 1-H;Histone H2A.J;Histone H2A type 2-C;Histone H2A type 2-A;Histone H2A type 1-D;Histone H2A type 1;Histone H2A	HIST1H2AJ	0.90745	0.91999	0.947	1.0216	1.0533	1.051	0.93931	1.1288	1.013	0.96721
Histone H2A type 1-J;Histone H2A type 1-H;Histone H2A.J;Histone H2A type 2-C;Histone H2A type 2-A;Histone H2A type 1-D;Histone H2A type 1;Histone H2A	HIST1H2AH	0.90745	0.91999	0.947	1.0216	1.0533	1.051	0.93931	1.1288	1.013	0.96721
Histone H2A type 1-J;Histone H2A type 1-H;Histone H2A.J;Histone H2A type 2-C;Histone H2A type 2-A;Histone H2A type 1-D;Histone H2A type 1;Histone H2A	H2AFJ	0.90745	0.91999	0.947	1.0216	1.0533	1.051	0.93931	1.1288	1.013	0.96721
Histone H2A type 1-J;Histone H2A type 1-H;Histone H2A.J;Histone H2A type 2-C;Histone H2A type 2-A;Histone H2A type 1-D;Histone H2A type 1;Histone H2A	HIST2H2AC	0.90745	0.91999	0.947	1.0216	1.0533	1.051	0.93931	1.1288	1.013	0.96721
Histone H2A type 1-J;Histone H2A type 1-H;Histone H2A.J;Histone H2A type 2-C;Histone H2A type 2-A;Histone H2A type 1-D;Histone H2A type 1;Histone H2A	HIST2H2AA3	0.90745	0.91999	0.947	1.0216	1.0533	1.051	0.93931	1.1288	1.013	0.96721
Histone H2A type 1-J;Histone H2A type 1-H;Histone H2A.J;Histone H2A type 2-C;Histone H2A type 2-A;Histone H2A type 1-D;Histone H2A type 1;Histone H2A	HIST1H2AD	0.90745	0.91999	0.947	1.0216	1.0533	1.051	0.93931	1.1288	1.013	0.96721
Histone H2A type 1-J;Histone H2A type 1-H;Histone H2A.J;Histone H2A type 2-C;Histone H2A type 2-A;Histone H2A type 1-D;Histone H2A type 1;Histone H2A	HIST1H2AG	0.90745	0.91999	0.947	1.0216	1.0533	1.051	0.93931	1.1288	1.013	0.96721
Microtubule-associated protein;Microtubule-associated protein 4	MAP4	0.95983	1.012	1.0697	1.0212	0.97409	0.97965	0.93411	0.97817	0.93156	1.0197
Eukaryotic translation initiation factor 3 subunit L	EIF3L	0.91117	0.94924	1.0498	0.99104	0.89499	0.97942	0.83709	0.85719	0.9368	0.92418
40S ribosomal protein S27;40S ribosomal protein S27-like	RPS27L	1.0332	1.1101	1.2106	0.97741	0.93477	1.087	0.81683	1.0075	1.0653	1.1561
60S ribosomal protein L27	RPL27	0.95978	0.98588	1.077	1.0186	0.97245	0.98071	0.72948	1.0113	0.96223	0.94143
GTPase-activating protein and VPS9 domain-containing protein 1	GAPVD1	1.0309	1.1844	1.0594	0.93444	1.0399	0.9131	1.1495	0.81811	0.96607	0.95175
Heterogeneous nuclear ribonucleoprotein L-like	HNRNPLL	1.0373	0.94774	1.2924	1.0467	0.9268	1.0917	0.86411	0.78222	1.0761	0.77501
Heterogeneous nuclear ribonucleoprotein L-like	HNRPLL	1.0373	0.94774	1.2924	1.0467	0.9268	1.0917	0.86411	0.78222	1.0761	0.77501
Ribosomal protein L19;60S ribosomal protein L19	RPL19	0.99268	0.92242	1.0704	0.97047	0.99371	1.0649	0.97233	1.0151	1.1	1.0614
Guanine nucleotide-binding protein subunit alpha-15	GNA15	0.97227	0.95586	0.95815	0.99177	0.93982	1.0526	0.91666	1.0283	1.3483	0.97356
H/ACA ribonucleoprotein complex subunit 2	NHP2	0.96534	0.97997	0.96874	1.1013	0.963	0.95438	0.92086	1.0307	1.0096	0.96197
Growth factor receptor-bound protein 2	GRB2	1.0008	0.95038	0.99632	0.96601	0.97575	0.92827	0.7623	0.9279	0.87854	0.953
Hypoxanthine-guanine phosphoribosyltransferase	HPRT1	0.98768	0.87585	0.99573	1.0088	0.88328	0.67851	0.94105	0.85417	0.7008	0.97618
Protein TMED8	TMED8	1.0974	0.94447	0.97064	1.0823	1.0817	0.95528	1.0025	1.2158	1.307	0.96404
Copine-1	CPNE1	1.0057	0.97975	1.0345	1.0361	1.118	1.1264	0.96325	1.1033	1.1619	1.0393
Transcription initiation factor IIB	GTF2B	0.83905	0.88805	0.97129	1.0165	0.86757	0.80706	0.9182	0.78572	0.81042	0.90968
26S proteasome non-ATPase regulatory subunit 1	PSMD1	1.0119	1.008	1.0968	0.97441	0.98282	0.98906	0.84761	0.9561	1.0189	0.9219
Peptidyl-prolyl cis-trans isomerase A;Peptidyl-prolyl cis-trans isomerase A, N-terminally processed;Peptidyl-prolyl cis-trans isomerase	PPIA	0.99672	0.98914	0.97457	0.98617	1.0511	0.99031	1.1277	1.0583	1.0237	0.94341
Charged multivesicular body protein 5	CHMP5	0.99861	1.1328	0.96071	1.1078	1.0439	0.96912	0.84869	0.9874	0.94349	0.97652
ATP-dependent RNA helicase A	DHX9	1.0309	0.98872	1.0298	1.0275	0.99772	1.0121	0.85955	1.0208	1.0222	0.99272
Glycogen phosphorylase, brain form	PYGB	1.0324	0.95344	1.0011	0.97758	0.98931	1.0495	1.1351	0.99712	1.0506	1.1807
AP-1 complex subunit gamma-1	AP1G1	0.94147	1.0174	1.2478	0.95968	0.85081	1.0759	1.0585	0.9017	0.94279	0.78103
Ubiquitin carboxyl-terminal hydrolase 7;Ubiquitin carboxyl-terminal hydrolase	USP7	1.0065	0.96779	1.0188	1.0104	1.0459	1.0403	0.93095	1.0485	1.0733	1.0438
Ubiquitin-fold modifier 1	UFM1	1.0555	1.0177	1.0062	1.0549	1.0377	1.0736	1.3227	1.0991	0.94112	1.0137
Ubiquitin-associated protein 2	UBAP2	1.2268	1.0373	1.026	1.0167	0.89498	0.85641	1.0569	1.0348	0.88482	1.0878
Uncharacterized protein FLJ45252	AAK1a	1.3549		1.2261	1.0047	0.7009	0.84892	1.0404	1.0379	0.98566	0.92852
Nucleolar GTP-binding protein 1	GTPBP4	1.0143	1.0962	1.0383	0.89367	1.0291	0.88088	0.97021	0.95169	0.77609	0.94082
Guanine nucleotide-binding protein subunit beta-2-like 1;Guanine nucleotide-binding protein subunit beta-2-like 1, N-terminally processed	GNB2L1	1.0005	0.97635	1.0627	1.0256	0.99075	1.0003	0.81944	0.96573	1.0063	1.0663
Actin, alpha skeletal muscle;Actin, alpha cardiac muscle 1;Actin, gamma-enteric smooth muscle;Actin, aortic smooth muscle	ACTA1	1.0041	0.97533	1.0535	0.91069	0.90442	0.97348	0.69176	0.97729	0.86596	0.70529
Actin, alpha skeletal muscle;Actin, alpha cardiac muscle 1;Actin, gamma-enteric smooth muscle;Actin, aortic smooth muscle	ACTC1	1.0041	0.97533	1.0535	0.91069	0.90442	0.97348	0.69176	0.97729	0.86596	0.70529
Actin, alpha skeletal muscle;Actin, alpha cardiac muscle 1;Actin, gamma-enteric smooth muscle;Actin, aortic smooth muscle	ACTG2	1.0041	0.97533	1.0535	0.91069	0.90442	0.97348	0.69176	0.97729	0.86596	0.70529
Actin, alpha skeletal muscle;Actin, alpha cardiac muscle 1;Actin, gamma-enteric smooth muscle;Actin, aortic smooth muscle	ACTA2	1.0041	0.97533	1.0535	0.91069	0.90442	0.97348	0.69176	0.97729	0.86596	0.70529
REST corepressor 1	RCOR1	1.1368	1.0999	0.97362	0.96313	0.89475	0.93865	1.054	0.98541	0.86302	0.95916
PERQ amino acid-rich with GYF domain-containing protein 2	GIGYF2	1.0483	0.98247	1.045	0.98862	0.99651	0.97554	1.0782	0.86724	0.80825	1.073
DnaJ homolog subfamily B member 1	DNAJB1	1.1447	1.1072	0.97966	1.0737	0.93814	1.0261	1.0295	1.0104	1.0625	1.0327
Rho GTPase-activating protein 1	ARHGAP1	1.0702	0.96346	0.88887	1.101	1.185	1.1112	1.0879	0.97022	1.1461	0.86038
Adipocyte plasma membrane-associated protein	APMAP	1.0474	1.0776	1.0503	1.0871	1.0664	1.0891	1.2454	1.2387	1.1117	1.1052
Methylosome subunit pICln	CLNS1A	1.0025	1.0243	0.93378	1.077	0.95637	0.88371	0.9737	1.0092	0.92665	0.90032
E3 SUMO-protein ligase RanBP2	RANBP2	1.047	1.0798	0.94288	1.0159	1.0238	1.0612	0.83298	1.0356	1.1054	1.1133
Translation machinery-associated protein 16	TMA16	0.90592	0.85624	1.2061	1.0541	1.0012	0.90604	0.92912	0.85771	0.92282	0.77515
Arginine/serine-rich coiled-coil protein 2	RSRC2	1.0486	0.95576	0.84448	1.0475	0.85086	0.97913	0.71283	0.91188	0.96539	1.0596
Macrophage migration inhibitory factor	MIF	0.90782	1.1132	1.0383	1.1595	1.1031	1.0476	1.2405	1.0255	1.0073	0.95335
Proteasome subunit beta type-2	PSMB2	0.97173	0.94804	0.9433	1.1233	0.94246	0.926	0.73626	0.89945	0.94609	1.0771
PRA1 family protein 2	PRAF2	1.1153		0.95833	0.99011	1.1753	1.0792	1.5299	1.1226	0.93055	1.0419
Serine/threonine-protein phosphatase 2A activator	PPP2R4	0.95382	0.95528	0.93546	0.85746	0.96094	0.98343	1.0885	1.0745	0.93698	0.94181
Serine/threonine-protein phosphatase 2A activator	DKFZp781M17165	0.95382	0.95528	0.93546	0.85746	0.96094	0.98343	1.0885	1.0745	0.93698	0.94181
Vesicle-associated membrane protein-associated protein A	VAPA	1.0282	1.07	0.90904	1.0227	1.0386	1.0839	1.1066	1.1572	1.0503	1.0253
	DDX46	1.0105	1.0418	0.94664	1.0045	1.0238	1.0841	1.0325	1.0027	1.0437	1.0417
General transcription factor IIF subunit 1	GTF2F1	0.91325	0.97248	1.0916	0.95723	0.85827	0.98237	0.71172	0.86865	0.9434	1.04
40S ribosomal protein S26;Putative 40S ribosomal protein S26-like 1	RPS26	1.0382	0.9453	0.93563	0.87837	1.0447	1.0634	0.79556	1.085	1.1159	1.0137
40S ribosomal protein S26;Putative 40S ribosomal protein S26-like 1	RPS26P11	1.0382	0.9453	0.93563	0.87837	1.0447	1.0634	0.79556	1.085	1.1159	1.0137
E3 UFM1-protein ligase 1	UFL1	0.97661	0.95423	0.96986	0.98725	0.96772	0.99975	1.0653	1.0784	1.0122	0.98018
Coatomer subunit beta	COPB2	0.99759	1.0777	0.98327	0.98225	0.97104	1.0474	0.80106	0.98894	1.1227	1.0669
Histone H4	HIST1H4A	0.87434	0.84968	0.9366	0.93269	1.0193	1.0175	0.84054	1.0301	1.0024	0.92606
CLIP-associating protein 2	CLASP2	1.0378	0.86601	1.0004	1.0431	0.73934	0.96909	0.86509	1.1139	0.87421	0.98389
40S ribosomal protein S18	RPS18	0.96595	0.99833	0.95681	1.0401	0.98128	0.99873	0.72489	1.0027	0.99302	1.1046
Cell division cycle and apoptosis regulator protein 1	CCAR1	0.93035	1.0481	0.91676	1.115	1.0406	1.0954	1.2095	1.1201	1.0114	1.0911
SRA stem-loop-interacting RNA-binding protein, mitochondrial	SLIRP	1.0566	1.0084	1.0114	1.0287	1.1816	1.0005	1.1099	1.1126	1.0473	1.0681
Sorting nexin-5	SNX5	1.0141	1.0599	1.0693	1.0536	1.0887	0.98283	1.0115	1.0866	0.90591	0.82771
mRNA cap guanine-N7 methyltransferase	RNMT	0.87629	1.1499	0.85066	1.1972	1.1674	1.1107	1.2754	1.0496	0.96732	1.0923
Cytochrome b-c1 complex subunit 1, mitochondrial	UQCRC1	1.0181	1.1065	1.0041	0.98095	0.95832	1.0608	0.76933	0.92106	0.95295	0.90382
Delta-aminolevulinic acid dehydratase	ALAD	1.0313		0.96327	0.94175	0.99869	1.0827	1.1328	1.1196	1.3349	0.99589
Ras-related protein Rab-5C	RAB5C	0.89546	1.0617	0.95495	1.0369	1.0204	1.0872	1.0723	1.0035	1.0478	1.1242
Endophilin-B2	SH3GLB2	0.99063	0.97272	0.92258	0.96553	1.0098	1.0019	0.83379	1.0264	0.94517	1.3321
E3 ubiquitin-protein ligase TRIM33	TRIM33	0.93753	0.88023	0.81229	0.67113	1.1229	0.84162	1.0518	1.0394	0.76803	1.0874
N-acetyltransferase 10	NAT10	1.0081	0.92977	0.89105	0.99542	0.92885	0.91433	0.90442	1.0049	0.92918	0.99441
Replication factor C subunit 3	RFC3	1.0189	0.9796	0.93091	1.1022	0.8984	1.0132	0.82967	1.0451	0.91558	1.2601
Caspase-3;Caspase-3 subunit p17;Caspase-3 subunit p12	CASP3	0.97714	1.0498	1.0233	1.1524	0.97503	0.98505	0.75495	1.036	0.92137	1.2703
DNA repair protein RAD50	RAD50	0.94782	1.3362	0.94345	1.0264	1.0254	1.0865	0.917	1.1838	1.1774	1.2256
Septin-2	Septin-2	1.0925	0.99518	1.003	0.9762	0.96786	0.98034	0.97258	0.97319	1.0119	0.97774
Leucyl-cystinyl aminopeptidase;Leucyl-cystinyl aminopeptidase, pregcy serum form	LNPEP	0.96051	1.0279	1.0225	0.80064	1.165	1.0557	0.98419	1.0055	1.1432	0.99555
Nucleolar protein 58	NOP58	0.98679	0.96537	0.98381	0.92252	0.99501	1.0271	0.90905	1.027	1.0954	0.9669
Staphylococcal nuclease domain-containing protein 1	SND1	0.97504	1.0012	0.98051	0.95617	0.98262	0.93051	0.95685	0.95322	0.97426	0.974
39S ribosomal protein L1, mitochondrial	MRPL1	1.1373	1.155	0.90045	1.0439	1.0044	0.87263	0.92541	1.1469	1.0413	0.95072
Mitogen-activated protein kinase 1	MAPK1	1.0904	1.0769	0.94082	0.95832	0.81899	0.94274	0.92327	0.91858	0.94479	1.2016
Deoxyribonuclease-2-alpha	DNASE2	1.0381		0.86198	1.1172	1.1911	1.1961	1.0437	1.019	1.1503	1.2809
Core-binding factor subunit beta	CBFB	0.98386	1.0337	1.0998	0.93247	0.94426	1.0143	0.86569	0.91448	0.95501	0.95091
Very long-chain specific acyl-CoA dehydrogenase, mitochondrial	ACADVL	0.99807	0.90591	0.89584	0.94515	1.004	0.94981	0.99985	0.93414	1.0518	1.0214
Drebrin-like protein	DBNL	0.99591	0.92188	0.96345	0.98523	0.99516	0.9682	0.81151	1.0147	0.95286	1.2183
Kinesin-like protein KIFC1	KIFC1	0.96714	0.87923	0.86702	0.85243	0.87653	0.6063	0.79112	0.8144	0.78257	0.98875
Serine/threonine-protein phosphatase PP1-alpha catalytic subunit;Serine/threonine-protein phosphatase	PPP1CA	0.98174	0.99646	0.989	1.0064	0.94855	1.0024	0.8156	0.98758	0.97438	0.92167
Protein diaphanous homolog 1	DIAPH1	1.0254	1.0434	0.97414	0.97739	0.91886	1.0595	0.93045	0.90646	1.0133	0.81045
Succinyl-CoA ligase [ADP-forming] subunit beta, mitochondrial	SUCLA2	0.97724	1.0678	1.0342	1.0345	1.1109	0.92661	0.78611	1.0567	1.0552	1.0811
Myosin regulatory light chain 12A;Myosin regulatory light chain 12B;Myosin regulatory light polypeptide 9	MYL12A	1.0268	0.95073	1.0317	0.99342	0.99093	0.99028	0.80232	0.937	0.91951	0.92959
Myosin regulatory light chain 12A;Myosin regulatory light chain 12B;Myosin regulatory light polypeptide 9	MYL12B	1.0268	0.95073	1.0317	0.99342	0.99093	0.99028	0.80232	0.937	0.91951	0.92959
Myosin regulatory light chain 12A;Myosin regulatory light chain 12B;Myosin regulatory light polypeptide 9	MYL9	1.0268	0.95073	1.0317	0.99342	0.99093	0.99028	0.80232	0.937	0.91951	0.92959
Activity-dependent neuroprotector homeobox protein	ADNP	1.06	1.0047	0.92088	0.96149	0.97617	0.96543	0.98404	1.2788	1.0523	0.96262
Galactokinase	GALK1	1.002	1.0421	1.0845	1.0287	1.0324	0.99032	1.1123	0.98562	0.98667	0.99926
E3 ubiquitin/ISG15 ligase TRIM25	TRIM25	1.0382	1.0353	1.0244	1.0508	0.98626	0.95909	0.72046	0.8498	0.91465	1.1257
COP9 signalosome complex subunit 4	COPS4	0.96754	0.95523	1.0397	0.9586	0.97353	0.9516	0.91859	0.97504	0.9408	0.87426
Kinectin	KTN1	0.99679	1.0048	1.0581	0.97266	0.93967	0.93784	0.83894	0.97647	0.86923	1.1297
Serrate RNA effector molecule homolog	SRRT	1.0314	1.0088	0.98702	0.99999	0.9901	0.97794	0.92226	1.0345	0.94843	1.0978
Splicing factor, proline- and glutamine-rich	SFPQ	1.0265	1.0059	0.92893	1.0645	0.99918	1.0205	0.91589	1.0226	1.0207	1.1597
T-cell receptor-associated transmembrane adapter 1	TRAT1	1.0229		1.0928	0.86576	1.1575	1.2485	0.96866	1.1151	1.178	1.063
Serine/arginine-rich splicing factor 7	SRSF7	0.99836	0.98269	0.96221	1.0788	0.98133	1.0819	1.0264	1.0479	1.1645	1.0267
Negative elongation factor E	NELFE	1.0143	1.0191	0.75641	0.98289	0.75154	1.0397	0.85288	0.71512	0.88241	0.74556
Protein ERGIC-53	LMAN1	1.0114	1.0294	0.91261	0.84835	1.0493	0.94794	0.98933	1.1019	0.95722	1.0789
Splicing factor 3A subunit 1	SF3A1	1.0271	1.0068	0.9891	0.94862	0.99444	0.97191	0.87171	1.0244	0.99348	0.96532
V-type proton ATPase subunit B, brain isoform	ATP6V1B2	1.0159	0.95985	1.0006	1.0535	1.0179	1.0619	1.1168	0.91307	1.0001	1.0699
Cell division cycle 5-like protein	CDC5L	1	0.96946	1.0399	1.1283	1.0013	0.94743	1.0679	0.97698	0.96832	0.93002
RNA polymerase II-associated protein 3	RPAP3	0.96057	0.87924	1.1973	0.95014	1.0937	1.1769	1.0782	1.064	0.90132	0.99928
Thimet oligopeptidase	THOP1	1.026	0.9727	0.97252	1.0645	1.0798	0.94878	1.1304	1.0786	1.0569	1.1074
Transcriptional repressor p66-beta	GATAD2B	1.0827	0.96701	0.93469	1.0161	0.93687	0.9755	0.76468	0.92922	0.91133	1.0236
Inosine triphosphate pyrophosphatase	ITPA	0.99892	0.97214	1.0182	0.82659	1.0403	0.90183	0.8206	1.113	0.91185	1.1812
Secretory carrier-associated membrane protein 2	SCAMP2	1.0004	1.0583	1.0143	0.92831	0.99886	1.1525	1.1141	0.99797	1.0438	1.1706
Peptidyl-prolyl cis-trans isomerase D	PPID	0.92144	0.78997	0.92383	0.97205	0.9899	0.93819	1.0135	0.88183	0.94867	0.99211
Transducin beta-like protein 2	TBL2	1.1638	0.92172	1.0192	0.98706	1.0874	1.0069	0.94908	1.1027	1.1953	1.0577
Lamin-B receptor	LBR	0.94097	1.0527	0.97822	1.0121	1.0252	1.1364	1.0382	1.0622	1.036	0.9192
Transketolase	TKT	0.98064	0.98254	0.99733	0.99464	1.025	1.0316	0.91367	1.0049	1.0218	1.1378
Actin-related protein 2/3 complex subunit 1B	ARPC1B	0.9888	1.0062	0.91252	0.9617	0.96083	1.0289	0.88104	0.94438	1.0761	1.1095
Cellular nucleic acid-binding protein	CNBP	1.0118	0.98408	0.97119	1.0333	0.94722	1.0969	0.80991	1.037	1.0107	1.2087
Protein tyrosine phosphatase receptor type C-associated protein	PTPRCAP	1.008	0.96649	0.98819	1.0163	0.74982	0.93943	0.99702	0.84375	0.8937	1.0104
ATP-dependent DNA helicase Q1	RECQL	1.018	0.95215	0.92299	0.9068	1.0547	1.0643	0.92396	1.0129	0.97321	1.1069
Vacuolar protein sorting-associated protein 13C	VPS13C	0.97032	0.9823	1.0734	0.95097	1.017	0.91632	0.84629	1.077	0.97495	0.99956
Lipopolysaccharide-responsive and beige-like anchor protein	LRBA	0.97426	1.2062	1.0175	1.0299	0.73495	0.98886	1.0065	0.95603	1.0182	1.2004
DNA mismatch repair protein Msh2	MSH2	1.0115	0.99847	0.91802	1.0057	0.94662	0.96505	0.76705	0.93734	1.0271	0.93568
	EIF2B4	1.022	1.1296	1.0335	1.0089	0.99947	1.1215	1.0459	0.94845	1.0292	0.99433
40S ribosomal protein SA	RPSA	0.98812	0.95279	0.93592	0.9721	0.97257	0.97925	0.80866	0.97903	0.99971	0.9954
40S ribosomal protein SA	RPSAP58	0.98812	0.95279	0.93592	0.9721	0.97257	0.97925	0.80866	0.97903	0.99971	0.9954
Prefoldin subunit 4	PFDN4	0.96902	1.0354	0.99123	0.97371	0.97976	0.9993	0.8235	1.1307	0.99569	0.96769
2,5-phosphodiesterase 12	PDE12	0.71055	1.1083	0.96526	1.0226	1.1487	0.9899	1.2696	1.0972	1.0104	0.91305
Surfeit locus protein 4	SURF4	1.0702	1.082	0.94947	0.87448	1.0443	1.1785	1.0471	1.0591	1.1223	1.034
Sorting nexin-3	SNX3	1.0177	0.89684	1.0573	1.0913	0.9207	0.90111	1.0372	1.0084	0.86568	0.87415
Nucleoporin NUP53	NUP35	0.97896	0.94258	0.89789	0.99768	0.95927	0.92127	1.0683	1.0318	0.9902	1.0511
5-3 exoribonuclease 2	XRN2	1.0294	1.0945	0.92289	1.0201	1.062	0.98233	0.95642	0.95144	0.95593	0.9335
Protein kinase C;Protein kinase C theta type	PRKCQ		1.0089	0.84788	1.0149	1.0976	1.1042	1.1099	1.0707	0.97827	0.95782
14-3-3 protein beta/alpha;14-3-3 protein beta/alpha, N-terminally processed	YWHAB	1.015	0.94146	1.1004	0.95464	1.0346	0.99426	0.72723	1.0311	0.99193	1.2217
Methylated-DNA--protein-cysteine methyltransferase	MGMT	0.93164	0.97297	1.0579	0.97518	0.95439	0.97414	0.7021	0.99261	0.96256	0.92729
Immunity-related GTPase family Q protein	IRGQ	0.99893	1.0619		1.1151	1.0456	1.1038	1.2406	1.3682	1.0284	1.3023
Probable ATP-dependent RNA helicase DDX27	DDX27	0.86619	1.1494	1.0748	1.0409	1.1658	0.99329	1.1435	0.97348	0.97788	0.97263
Prostaglandin E synthase 3	PTGES3	0.99675	1.019	1.0764	1.0508	0.99224	1.0306	0.77306	1.0462	0.98128	0.92751
Structural maintece of chromosomes protein 1A;Structural maintece of chromosomes protein	SMC1A	1.0309	1.0212	0.99144	1.0294	0.9654	1.0156	0.89451	0.95577	0.99849	1.0728
CUGBP Elav-like family member 2	CELF2	1.0225	0.96946	0.94467	1.0393	0.93911	1.2252	1.2914	0.99132	1.2843	1.0539
116 kDa U5 small nuclear ribonucleoprotein component	EFTUD2	0.9834	0.98217	1.0041	1.0159	0.98649	1.0041	0.95445	0.97456	0.9875	0.93022
DNA-dependent protein kinase catalytic subunit	PRKDC	1.0246	0.93227	1.0091	1.01	1.0032	0.9407	0.84222	0.95458	0.95448	0.98231
Calreticulin	CALR	0.97917	0.992	1.0235	0.9541	1.0185	1.0463	0.74048	1.1246	1.0197	1.0586
Protein TBRG4	TBRG4	0.99549	0.99769	1.0123	1.1005	0.92847	1.0277	0.95493	0.95539	1.1114	1.0708
Heterogeneous nuclear ribonucleoprotein A/B	HNRNPAB	0.96508	0.97683	1.1706	1.0892	1.002	1.0423	0.77057	0.98612	0.90465	0.96343
Serine hydroxymethyltransferase, mitochondrial;Serine hydroxymethyltransferase	SHMT2	0.99593	1.02	0.99208	0.98412	1.0308	1.1047	1.0826	1.0401	1.2105	0.96892
Protein FAM49B	FAM49B	0.99003	1.0176	0.9978	1.0753	1.036	0.95564	0.81104	1.0234	0.97352	1.0112
60S ribosomal protein L27a	RPL27A	1.0525	1.0027	1.0485	1.059	1.0137	1.0415	0.78591	1.0086	0.97313	0.9533
CLIP-associating protein 1	CLASP1	0.98822	0.94093	1.0825	1.0835	0.78023	0.88411	1.1293	0.89804	0.86047	0.91991
Isochorismatase domain-containing protein 1	ISOC1	1.1648	1.1972	1.1378	1.0867	0.97486	1.0079	1.1692	1.0658	1.0323	1.1891
Ena/VASP-like protein	EVL	0.98592	0.95217	1.0193	0.97595	1.0485	1.0414	0.86987	1.0756	1.0232	1.0637
Heterogeneous nuclear ribonucleoprotein U-like protein 2	HNRNPUL2	0.99179	1.076	0.99134	0.99048	1.0694	1.0474	1.1423	0.95683	1.12	1.0995
Heterogeneous nuclear ribonucleoprotein U-like protein 2	HNRNPUL2-BSCL2	0.99179	1.076	0.99134	0.99048	1.0694	1.0474	1.1423	0.95683	1.12	1.0995
Protein transport protein Sec24C	SEC24C	0.99792	1.0052	1.061	0.94368	0.9967	0.96481	0.85952	1.0242	0.96255	1.0146
Eukaryotic translation initiation factor 4B	EIF4B	0.95899	0.93245	0.96369	1.0468	0.98179	0.92091	0.88666	0.9391	0.98762	1.1388
ADP-ribosyl cyclase/cyclic ADP-ribose hydrolase 1	CD38	1.0091	1.0023	0.90638	1.0024	0.99477	1.0244	0.74707	1.0181	0.98345	1.1502
Pyridoxal kinase	PDXK	1.0898	1.0211	1.0331	1.0385	1.0638	0.8019	0.93038	1.0128	0.88003	1.0852
Clathrin light chain A	CLTA	1.0591	0.94161	1.0126	0.94589	0.94072	0.9291	1.1565	0.98796	0.90878	0.76019
DNA replication licensing factor MCM3	MCM3	1.0831	0.97712	1.0205	0.99085	1.0059	0.96908	0.89993	0.99982	1.0007	0.91424
Chloride intracellular channel protein 1	CLIC1	0.97583	1.0573	1.0521	1.0726	1.0056	1.0219	0.7928	1.063	0.97286	0.96321
HLA class I histocompatibility antigen, A-11 alpha chain;HLA class I histocompatibility antigen, A-3 alpha chain;HLA class I histocompatibility antigen, A-36 alpha chain;HLA class I histocompatibility antigen, A-1 alpha chain;HLA class I histocompatibility antigen, A-24 alpha chain	HLA-A	0.98698	0.8513	0.98869	0.93836	0.93707	1.1057	1.0092	0.96727	1.0539	0.99142
Tropomodulin-3	TMOD3	1.0745	1.0401	0.96346	1.0518	1.0203	0.99632	1.1353	1.0011	1.0067	0.93228
CAAX prenyl protease 1 homolog	ZMPSTE24	0.99659	1.0462	1.0827	0.96636	1.0351	1.1007	1.1255	1.0964	1.1899	0.9989
Transcription intermediary factor 1-beta	TRIM28	1.0224	1.0087	1.0335	0.95207	0.98312	1.018	0.8931	0.98276	1.0767	1.0282
Nucleoporin SEH1	SEH1L	1.1693	1.1375	0.91281	1.0357	0.85069	0.97997	0.95581	0.79426	1.0578	1.0253
Proliferating cell nuclear antigen	PCNA	1.0226	1.0466	0.97043	1.0361	0.9601	0.97722	1.0025	1.0391	0.96816	0.98299
PHD finger-like domain-containing protein 5A	PHF5A	1.0599	0.95778	0.91924	1.032	0.93612	1.0487	0.93598	0.93863	1.168	1.128
Glia maturation factor gamma	GMFG	1.0494	0.99479	0.96721	1.0356	1.0154	1.0535	0.81548	1.0309	1.0025	1.3246
Protein disulfide-isomerase A4	PDIA4	1.0464	1.0337	0.99728	1.001	1.0744	1.0002	0.89329	1.0636	1.0158	1.096
N-myc-interactor	NMI	1.0178	0.98489	1.1685	0.99473	1.0381	0.94338	0.83805	1.0156	0.98043	0.91113
tRNA-dihydrouridine(47) synthase [NAD(P)(+)]-like	DUS3L	1.022	0.97262	1.0021	0.70188	1.0949	0.97319	1.2235	1.0229	1.0869	0.83479
Phosphoprotein associated with glycosphingolipid-enriched microdomains 1	PAG1	1.0526	0.88088	1.0736	0.88554	1.0285	0.99798	1.0161	1.0882	0.99221	1.1204
Bifunctional glutamate/proline--tRNA ligase;Glutamate--tRNA ligase;Proline--tRNA ligase	EPRS	1.0463	1.008	1.0085	1.0089	0.9891	1.029	0.89354	0.9859	1.0192	1.0155
E3 ubiquitin-protein ligase BRE1A	RNF20	0.89811	0.77297	0.91048	0.8996	0.86054	0.6679	0.94587	0.88851	0.88949	1.1673
Bleomycin hydrolase	BLMH	1.0319	0.94483	1.3761	1.0144	1.1401	1.1048	1.2435	1.1326	0.92514	0.78612
Lon protease homolog, mitochondrial	LONP1	0.89587	1.0234	1.0086	1.0211	1.0005	1.0741	1.1445	1.0393	1.0412	0.85798
Coatomer subunit epsilon	COPE	1.0583	0.93503	0.96825	0.96434	1.0668	0.95769	1.2013	1.1846	0.9957	1.0367
Sorbitol dehydrogenase	SORD	0.92235	0.93161	1.015	0.90184	0.87973	0.94095	1.0501	1.017	0.93955	1.1623
Band 4.1-like protein 2	EPB41L2	0.98473	1.0134	0.99275	1.0047	0.97127	1.0638	0.90135	0.99253	1.0142	1.3006
NADH-ubiquinone oxidoreductase 75 kDa subunit, mitochondrial	NDUFS1	0.92726	0.97598	1.0153	1.0231	1.0334	1.1091	0.99162	1.0343	1.0859	0.98848
40S ribosomal protein S30	FAU	0.94679	0.96569	1.043	1.0441	0.92294	0.86696	1.0648	0.92413	0.86985	0.96869
Protein deglycase DJ-1	PARK7	0.99972	1.0027	1.0372	0.97333	1.0587	0.98641	0.90707	1.05	1.0255	1.052
Zinc finger CCCH-type antiviral protein 1	ZC3HAV1	1.0069	1.0596	1.033	0.96415	0.96392	1.064	0.94126	1.0196	1.0634	1.0646
Coatomer subunit beta	COPB1	0.98887	0.96958	1.1111	1.0289	0.99593	0.9902	0.92523	1.0248	0.96439	0.92557
Regulation of nuclear pre-mRNA domain-containing protein 2	RPRD2	0.94865	0.98054	0.96917	0.93055	1.1942	1.0098	0.85122	1.0513	1.2075	1.0084
Far upstream element-binding protein 1	FUBP1	0.99431	0.99505	0.93991	1.0609	0.94746	0.98114	0.78604	0.93351	0.95006	1.0954
Matrin-3	MATR3	0.97017	0.97787	1.0334	1.0125	0.98203	0.97975	0.90595	0.95523	1.0051	0.93174
Replication factor C subunit 1	RFC1	1.0387	0.98386	1.0322	1.0068	1.0129	1.0193	0.85068	1.0079	1.1054	0.99626
L-xylulose reductase	DCXR	1.09	1.0454	1.0172	1.0127	1.0148	1.0755	0.97873	1.1346	1.0992	1.0176
pre-rRNA processing protein FTSJ3	FTSJ3	0.93124	1.1581	1.0099	1.0702	1.1704	1.0676	1.153	1.0485	1.1139	1.2316
3-ketoacyl-CoA thiolase, mitochondrial	ACAA2	1.0121	1.2417	0.97291	0.9868	1.1258	1.2003	1.1985	1.1194	1.2056	0.99579
Inosine-5-monophosphate dehydrogenase 2	IMPDH2	0.95225	0.96156	0.9839	0.99248	0.99587	0.95221	0.99544	1.0063	0.9607	1.0565
Glutamine--fructose-6-phosphate aminotransferase [isomerizing] 1	GFPT1	1.0563	1.0251	0.99046	1.0116	1.0315	1.0696	1.0425	1.0394	1.0254	1.2039
Polymerase delta-interacting protein 2	POLDIP2		1.1275	1.0294	0.94432	1.1021	1.1691	0.83002	1.1416	1.175	1.2774
Alpha-soluble NSF attachment protein	NAPA	1.0146	1.0297	0.97157	0.97898	1.0691	1.057	0.97529	1.0426	1.0381	0.99993
Septin-1	42614	1.0611	0.9313	1.0196	1.0205	0.96472	0.97954	1.0023	1.0419	1.0144	1.0446
N-acetyl-D-glucosamine kinase	NAGK	1.0819	0.90592	1.1357	1.0378	1.0816	0.96164	0.74808	1.1978	1.0636	0.99133
Glutathione reductase, mitochondrial	GSR	0.99453	0.94372	1.0106	1.0669	1.025	1.006	0.91661	0.9924	1.1114	1.0705
Tubulin alpha-1B chain	TUBA1B	0.98003	1.0145	1.0029	1.001	1.0134	0.9906	0.9816	1.0426	0.91116	0.88796
AP-3 complex subunit beta-1	AP3B1	1.0134	0.9744	0.99118	0.92506	0.99065	0.90097	0.73876	1.0156	0.85548	1.0004
Killer cell immunoglobulin-like receptor 3DL2	KIR3DL2	1.0278	1.0055	1.0169	1.056	0.91579	0.91003	1.1134	0.92605	0.97064	0.96577
Killer cell immunoglobulin-like receptor 3DL2	kir3d	1.0278	1.0055	1.0169	1.056	0.91579	0.91003	1.1134	0.92605	0.97064	0.96577
Killer cell immunoglobulin-like receptor 3DL2	KIR3DL1	1.0278	1.0055	1.0169	1.056	0.91579	0.91003	1.1134	0.92605	0.97064	0.96577
DNA-directed RNA polymerase;DNA-directed RNA polymerase II subunit RPB1	POLR2A	1.016	1.0581	0.9952	0.97615	0.9538	1.0066	1.0171	0.99513	0.9588	0.96712
Transforming protein RhoA	RHOA	0.99787	1.0266	1.005	0.9909	0.96546	0.93981	1.0095	0.96511	0.88217	1.0193
Transforming protein RhoA	RHOC	0.99787	1.0266	1.005	0.9909	0.96546	0.93981	1.0095	0.96511	0.88217	1.0193
Endoplasmic reticulum resident protein 29	ERP29	0.98934	1.0335	0.95775	1.0263	1.0402	1.0769	1.1552	1.0798	1.2092	0.93589
40S ribosomal protein S21	RPS21	1.0023	0.98464	1.0119	0.90072	0.90239	0.96177	0.88709	0.83766	0.95039	0.96512
Disintegrin and metalloproteinase domain-containing protein 10	ADAM10	1.0061	1.0569	1.0093	0.94404	1.0142	1.0333	1.0445	0.91677	0.90887	1.0463
60S ribosomal protein L34	RPL34	0.93185	1.0276	0.90849	1.0065	0.99295	1.0192	0.71425	0.93599	1.0573	1.1616
Nuclear pore complex protein Nup133	NUP133	0.96064	0.94285	0.97618	0.93863	0.95029	0.87945	0.96513	0.91573	1.0476	0.99593
Rho-related GTP-binding protein RhoG	RHOG	1.0174	1.0202	1.0688	1.0103	1.0404	1.0541	0.86329	1.088	1.0236	1.0821
Glutaredoxin-1	GLRX	1.0351	1.0585	0.94431	1.0845	1.0954	1.0358	1.1647	1.091	1.0104	1.1223
Intron-binding protein aquarius	AQR	0.96403	1.0163	0.87967	0.84779	0.99435	1.0668	1.003	0.98363	1.0284	0.81554
Probable ubiquitin carboxyl-terminal hydrolase FAF-X	USP9X	0.8338	0.84393	0.95925	1.056	1.0021	0.94243	1.2008	1.1021	0.91111	1.0788
PITH domain-containing protein 1	PITHD1		0.99605	0.85026	0.81656	0.87965	0.99391	1.063	0.98183	0.92274	0.98255
Hsp70-binding protein 1	HSPBP1	0.98674	1.0413	0.97507	1.0546	1.0258	0.93877	0.76805	1.0328	0.94853	0.82887
Nuclear pore complex protein Nup205	NUP205	0.90202	1.0375	1.1031	1.2066	1.0505	0.96423	0.79389	0.84382	1.0063	1.0022
Protein phosphatase 1 regulatory subunit 14B	PPP1R14B	1.0394	1.0751	1.0534	0.8874	1.0371	0.97702	1.0756	1.0692	1.0466	1.1679
Interleukin enhancer-binding factor 3	ILF3	1.0319	0.99339	0.99474	0.96622	1.0072	0.99516	0.89227	1.0309	1.0128	1.0104
ATP-citrate synthase	ACLY	0.99886	1.0291	0.97409	0.99524	0.979	0.99854	0.8417	0.99109	0.98684	0.95211
Tyrosine-protein kinase BAZ1B	BAZ1B	1.0283	0.91617	0.92851	0.92574	0.84914	0.90747	0.93715	0.86998	0.94743	0.91727
40S ribosomal protein S23	RPS23	0.9941	0.97909	0.80358	0.9235	0.97436	0.98737	0.89455	0.85778	0.95793	0.65804
Peroxiredoxin-2	PRDX2	1.0169	0.9843	1.0244	1.0636	1.05	0.9464	1.1416	1.0261	0.9513	0.92611
Protein kinase C beta type	PRKCB	1.0054	1.0416	0.96204	1.1461	1.0615	1.0744	1.2974	1.0395	1.0488	1.0938
Probable leucine--tRNA ligase, mitochondrial	LARS2	1.0139	0.96545	1.058	0.89322	0.96712	1.0411	1.2796	1.0088	1.2167	1.0559
Serine hydroxymethyltransferase, cytosolic	SHMT1		0.96911	0.92873	0.94493	1.0513	1.0919	0.90651	0.99802	1.134	0.96803
Bridging integrator 2	BIN2	1.0514	1.0498	1.0101	0.99986	1.0622	1.0266	0.91056	1.1446	1.001	1.083
Sulfide:quinone oxidoreductase, mitochondrial	SQRDL	1.0501	1.18	0.97822	0.93695	1.1938	1.1854	1.1207	1.1757	1.3114	0.94963
Serine/threonine-protein kinase PRP4 homolog	PRPF4B	1.0647	1.0606	1.053	1.0185	0.94708	1.0787	1.1465	0.97178	1.0429	0.9597
Minor histocompatibility protein HA-1;Minor histocompatibility antigen HA-1	HMHA1	0.97883	1.0605	0.99521	1.0359	1.0311	1.0471	1.1616	0.94949	0.97771	1.1039
Cysteine and histidine-rich domain-containing protein 1	CHORDC1	1.0503	0.9993	1.0354	0.96534	0.94229	1.0907	0.95548	0.94382	1.0064	0.8868
Myosin-9	MYH9	0.99525	1.0298	1.0336	0.97143	0.97998	1.0092	0.90367	1.0155	0.96011	1.0684
Ribosome biogenesis protein WDR12	WDR12	0.99552	1.1689	1.0103	1.0374	1.0932	1.0317	0.80589	0.9658	1.0083	0.81075
40S ribosomal protein S6	RPS6	1.051	0.96709	0.9927	0.95303	0.98336	0.99481	0.80231	0.95323	0.93755	0.89436
Early endosome antigen 1	EEA1	0.98945	0.93173	0.92562	0.98605	0.94425	0.95707	0.86809	0.92622	0.98769	0.98392
TRMT1-like protein	TRMT1L	1.1326	0.97513	1.0655		1.0251	1.3394	1.2063	1.1723	1.18	0.95268
40S ribosomal protein S12	RPS12	0.99238	0.94324	1.0007	0.97018	0.92436	0.96639	1.0696	0.88596	1.0094	0.84444
Spermidine synthase	SRM	1.0648	0.9947	1.0001	1.0899	0.98437	0.94319	1.0241	1.008	1.0289	0.7917
SAP domain-containing ribonucleoprotein	SARNP	0.95151	1.0193	1.0617	0.98817	1.042	1.0229	1.1434	1.079	0.98218	1.1252
Peptidyl-prolyl cis-trans isomerase NIMA-interacting 1	PIN1	1.0786	0.92751	0.9841	0.94238	1.0587	0.98827	1.106	1.0682	0.96997	1.0094
Unconventional myosin-XVIIIa	MYO18A	0.96428	1.0524	0.97294	0.97563	1.0237	1.0759	1.0037	1.0213	0.98715	1.2065
DNA-directed RNA polymerase II subunit GRINL1A, isoforms 4/5	POLR2M	0.90427	1.0541	1.0232	0.94078	1.0118	1.0158	1.2281	1.1204	0.88442	0.92575
Proto-oncogene vav	VAV1	0.84698	1.0466	1.2392	0.97798	0.90969	1.0795	0.86831	1.024	1.1387	1.1821
tRNA pseudouridine synthase;tRNA pseudouridine synthase A, mitochondrial	PUS1	0.9691	0.92842	0.86886	1.1991	1.1185	0.99304	1.2366	1.0407	1.0288	0.83613
DNA-directed RNA polymerase;DNA-directed RNA polymerase II subunit RPB2	POLR2B	0.9886	1.0524	1.0767	0.93903	1.0079	0.99134	0.93249	1.0897	1.0161	1.0054
Heterogeneous nuclear ribonucleoprotein U-like protein 1	HNRNPUL1	1.0472	1.1065	1.0667	0.95187	1.0599	1.111	1.1396	1.0396	1.1097	1.1275
L-lactate dehydrogenase B chain;L-lactate dehydrogenase	LDHB	1.0217	1.0014	1.0299	1.0592	1.0339	0.95884	0.82464	1.003	0.90905	1.116
Tryptophan--tRNA ligase, cytoplasmic;T1-TrpRS;T2-TrpRS	WARS	1.0186	1.0068	1.0226	0.99346	1.031	0.98335	1.2226	1.0028	1.0292	0.95612
Pro-interleukin-16;Interleukin-16	IL16	1.0515	1.1413	0.88026	0.92344	1.0023	1.0706	1.1763	1.1241	1.1065	1.0474
Tubulin beta-8 chain	TUBB8	1.0087	1.0859	1.0612	0.84212	1.0416	1.0613	0.97949	1.2745	1.1315	0.96811
Eukaryotic translation initiation factor 2 subunit 1	EIF2S1	1.0065	1.0221	1.053	1.0143	0.97912	1.0391	0.74935	0.949	0.95649	1.0446
60S ribosomal protein L18	RPL18	0.98466	0.98538	1.0146	1.0383	0.97548	0.99614	0.84844	1.0087	1.0443	0.93394
Pre-mRNA-processing factor 6	PRPF6	1.0793	1.0074	0.99224	1.0227	1.0029	1.017	0.83653	1.0304	0.93414	0.98274
Tyrosine--tRNA ligase, cytoplasmic;Tyrosine--tRNA ligase, cytoplasmic, N-terminally processed;Tyrosine--tRNA ligase	YARS	1.0479	1.0255	0.99848	1.0147	1.0328	1.1243	0.90188	1.0103	1.1144	1.1712
Exportin-T	XPOT	1.0955	1.0575	0.98124	1.2268	0.93436	1.0497	1.3068	0.94696	0.91932	1.0189
Anaphase-promoting complex subunit 7	ANAPC7	1.0332	1.1965	0.98924	1.0757	1.0389	0.83184	0.96448	1.1543	0.81979	0.98057
Clathrin interactor 1	CLINT1	0.97027	1.2223	1.1482	0.86491	1.012	0.88551	0.84214	1.0049	1.053	0.95065
MKI67 FHA domain-interacting nucleolar phosphoprotein	NIFK	1.0891	0.97491	0.83793	1.1544	1.0087	1.0116	1.0245	0.95784	0.98992	0.71602
Inorganic pyrophosphatase 2, mitochondrial	PPA2	0.95018	1.0426	0.99442	0.97545	1.0186	1.0168	0.84753	1.0214	1.0769	1.0056
ATP-dependent RNA helicase DDX18	DDX18	1.0536	1.0412	0.90595	1.0499	1.0148	1.0105	1.0296	0.95408	0.99463	0.96034
cAMP-dependent protein kinase type I-alpha regulatory subunit;cAMP-dependent protein kinase type I-alpha regulatory subunit, N-terminally processed	PRKAR1A	0.97331	0.99088	1.0192	0.9638	0.88939	0.98373	0.81353	1.0619	0.90931	0.80713
Gamma-interferon-inducible protein 16	IFI16	1.0183	0.96497	0.9683	0.98818	0.94685	1.0752	0.81531	0.96554	1.0612	1.1086
Protein RRP5 homolog	PDCD11	0.91995	0.93966	0.95786	1.0146	0.95922	0.99866	0.99786	1.0149	1.083	0.93966
Metastasis-associated protein MTA2	MTA2	1.0237	0.95663	0.94044	1.0115	0.97746	0.95316	1.0416	0.95121	0.9639	0.93724
40S ribosomal protein S2	RPS2	1.0148	1.0467	0.95524	1.0737	1.0066	1.0101	0.81979	0.96559	0.9952	1.2581
AT-rich interactive domain-containing protein 2	ARID2	0.98429	0.9644	0.90038	0.92398	0.92317	0.97688	0.8292	0.93988	0.92534	1.1311
Tubulin-folding cofactor B	TBCB	0.99624	1.0473	0.99333	0.96723	0.98805	1.0035	0.82869	0.95135	1.0035	1.1078
Peptidyl-prolyl cis-trans isomerase FKBP4;Peptidyl-prolyl cis-trans isomerase FKBP4, N-terminally processed	FKBP4	1.0474	1.0368	0.99511	0.95854	0.98488	1.0367	0.85197	0.96028	0.96974	0.94353
Reticulocalbin-1	RCN1	1.2807	1.2436	1.2837	0.87918	0.80165	1.1043	1.0847	0.9008	1.166	1.0112
40S ribosomal protein S14	RPS14	1.0029	0.98249	0.98526	0.8752	0.93234	0.91352	0.89047	0.9121	0.95414	1.1299
Nucleolysin TIAR	TIAL1	0.96445	1.0276	0.97205	1.044	0.96562	0.93602	0.98652	1.0286	0.99128	0.98066
Obg-like ATPase 1	OLA1	0.99298	1.0388	0.91067	0.96449	0.93722	0.96639	0.86206	0.95882	0.97609	0.94737
Zinc finger protein 512	ZNF512	1.0335	0.99312	0.97908	0.96857	1.0739	1.0138	1.0633	1.1152	0.97392	0.9907
Small nuclear ribonucleoprotein-associated proteins B and B;Small nuclear ribonucleoprotein-associated protein N	SNRPB	0.95303	1.0486	0.89963	0.88206	0.9614	1.0356	0.86937	0.95646	1.0056	1.1171
Small nuclear ribonucleoprotein-associated proteins B and B;Small nuclear ribonucleoprotein-associated protein N	SNRPN	0.95303	1.0486	0.89963	0.88206	0.9614	1.0356	0.86937	0.95646	1.0056	1.1171
COP9 signalosome complex subunit 2	COPS2	1.0045	1.0215	1.2217	1.2323	1.0153	1.1073	1.0846	1.067	1.0351	0.9319
6-phosphogluconate dehydrogenase, decarboxylating	PGD	1.0095	0.98365	1.0307	0.99515	1.0528	0.97463	0.94502	1.0503	0.97046	1.1282
ADP-ribosylation factor-like protein 3	ARL3	1.0694		0.99513	0.94587	1.1297	0.88537	1.1926	1.2975	0.8856	1.1419
Dedicator of cytokinesis protein 2	DOCK2	1.1003	0.92969	1.0376	1.0508	1.0399	1.0983	1.0364	1.0029	1.0142	0.99064
Anamorsin	CIAPIN1	0.99224	1.0988	0.979	0.9854	0.99978	1.0677	1.0843	1.1101	1.1194	1.0009
FAS-associated factor 2	FAF2	0.98318	1.2243	0.8828	1.0574	1.2693	1.0772	1.1899	1.1799	1.1149	0.86022
40S ribosomal protein S15a	RPS15A	1.0064	0.99299	1.0234	1.0948	1.0779	1.0283	0.99836	1.0594	0.98106	0.87463
Cytoplasmic dynein 1 heavy chain 1	DYNC1H1	0.99883	0.99369	1.0076	0.98556	0.99781	0.99022	0.86433	0.98538	0.99109	0.9649
CCR4-NOT transcription complex subunit 2	CNOT2	1.0326	1.2588	0.86771	1.2031	0.96079	1.0648	1.2332	0.83803	0.98172	1.0089
PC4 and SFRS1-interacting protein	PSIP1	1.0274	1.0216	0.96369	1.0131	0.97708	0.98351	1.1824	0.97107	0.88653	1.0242
Kinesin-like protein KIF22;Kinesin-like protein	KIF22	0.98575	0.81969	0.95779	0.99829	0.89599	0.7959	0.99097	0.84581	0.8938	0.83759
Exocyst complex component 3	EXOC3	0.84848	0.98748	1.0331	0.85493	0.84714	1.1559	1.2308	0.87308	1.0495	1.0632
Acyl-protein thioesterase 1	LYPLA1	0.97713	0.96651	0.97262	1.0694	1.1111	1.0589	0.75717	1.0429	1.0936	1.1632
CDKN2A-interacting protein	CDKN2AIP	1.0527		0.94681	1.0144	1.0543	1.0455	1.0562	1.0179	1.1627	1.0176
Dipeptidyl peptidase 3	DPP3	1.0376	0.98155	1.0616	0.90927	1.0487	1.0715	0.91409	0.99332	1.0879	1.1589
Erlin-1	ERLIN1	1.1259	1.0666	1.2219	0.98826	1.1057	0.96807	0.92797	1.0096	1.0306	1.1516
Ubiquitin carboxyl-terminal hydrolase 14;Ubiquitin carboxyl-terminal hydrolase	USP14	1.0165	1.0291	0.97591	0.88967	1.0311	0.97027	0.8353	1.0427	0.99263	1.0536
Interleukin enhancer-binding factor 2	ILF2	0.97494	1.0146	1.0264	1.0385	1.0178	1.0062	1.0162	0.99672	1.0106	0.95592
Serine/threonine-protein phosphatase 2A 65 kDa regulatory subunit A alpha isoform	PPP2R1A	1.0357	0.99282	1.0532	1.0617	0.98926	0.99444	0.96268	1.0762	0.98451	0.8524
Transmembrane emp24 domain-containing protein 9	TMED9	1.047	1.0588	1.1202	0.93394	1.0785	1.0523	0.79957	1.0892	1.101	1.0845
Ras-related protein Rab-8A	RAB8A	0.98757	1.0167	0.94503	1.0565	1.0228	1.0761	1.024	1.078	1.0646	1.0044
Pre-mRNA-splicing factor ATP-dependent RNA helicase DHX15	DHX15	1.0054	0.9926	0.97046	1.0097	0.95248	1.0206	0.92772	0.9389	0.98478	0.98136
Adaptin ear-binding coat-associated protein 2	NECAP2		1.0847	1.0388	1.011	1.0128	1.0139	1.1585	1.2161	1.0094	1.1829
Microtubule-associated protein RP/EB family member 2	MAPRE2	1.0464	0.87225	0.99664	0.85665	0.82977	0.99574	1.0753	0.97219	1.184	1.026
Nuclear pore complex protein Nup98-Nup96;Nuclear pore complex protein Nup98;Nuclear pore complex protein Nup96	NUP98	1.0883	1.0226	1.0949	1.0028	1.0184	1.0596	0.88836	1.0308	1.0109	0.98076
Pre-mRNA-processing factor 19	PRPF19	0.93809	1.1029	1.0961	1.056	0.94107	1.0154	1.0156	0.91011	1.0263	1.0212
Transcription elongation factor A protein 1	TCEA1	0.98304	1.0263	0.98063	1.037	0.95665	1.0296	0.8958	0.9802	0.98805	1.0932
HEAT repeat-containing protein 3	HEATR3	1.003	0.97473	0.98829	0.98856	1.2065	0.92924	1.1501	1.0332	1.1015	0.76341
NAD(P)H-hydrate epimerase	APOA1BP	0.91255	0.98977	0.87167	0.88489	1.1111	1.0117	0.81049	0.98425	0.99609	1.0441
GDP-mannose 4,6 dehydratase	GMDS	0.98182	0.99266	1.0977	1.0286	1.0766	1.0078	1.0557	0.87738	0.981	1.066
Putative adenosylhomocysteinase 2	AHCYL1	1.0419	0.96552	1.1613	0.90004	1.0293	0.8437	0.87476	0.8662	0.90529	1.0355
Double-strand break repair protein MRE11A	MRE11A	1.1705	1.0078	0.97677	1.0092	1.0157	0.97764	1.0244	1.0286	0.98004	0.89678
7,8-dihydro-8-oxoguanine triphosphatase	NUDT1	0.97297	1.0365	1.0149	0.96638	0.95265	1.0131	1.0436	0.88908	1.1727	1.2359
S-formylglutathione hydrolase	ESD	0.96515	1.0247	0.99531	1.013	1.0334	1.0735	1.0009	1.0303	0.97473	1.0447
Destrin	DSTN	1.0372	0.97464	0.9526	0.99071	1.0411	1.1	1.0671	0.96955	1.1606	0.90267
Syntaxin-8	STX8		1.0548	1.0867	1.1357	1.1823	1.1379	1.2962	0.98412	1.0225	1.0875
Eukaryotic peptide chain release factor subunit 1	ETF1	0.9817	1.0605	1.0373	1.0381	1.0514	0.97969	0.87928	0.96762	1.0477	0.86259
SUN domain-containing protein 2	SUN2	0.91672	1.0601	1.0558	0.8522	0.94699	1.1497	1.1726	1.0527	1.1087	0.91479
Nuclear migration protein nudC	NUDC	1.029	0.99699	1.0166	0.98746	0.95231	0.93624	0.89923	0.86435	0.91731	1.1179
ATP synthase subunit O, mitochondrial	ATP5O	0.98239	0.98224	0.95431	1.0666	1.0594	0.97359	0.7621	1.0517	0.99438	1.055
Apolipoprotein O	APOO		1.0332	0.95551	1.0885	1.2138	0.91919	1.1138	1.1097	1.0276	1.132
Filamin-B	FLNB	1.0148	1.0874	0.96423	0.9902	0.99435	0.95729	0.982	1.0327	0.93233	0.93092
60S ribosomal protein L13a;Putative 60S ribosomal protein L13a protein RPL13AP3	RPL13Aa	0.9663	0.9077	1.0004	1.0635	0.91396	0.97491	0.85564	0.84489	1.0025	0.97765
60S ribosomal protein L13a;Putative 60S ribosomal protein L13a protein RPL13AP3	RPL13a	0.9663	0.9077	1.0004	1.0635	0.91396	0.97491	0.85564	0.84489	1.0025	0.97765
60S ribosomal protein L13a;Putative 60S ribosomal protein L13a protein RPL13AP3	RPL13AP3	0.9663	0.9077	1.0004	1.0635	0.91396	0.97491	0.85564	0.84489	1.0025	0.97765
Signal recognition particle receptor subunit alpha	SRPR	1.0611	1.0747	0.99921	0.93068	1.0405	1.1306	1.1365	0.87653	1.1581	1.0061
ADP-sugar pyrophosphatase	NUDT5	1.0373	0.98761	1.022	1.0153	0.9943	1.0873	0.9634	1.0418	1.0563	1.0632
FACT complex subunit SSRP1	SSRP1	0.96636	1.0206	1.0015	1.0275	0.95141	0.96615	1.0803	1.0033	0.99259	0.83263
Paired amphipathic helix protein Sin3a	SIN3A	0.96269	0.98718	1.0992	0.99458	0.96776	1.0244	0.89591	1.0776	0.94202	1.1065
Acylglycerol kinase, mitochondrial	AGK	0.936	0.97775	0.99363	1.0881	0.98162	1.0494	1.2054	1.0202	1.0749	0.73447
Puromycin-sensitive aminopeptidase	NPEPPS	0.97635	0.9562	0.99585	1.015	1.0369	0.96223	1.0376	0.94745	0.99973	0.98472
Calcium-binding mitochondrial carrier protein Aralar1	SLC25A12	0.96865	0.93888	0.96685	1.1963	1.1512	1.0073	1.3169	1.0725	1.181	0.91766
Probable ATP-dependent RNA helicase DDX52	DDX52	0.96504	1.1059	0.82099	0.92848	1.0044	1.0439	1.1449	1.0572	1.0206	0.90838
Calmodulin	CALM2	1.012	0.98924	1.0462	0.94826	1.0248	0.97804	0.77145	1.0673	0.91271	1.087
Calmodulin	CALM1	1.012	0.98924	1.0462	0.94826	1.0248	0.97804	0.77145	1.0673	0.91271	1.087
Tubulin--tyrosine ligase-like protein 12	TTLL12	1.1016	1.0313	1.0325	1.0294	1.0206	1.0172	1.0179	1.0088	1.055	1.0122
S-adenosylmethionine synthase isoform type-2	MAT2A	0.95416	0.93807	0.96014	0.9684	0.91772	0.91898	1.0737	0.85734	0.90416	0.96711
	MKKS	1.0594		0.81504	0.83004	1.0417	0.89613	0.9585	1.0266	0.88201	0.91283
Glutaredoxin-related protein 5, mitochondrial	GLRX5	0.90329	1.0371	0.96178	0.97316	1.0228	0.97771	0.90169	1.1003	1.0234	0.95825
Zinc finger protein 638	ZNF638	0.92933	0.77872	1.0163	1.0132	0.89262	1.01	1.053	0.89913	1.1013	1.156
Copine-3	CPNE3	0.99708	0.92615	1.0157	0.979	1.0361	1.032	0.81085	1.0693	1.0934	0.98458
Tubulin beta-4B chain	TUBB4B	0.99765	1.042	0.958	1.028	1.0141	1.0392	1.0788	1.0549	0.98526	1.0221
6-phosphogluconolactonase	PGLS	0.97189	1.0235	0.98398	1.037	1.0247	0.99118	1.2076	1.0524	1.0098	0.98753
Vesicle-fusing ATPase	NSF	0.94887	0.85725	1.0663	1.0334	1.1172	0.97387	1.0993	1.0285	1.1884	0.97022
AP-2 complex subunit beta	AP2B1	1.0695	1.0016	1.0023	1.031	1.0594	0.90816	0.88862	1.0177	0.93109	1.3405
	CAPZB	1.0067	0.98527	0.9842	0.96871	1.004	1.0382	0.90453	1.0034	1.0399	1.0266
	HCFC1	0.9749	0.95647	0.97292	0.99942	0.96196	0.99246	1.0101	0.96911	0.95645	0.97272
Kinesin-1 heavy chain	KIF5B	0.9907	0.96055	0.98735	1.0555	1.001	1.0168	0.82941	0.97719	1.0149	1.0924
Scaffold attachment factor B1	SAFB	1.0178	0.94941	1.0249	0.90747	0.94204	0.96539	0.7905	0.91653	0.91752	1.0483
U6 snRNA-associated Sm-like protein LSm2	LSM2	0.98567	1.0364	1.0652	1.045	1.0327	1.0161	0.97526	1.0202	1.0384	0.90817
Protein transport protein Sec23A	SEC23A	0.98256	1.2058	0.94397	0.95533	0.97096	0.92221	0.89377	0.97965	1.037	0.91764
RNA-binding protein 12	RBM12	1.0956	0.98069	1.0119	1.0615	1.0527	1.0203	1.0724	0.99102	1.0381	0.97928
DNA-directed RNA polymerases I, II, and III subunit RPABC1	POLR2E	0.98563	0.94574	0.92816	0.9493	0.96085	0.89349	1.0902	0.93076	0.93778	0.86842
Adenine phosphoribosyltransferase	APRT	0.92685	0.97379	0.99318	0.94602	0.99585	0.95098	0.72102	1.025	0.94043	0.97392
NADH dehydrogenase [ubiquinone] 1 alpha subcomplex subunit 5	NDUFA5	1.0965	1.0137	1.0288	0.97302	0.88569	1.0625	0.80195	1.0494	1.0018	0.74654
Na(+)/H(+) exchange regulatory cofactor NHE-RF1	SLC9A3R1	0.97477	1.0522	0.9828	1.0323	1.0082	1.0207	1.2065	1.0399	0.99605	1.0917
Omega-amidase NIT2	NIT2	0.96405	1.1628	1.0239	1.0465	1.1628	1.1572	1.1986	1.2313	1.1978	0.8701
39S ribosomal protein L40, mitochondrial	MRPL40	1.0334		0.85966	0.89385	1.1005	0.8785	1.104	0.92723	0.90694	0.74299
Pyruvate kinase PKM;Pyruvate kinase	PKM	1.0116	1.0249	0.98288	0.98465	1.0245	1.0535	0.92382	1.0671	1.0264	1.0134
Glucose 1,6-bisphosphate synthase	PGM2L1	0.92748	1.197	1.0458	0.96992	0.96476	1.2747	1.0134	1.1881	1.2293	1.0794
Adenosine deaminase	ADA	1.0112	0.89402	0.99099	0.98902	1.061	0.97287	0.91572	1.0166	0.96388	1.15
Pre-mRNA-processing factor 40 homolog A	PRPF40A	1.0047	0.99262	1.0195	1.1522	0.97462	1.0097	1.0407	1.0258	0.99171	0.90621
Activated RNA polymerase II transcriptional coactivator p15	SUB1	1.0446	0.99613	0.98048	1.0003	1.005	1.0217	0.86547	1.0047	0.99376	1.102
Protein PBDC1	PBDC1	0.99659	1.0508	0.92484	0.9447	0.95933	0.94071	1.0972	0.90682	0.95498	0.9395
Peptidyl-prolyl cis-trans isomerase FKBP3	FKBP3	0.95256	1.0027	1.0134	1.0044	1.0187	1.0101	0.78898	1.0838	1.0392	0.95889
Marginal zone B- and B1-cell-specific protein	MZB1	1.0545	0.84231	1.0697	1.0158	1.1588	0.98535	1.0971	1.0452	0.86568	1.0432
rRNA/tRNA 2-O-methyltransferase fibrillarin-like protein 1	FBLL1	0.92731	1.046	1.0825	0.9719	0.96458	0.99786	0.88612	0.98154	1.0254	0.96733
Fermitin family homolog 3	FERMT3	0.95208	1.0006	1.0173	0.95319	0.9839	0.99937	0.80377	1.0291	1.0129	0.9529
U1 small nuclear ribonucleoprotein C	SNRPC	1.0547	0.82995	0.98095	0.86314	0.89865	0.90445	0.6967	0.94879	1.0001	0.83096
Importin subunit beta-1	KPNB1	1.0009	1.0173	0.99766	1.0358	1.0174	0.95821	0.95798	1.0379	0.9882	0.93083
Talin-1	TLN1	0.98662	0.99066	1.0116	0.99075	1.017	0.93096	1.0097	1.0668	0.95905	1.0601
ADP/ATP translocase 2;ADP/ATP translocase 2, N-terminally processed	SLC25A5	0.99569	0.99415	0.9999	0.99678	1.0076	0.99032	0.73224	1.0228	0.93662	0.95582
WD repeat-containing protein 82	WDR82	1.0546	0.99254	0.97486	1.0189	0.7537	1.0023	0.95757	1.0703	1.1211	0.83364
WAS/WASL-interacting protein family member 1	WIPF1	1.0053	0.9607	0.9461	1.041	0.93694	1.0989	1.2012	0.92229	1.0982	1.0186
Fragile X mental retardation protein 1	FMR1	0.9279	0.87154	1.0236		0.98263	0.99882	1.0952	0.94586	0.96694	0.75296
Protein arginine N-methyltransferase 1	PRMT1	0.96248	1.0216	0.84388	0.78192	1.0115	0.97322	0.76184	0.98343	0.98447	1.0416
60S ribosomal protein L7a	RPL7A	1.0308	1.061	0.94998	1.0408	0.98865	0.98456	0.92669	0.97878	0.95445	1.0933
Vacuolar protein sorting-associated protein 26A	VPS26A	1.0562	1.0007	1.1613	0.94238	0.96637	0.9749	1.0013	1.0648	1.1665	0.97414
Tubulin-specific chaperone D	TBCD	1.0082	0.89726	0.96437	1.0918	1.1178	1.0327	0.88157	1.0591	1.075	1.083
Nucleolar transcription factor 1	UBTF	1.0337	0.99647	1.0393	0.9083	0.9443	0.98551	0.8864	1.0358	0.94302	0.95549
tRNA (cytosine(34)-C(5))-methyltransferase	NSUN2	1.0372	0.93911	1.0153	1.0935	1.1533	1.0657	1.0217	1.0941	1.0518	1.0158
Far upstream element-binding protein 3	FUBP3	1.0207	1.0609	1.0148	0.93495	0.96951	0.96923	0.84697	0.87194	1.0305	1.0654
TIP41-like protein	TIPRL	0.96773	0.98516	0.97724	1.0654	0.96487	1.0226	0.7735	0.89474	1.0154	1.1195
D-3-phosphoglycerate dehydrogenase	PHGDH	1.011	1.0399	0.99343	0.98252	1.0049	1.0801	0.99886	1.0462	1.052	1.0055
Cytoplasmic aconitate hydratase	ACO1	1.0329	1.0117	0.96485	1.0332	0.96268	0.92964	1.0432	1.1064	0.88202	1.3217
Transcription elongation regulator 1	TCERG1	0.93415	1.071	0.89129	0.97743	0.90957	1.0288	0.76798	0.88908	1.0534	1.1101
Protein KRI1 homolog	KRI1	1.0705	1.1075	0.8615	0.86654	0.92803	0.9187	0.76858	0.86036	0.98123	0.93543
Splicing factor U2AF 65 kDa subunit	U2AF2	1.0077	1.0114	0.99517	0.99122	1.0178	0.96235	1.0265	1.0526	0.81785	0.95824
Nuclear pore membrane glycoprotein 210	NUP210	0.9995	1.0274	0.97058	1.0241	1.0567	0.99737	1.1099	0.99131	1.1004	0.94684
Cilia- and flagella-associated protein 20	CFAP20	0.95565		0.87683	0.95732	0.94398	0.94147	1.02	1.0531	0.78473	1.0974
Torsin-1A	TOR1A	1.3675		0.94076	1.1387	1.0977	1.2262	0.9412	1.2687	1.3028	1.2122
Glutamate-rich WD repeat-containing protein 1	GRWD1	1.2635	0.95927	1.0452	1.0906	1.0209	1.0231	0.829	1.1763	0.97727	0.80569
Signal transducer and activator of transcription;Signal transducer and activator of transcription 5A	STAT5A	0.9731	0.96892	1.0144	1.0201	0.96637	1.0236	0.69688	0.94621	0.90873	0.99147
26S proteasome non-ATPase regulatory subunit 3	PSMD3	1.0081	1.0145	0.96073	0.92617	0.93888	1.0266	0.82191	0.99817	0.97882	1.0043
60 kDa SS-A/Ro ribonucleoprotein	TROVE2	1.0489	0.97099	1.0158	1.0899	1.0639	0.98931	1.186	1.0037	1.037	1.0001
DNA replication licensing factor MCM7	MCM7	1.0427	1.0183	1.0192	1.003	0.97455	0.9941	1.0304	1.0091	1.027	0.98147
WW domain-binding protein 11	WBP11	1.0194	1.0085	0.8695	1.0383	0.97639	0.94503	0.7801	0.96212	0.97822	0.69043
Alanine--tRNA ligase, cytoplasmic	AARS	1.0404	0.99572	0.99868	0.95386	1.1276	1.0737	0.89697	1.0492	1.0458	1.0953
60S ribosomal protein L26-like 1;60S ribosomal protein L26	RPL26	0.99422	0.99312	0.93539	0.9618	1.0046	0.98816	0.72505	0.99715	1.0171	0.95552
60S ribosomal protein L26-like 1;60S ribosomal protein L26	RPL26L1	0.99422	0.99312	0.93539	0.9618	1.0046	0.98816	0.72505	0.99715	1.0171	0.95552
Low molecular weight phosphotyrosine protein phosphatase	ACP1	1.0388	1.0096	1.0313	0.98214	0.94882	1.0889	1.0819	1.0093	1.0658	1.126
Translocon-associated protein subunit gamma	SSR3	0.97777	0.96393	1.1002	0.81757	0.98225	1.0443	1.0004	1.163	0.97463	1.0444
ATP-dependent Clp protease ATP-binding subunit clpX-like, mitochondrial	CLPX	0.97457	1.0451	1.0151	0.98722	1.0597	0.75047	0.95012	0.93891	1.018	0.99147
Tyrosine-protein phosphatase non-receptor type 11	PTPN11	1.0632	1.1548	0.95633	1.043	0.93728	1.0742	1.0099	1.0076	1.0963	1.1274
Guanine nucleotide-binding protein-like 1	GNL1	1.0744	0.95833	0.91414	0.83571	1.027	0.96245	1.1324	1.1499	1.1613	0.84698
Protein phosphatase 1 regulatory subunit 12A	PPP1R12A	0.96243	0.92977	1.0628	0.87554	0.97471	0.91128	0.85346	0.89533	0.94531	1.2432
H/ACA ribonucleoprotein complex subunit 4	DKC1	1.0136	1.0024	1.0222	1.0088	1.022	0.99195	0.75829	1.0359	0.87869	0.98963
DnaJ homolog subfamily A member 3, mitochondrial	DNAJA3	0.89811	0.82715	0.94926	0.81103	0.88386	0.88514	0.98503	0.89748	1.0301	0.87823
Replication factor C subunit 2	RFC2	1.0364	1.091	1.0615	1.1066	0.95355	1.0759	1.0382	1.0019	0.9487	1.1228
Calnexin	CANX	0.98711	1.0341	1.0119	0.99362	1.1263	1.0677	0.99507	1.113	1.075	0.9319
Eukaryotic translation initiation factor 2 subunit 3;Putative eukaryotic translation initiation factor 2 subunit 3-like protein	EIF2S3	1.0188	1.0308	0.97516	1.0041	0.9985	1.027	0.78908	0.97253	1.0229	1.0106
Eukaryotic translation initiation factor 2 subunit 3;Putative eukaryotic translation initiation factor 2 subunit 3-like protein	EIF2S3L	1.0188	1.0308	0.97516	1.0041	0.9985	1.027	0.78908	0.97253	1.0229	1.0106
Sorting nexin-2	SNX2	0.99978	1.0055	0.88769	1.0235	0.9727	1.065	1.1055	0.91922	1.0893	1.0978
Protein MCM10 homolog	MCM10		1.0522	0.9678	1.0529	1.0403	1.0071	1.1272	1.0968	1.0851	0.92965
Trifunctional enzyme subunit beta, mitochondrial;3-ketoacyl-CoA thiolase	HADHB	1.0714	0.82939	1.0075	0.97397	1.0753	1.0752	0.89543	1.0184	1.1743	1.0081
39S ribosomal protein L53, mitochondrial	MRPL53	0.89006	0.99202	1.1814	0.92878	0.95192	0.88105	0.89575	0.96652	0.98177	0.87187
Leucine-rich repeat flightless-interacting protein 2	LRRFIP2		0.94857	0.85834	0.95414	0.81798	0.92236	1.071	0.84191	0.95766	1.1039
Isocitrate dehydrogenase [NAD] subunit, mitochondrial;Isocitrate dehydrogenase [NAD] subunit beta, mitochondrial	IDH3B	1.0493	1.0208	1.0091	0.98628	1.0497	1.1375	1.0449	0.96173	1.1496	1.0425
Peroxisomal acyl-coenzyme A oxidase 1	ACOX1	1.1118	1.0961	0.97226	0.97144	1.0352	0.95931	1.2371	1.3336	1.0775	1.0556
Lamin-B2	LMNB2	0.98486	1.0179	0.9362	1.0325	0.94549	1.0163	0.83384	0.94645	0.92389	0.99542
Leukotriene A-4 hydrolase	LTA4H	0.96879	1.0272	1.0126	1.0431	1.0487	1.0264	1.022	1.0157	1.0196	1.0138
GRB2-related adapter protein 2	GRAP2	0.99309	1.0594	0.91562	1.0507	0.98507	1.0635	0.9788	0.93621	0.99223	0.95845
Dihydrolipoyllysine-residue acetyltransferase component of pyruvate dehydrogenase complex, mitochondrial;Acetyltransferase component of pyruvate dehydrogenase complex	DLAT	0.99921	0.99504	0.99975	0.97823	0.98491	1.0148	0.8641	1.1166	0.98598	0.94396
Putative RNA-binding protein 15	RBM15	1.1221	1.0109		1.0559	0.98702	1.1918	1.0789	1.1445	1.07	1.0623
Tyrosine-protein phosphatase non-receptor type 6	PTPN6	0.99134	1.0309	1.0101	0.96241	1.0281	1.1574	0.85359	1.027	1.0693	1.1488
T-cell surface glycoprotein CD3 epsilon chain	CD3E	1.0589	0.83799	0.91006	0.8779	0.86622	0.92172	0.83998	0.88547	0.93448	1.0743
Synembryn-A	RIC8A	1.0349	0.93561	1.1267	0.94819	0.91531	1.0136	1.0238	0.92358	0.92835	0.98917
Importin-4	IPO4	0.97253	0.84556	1.0837	1.0079	0.99323	0.93393	0.92256	1.0616	1.0649	0.95043
Pachytene checkpoint protein 2 homolog	TRIP13	0.91737	0.96864	0.89794	0.83153	1.0282	0.92465	0.9171	0.92595	0.94875	0.89319
Glucosamine 6-phosphate N-acetyltransferase	GNPNAT1	0.9469	0.91296	1.0008	0.89685	1.0154	0.71684	0.94246	0.79278	0.72201	0.97974
WD repeat-containing protein 1	WDR1	0.9446	0.99781	1.0341	0.96973	1.0082	1.0384	0.91389	1.0066	1.0633	1.0076
Protein Hook homolog 3	HOOK3	1.005	1.0836	0.99385	1.018	0.89593	0.99909	0.93586	1.0913	0.97524	0.73697
Peroxiredoxin-1	PRDX1	0.99967	1.0168	0.9794	1.0483	1.0313	1.0106	0.87062	1.0519	0.99181	1.0163
ATP synthase subunit g, mitochondrial	ATP5L	1.0396	0.97035	1.0799	1.1705	1.0228	1.0257	1.0057	1.0035	1.1255	1.1357
Actin-related protein 2/3 complex subunit 3	ARPC3	1.0121	1.02	0.9502	0.88123	1.0601	0.99581	1.0799	1.1108	1.0184	0.84599
B-cell lymphoma/leukemia 11B	BCL11B	0.94291	0.92374	0.82489	1.0084	0.76305	0.92067	1.0595	0.75058	0.88212	0.86411
Signal transducer and activator of transcription 3;Signal transducer and activator of transcription	STAT3	1.0358	1.0094	0.96628	0.89017	0.8671	1.0113	0.87082	0.82252	0.87816	1.0207
60S ribosomal protein L3	RPL3	0.98653	0.99529	1.0374	0.91857	0.97848	0.98873	0.69624	0.98959	1.0172	0.86697
Mannosyl-oligosaccharide glucosidase	MOGS	1.1527	0.9604	1.0688	0.99125	0.94111	0.94929	1.0433	0.87047	0.91562	1.103
Mitochondrial import receptor subunit TOM34	TOMM34	1.1633	1.0674	1.0524	1.0834	0.94494	0.93878	1.1609	1.1256	0.97587	0.94516
Leupaxin	LPXN	1.0025	0.96139	1.0353	1.0332	0.90722	1.0093	1.0174	0.96552	1.0356	0.77233
10 kDa heat shock protein, mitochondrial	HSPE1	1.061	0.97122	0.94163	0.99015	1.0226	0.96511	0.95238	1.0148	1.0508	0.9956
Platelet-activating factor acetylhydrolase IB subunit gamma	PAFAH1B3	0.99609	1.0494	1.0002	1.0348	0.96243	1.0947	1.0811	1.0583	1.0283	0.74255
UPF0160 protein MYG1, mitochondrial	C12orf10	0.95652	1.2901	0.96051	0.99095	0.93429	1.2089	1.0849	0.92621	1.0154	0.8943
DBIRD complex subunit ZNF326	ZNF326	1.0228	0.98469	0.90306	1.179	0.91823	0.89862	1.0694	0.98339	1.0091	1.3037
Nucleosome assembly protein 1-like 1	NAP1L1	0.99352	0.95499	0.96866	1.0052	0.856	0.94238	1.0333	1.0064	0.8905	0.85522
Exosome component 10	EXOSC10	1.0961	1.0245	0.84977	1.0039	0.96622	0.9989	1.2294	0.90975	0.97045	1.0066
Programmed cell death protein 5	PDCD5	1.0133	1.0468	0.83198	1.0575	1.0099	0.87136	1.0272	0.94989	0.9101	0.85774
RRP15-like protein	RRP15		0.87657	1.0229	1.002	1.1828	0.97353	0.95004	0.89785	0.91379	0.83133
Cysteine--tRNA ligase, cytoplasmic	CARS	1.0416	1.1078	1.0298	0.96915	1.0304	1.0709	0.98761	1.0438	1.0478	1.1454
FYN-binding protein	FYB	1.0706	1.0277	1.0307	0.82527	0.9824	0.98126	0.99203	1.1068	0.96543	1.0874
AT-rich interactive domain-containing protein 1A	ARID1A	0.97527	0.89117	0.90918	0.98714	0.89962	0.95588	1.0584	0.96785	0.95395	1.1102
Serine--tRNA ligase, cytoplasmic	SARS	1.0284	1.0764	0.93098	0.93633	1.0636	1.1832	0.83708	1.1147	1.0349	1.1549
Sodium/potassium-transporting ATPase subunit beta-3	ATP1B3	1.1505	0.83302	1.2155	1.0192	1.0411	0.92442	0.88312	1.0857	0.91147	0.80877
Presequence protease, mitochondrial	PITRM1	0.94318		1.0312	0.80948	1.0026	0.86414	1.0376	0.90339	0.90138	0.95061
Carabin	TBC1D10C	1.0726	1.0548	0.9733	1.023	0.97052	0.9956	1.0632	1.026	1.0275	1.0983
ATP-binding cassette sub-family F member 2	ABCF2	1.1043	0.92349	0.88825	0.89447	0.93825	0.8422	0.81787	0.92189	0.99011	0.81254
Heterogeneous nuclear ribonucleoprotein D0	HNRNPD	0.99424	1.0328	0.97651	1.0054	1.0254	1.025	0.71188	1.025	0.98365	1.0366
Ubiquitin carboxyl-terminal hydrolase isozyme L3;Ubiquitin carboxyl-terminal hydrolase	UCHL3	1.004	1.0528	0.99884	0.88852	1.0857	0.97117	1.0356	1.0165	0.99828	1.0623
Voltage-dependent anion-selective channel protein 1	VDAC1	0.97733	1.0507	1.0764	1.079	1.0323	1.051	0.88663	0.95889	1.0455	1.0397
GA-binding protein alpha chain	GABPA	0.99516	0.90674	1.1696	1.1347	0.96086	1.0199	0.87123	0.93419	1.1822	0.98283
Glycine--tRNA ligase	GARS	1.0219	1.0753	0.96986	0.99753	0.97378	1.0467	1.0167	0.98569	1.061	1.1325
Aldehyde dehydrogenase family 16 member A1	ALDH16A1	1.0126	1.037	1.0745	0.94896	1.008	0.94302	0.89123	0.86512	1.0585	1.1344
Actin-related protein 2/3 complex subunit 5-like protein	ARPC5L	0.99166	1.0664	1.0175	0.9052	1.0017	0.95595	0.8389	1.0763	0.94091	0.95941
Cytoplasmic dynein 1 light intermediate chain 1	DYNC1LI1	0.79495	1.0745	0.87658	1.0237	1.0017	1.032	0.98188	1.0038	1.0187	1.013
Phosphatidylinositol transfer protein beta isoform	PITPNB	1.1268	0.98731	0.97231	0.91219	1.1086	1.107	0.94308	1.1069	1.0326	1.0836
Galectin-1	LGALS1	0.99741	1.1305	1.038	1.0137	0.89863	1.1186	0.91488	1.0541	1.0504	1.0115
Superoxide dismutase [Cu-Zn]	SOD1	1.037	1.0378	1.1015	0.99312	1.0632	0.99238	0.78702	0.98489	1.1008	0.73783
Exocyst complex component 2	EXOC2	1.0857	1.032	1.5075	1.0394	1.1074	0.95965	0.99394	1.1912	1.0571	1.1025
Guanine nucleotide-binding protein G(i) subunit alpha-2	GNAI2	1.0356	1.0279	0.95222	0.93877	1.0182	1.0625	1.0093	1.0662	0.98159	0.99887
Condensin complex subunit 2	NCAPH	1.0429	1.0489	1.0005	0.98623	0.92304	1.0851	1.0357	0.98591	1.0048	0.93324
LIM and senescent cell antigen-like-containing domain protein 1	LIMS1	1.0623	0.98822	1.0194	1.0082	0.86291	0.8428	1.1077	0.90233	0.98899	1.0415
Pre-B-cell leukemia transcription factor-interacting protein 1	PBXIP1	0.97192		0.95448	1.0913	0.93688	1.2128	0.88079	0.88367	1.1212	1.1203
Glutathione S-transferase P	GSTP1	0.99406	0.98551	1.019	0.93191	1.0008	1.0513	0.81088	1.0549	1.0529	0.98244
Protein BUD31 homolog	BUD31	1.0612	1.0626	0.7928	0.99408	1.0374	1.0837	0.7443	0.96798	1.1483	1.1163
Cytochrome c oxidase subunit 6B1	COX6B1	1.1201	1.015	0.96787	0.84798	0.95739	0.99937	1.2663	0.99148	0.96886	0.95236
Phosphoglycerate mutase 1	PGAM1	1.0225	0.94638	1.0095	0.93167	0.98026	0.96355	1.0618	1.0383	0.95215	1.1022
Annexin A2;Annexin;Putative annexin A2-like protein	ANXA2	0.9825	0.97288	1.0454	0.96503	1.0059	1.0085	0.97659	1.0271	1.0443	0.99165
Annexin A2;Annexin;Putative annexin A2-like protein	ANXA2P2	0.9825	0.97288	1.0454	0.96503	1.0059	1.0085	0.97659	1.0271	1.0443	0.99165
Aminopeptidase B	RNPEP	0.97785	1.2413	1.1097	0.99673	1.0789	1.0226	1.1202	1.1169	0.97033	0.89396
Cleavage and polyadenylation specificity factor subunit 6	CPSF6	1.0177	0.95994	0.9336	0.91206	1.004	1.0436	0.92995	0.97808	1.0453	0.9594
RuvB-like 2	RUVBL2	1.01	1.0072	0.96412	1.011	1.036	1.0294	0.85695	1.0648	1.0424	1.0026
Mitochondrial import inner membrane translocase subunit TIM50	TIMM50	0.96326	0.89383	1.0982	1.017	1.0101	0.95043	1.007	0.89508	1.0249	0.87129
Up-regulated during skeletal muscle growth protein 5	USMG5	1.0115	0.89969	1.0237	0.97304	0.91198	1.0512	0.89834	0.94503	1.1658	0.97709
THO complex subunit 2	THOC2	0.98347	0.99776	1.0829	1.0186	1.0403	0.92911	0.94037	0.9898	0.88153	1.0503
Xaa-Pro dipeptidase	PEPD	0.9861	1.0546	1.0507	0.99167	1.0054	1.1636	1.0394	0.98836	1.1118	1.0714
CDK5 regulatory subunit-associated protein 3	CDK5RAP3	1.0427	1.0375	0.90363	1.1705	1.1065	1.0172	1.2408	1.0964	1.1214	1.0373
14-3-3 protein epsilon	YWHAE	0.9923	0.99004	1.0336	1.0436	1.055	1.0498	0.83388	1.0319	1.0475	1.0724
NADH-cytochrome b5 reductase 3;NADH-cytochrome b5 reductase 3 membrane-bound form;NADH-cytochrome b5 reductase 3 soluble form	CYB5R3	0.90991	1.0361	1.0132	1.0593	1.0113	1.1303	1.0866	0.97686	1.2543	1.0115
Lysine--tRNA ligase	KARS	1.0327	1.0389	0.99621	1.0047	1.0478	1.0499	1.0529	1.0509	1.0814	0.95708
Adenosylhomocysteinase	AHCY	1.0036	0.97096	0.98851	1.0055	1.0117	0.94414	0.98383	0.97839	0.93524	0.99318
Survival of motor neuron-related-splicing factor 30	SMNDC1	1.0311	1.0652	0.91087	0.95671	1.0757	1.0043	0.83352	1.1467	0.9879	1.028
RNA-binding protein 4	RBM4	1.0234	0.93807	1.0012	0.94622	0.92914	0.98419	0.95694	0.93945	1.0082	1.0295
Rab GDP dissociation inhibitor beta	GDI2	1.0244	1.0068	1.0402	1.0163	1.0035	1.0495	1.0725	1.0271	1.0416	0.95817
DNA fragmentation factor subunit alpha	DFFA	1.0618	0.99716	1.0268	1.0269	0.98918	0.99536	0.97592	0.94197	1.0397	1.1207
Nck-associated protein 1-like	NCKAP1L	0.97996	0.95141	0.85567	0.95926	0.99533	0.97075	0.96798	0.91371	0.96345	1.1054
C-terminal-binding protein 1	CTBP1	1.0101	1.1288	1.1252	0.90789	1.0413	1.0899	0.84399	1.1287	1.0736	1.062
Coatomer subunit alpha;Xenin;Proxenin	COPA	1.0482	0.99996	1.0288	0.94897	1.0997	1.0478	0.9313	1.1	1.0622	1.0221
Protein polybromo-1	PBRM1	1.0523	0.9055	0.97476	0.96144	0.84217	1.0001	0.93194	1.0075	0.98036	0.93088
Leucine-rich repeat-containing protein 47	LRRC47	0.99728	0.9359	1.0047	1.0725	1.0619	0.99844	1.1149	0.94497	1.0316	1.086
Cytochrome c oxidase subunit 7A2, mitochondrial	COX7A2	0.99662	0.97815	1.0456	1.0293	1.1143	1.0259	1.0518	1.053	1.1427	0.96347
Quinone oxidoreductase	CRYZ	1.0328	1.0316	0.95166	1.0574	1.0663	1.0979	0.89637	0.99084	1.2448	1.0615
Squamous cell carcinoma antigen recognized by T-cells 3	SART3	1.0027	1.057	1.0428	0.89589	0.99636	1.0235	1.0053	1.0452	1.1308	0.98173
Glyceraldehyde-3-phosphate dehydrogenase	GAPDH	0.99501	1.0143	0.9775	0.98241	1.0026	1.0469	1.0275	1.068	1.0435	0.94289
Raftlin	RFTN1	0.96289	0.96814	0.94629	1.1523	1.0148	0.87698	0.92842	0.93166	1.0124	1.021
Microtubule-associated protein 1A;MAP1A heavy chain;MAP1 light chain LC2	MAP1A	1.055	0.9341	0.99771	0.98649	0.9862	0.8625	1.0996	0.90223	0.96843	0.92171
Thioredoxin-like protein 1	TXNL1	1.0188	1.0158	1.0214	0.85754	0.95859	0.99522	0.94164	0.93322	1.0239	1.176
Synaptic vesicle membrane protein VAT-1 homolog	VAT1	1.0067	1.0597	0.97525	1.0084	0.99555	1.1506	1.0171	1.0345	1.0263	0.99509
Lactoylglutathione lyase	GLO1	1.1126	1.0276	0.94783	1.2418	1.1697	1.0123	1.1	1.0156	0.9753	1.0371
Isocitrate dehydrogenase [NAD] subunit alpha, mitochondrial	IDH3A	0.96491	0.96677	0.95023	1.0412	0.98389	1.0077	0.83082	0.96404	1.1088	0.96041
Aspartate--tRNA ligase, cytoplasmic	DARS	0.97635	1.0106	1.0416	1.0151	1.0145	1.0505	0.82095	1.0203	0.99522	1.0313
Ran GTPase-activating protein 1	RANGAP1	0.98715	0.93167	0.98393	0.98936	0.97409	0.90276	1.0396	0.85687	0.92008	1.0015
Mothers against decapentaplegic homolog 2;Mothers against decapentaplegic homolog;Mothers against decapentaplegic homolog 3	SMAD2	1.0252	1.0461	1.0969	1.0559	1.0482	0.9109	1.1488	0.89946	1.1403	0.8739
Mothers against decapentaplegic homolog 2;Mothers against decapentaplegic homolog;Mothers against decapentaplegic homolog 3	SMAD3	1.0252	1.0461	1.0969	1.0559	1.0482	0.9109	1.1488	0.89946	1.1403	0.8739
Nuclear factor of activated T-cells, cytoplasmic 2	NFATC2	0.97657	0.84038	1.0604	1.05	1.0256	0.93216	1.3341	1.0253	1.0267	1.03
Proteasome subunit beta type-5	PSMB5	0.95938	0.99413	0.96783	0.89401	1.119	0.92325	0.88951	1.136	0.97075	0.98354
Probable ATP-dependent RNA helicase DDX6	DDX6	1.0228	0.97721	1.0486	0.90826	1.0536	1.0508	0.75922	1.0428	1.0858	1.0126
Proteasome subunit beta type;Proteasome subunit beta type-9	PSMB9	1.005	0.97744	0.92352	1.04	0.9794	1.048	1.047	1.0408	1.0576	0.96096
Myb-binding protein 1A	MYBBP1A	0.99877	0.98193	0.80479	0.98271	0.91234	1.0195	0.72641	0.98105	0.9589	1.0021
Synaptophysin-like protein 1	SYPL1	1.0071	1.016		0.92281	0.9123	0.98698	0.80707	1.1715	1.0035	0.91227
60S ribosomal protein L23	RPL23	0.99584	1.0153	0.98859	1.1101	1.0103	1.032	1.0422	1.0102	1.0243	0.95947
Hexokinase-1	HK1	1.0244	1.0706	1.0189	1.0918	1.1122	1.073	0.84327	1.1293	1.0951	1.0318
N-alpha-acetyltransferase 10	NAA10	1.0896	0.87881	1.0479	1.0478	0.91122	0.99266	0.9948	0.93007	1.0063	1.2767
TAR DNA-binding protein 43	TARDBP	0.9732	0.96141	0.90648	1.0862	0.95535	1.0967	1.0542	1.0023	1.0266	0.89746
Gamma-glutamylcyclotransferase	GGCT	0.99376	0.92624	1.0768	0.96318	1.0497	0.90583	0.71927	1.0261	0.98243	0.84226
Nuclear pore complex protein Nup88	NUP88	1.0336	1.0155	0.96027	0.93507	0.96594	1.0052	0.96821	0.89675	1.0176	0.92775
Mitotic checkpoint protein BUB3	BUB3	0.97101	0.99269	0.96935	1.0105	0.99423	0.96783	0.90078	0.96856	0.93909	1.0507
Tropomyosin alpha-4 chain	TPM4	0.96306	1.0145	1.0469	0.90281	0.9584	0.97791	0.88129	0.97704	0.94894	1.0255
EF-hand domain-containing protein D2	EFHD2	0.91397	1.0685	0.99631	0.71095	0.94572	0.84915	0.76962	1.0172	0.95662	0.91165
RNA-binding protein 14	RBM14	1.0068	0.97713	0.99342	1.0152	0.98827	1.0171	0.85814	0.94111	1.0248	1.0259
60S ribosomal protein L24	RPL24	0.98866	1.0658	0.98459	1.1138	1.0122	1.0256	1.0462	1.0169	1.0093	0.97467
Poly [ADP-ribose] polymerase 1	PARP1	0.99593	1.0165	1.0131	0.97953	1.0097	0.99521	0.9197	0.97749	1.0198	0.99101
AH receptor-interacting protein	AIP	1.0267	1.0303	1.003	0.88184	0.98163	1.0087	0.97463	0.99272	1.0151	1.0679
Lysine-specific demethylase 3B	KDM3B	0.91028	0.87884	1.1891	1.1088	0.92534	1.0146	0.7109	0.85566	0.86126	1.1804
Death-inducer obliterator 1	DIDO1	0.93592	0.96738	1.0952	1.0273	0.92926	0.93652	0.9671	1.1858	0.9409	0.93699
Cystatin-B	CSTB	0.89413	0.97247	1.2337	0.86371	0.90603	0.99096	0.72136	0.92143	0.96989	0.9076
Programmed cell death 6-interacting protein	PDCD6IP	1.0295	0.99441	0.94553	1.051	1.0296	1.0272	0.93368	1.0386	1.0271	1.0268
1-phosphatidylinositol 4,5-bisphosphate phosphodiesterase gamma-1	PLCG1	1.0308	0.96809	0.96485	0.99148	0.99625	0.91017	1.0515	1.0175	0.99216	1.0636
Deoxycytidine kinase	DCK	0.98219	1.0633	1.1228	0.9576	1.0299	1.0023	0.90939	1.0596	1.0174	0.98653
Ribonuclease H2 subunit B	RNASEH2B	0.83821	0.88189	1.0308	1.0851	1.0216	1.0164	1.044	1.0204	0.98345	0.9904
Cytochrome c1, heme protein, mitochondrial	CYC1	0.93294	1.0755	1.0004	1.0111	1.0763	1.2414	0.92939	1.026	1.0672	0.92405
Nucleosome assembly protein 1-like 4	NAP1L4	0.93912	0.9471	1.0291	1.0738	0.95961	1.0244	1.1394	0.98008	0.962	1.0118
Glycogen synthase kinase-3 beta	GSK3B	1.1157	0.82779	1.1063	0.80603	0.83709	0.98388	1.0141	0.95867	0.87914	0.7208
Spectrin beta chain, non-erythrocytic 1	SPTBN1	0.99931	1.0231	1.032	0.96133	0.96876	1.0324	0.88318	0.96187	0.96208	1.0316
Far upstream element-binding protein 2	KHSRP	1.0362	0.99499	1.0008	0.99839	0.9957	0.98594	0.97161	0.97548	0.98907	1.0664
60 kDa heat shock protein, mitochondrial	HSPD1	0.9986	0.97664	0.99998	0.99732	1.0117	0.96295	0.95597	1.0118	0.99873	0.95655
ATP-binding cassette sub-family E member 1	ABCE1	1.0244	1.0558	1.0161	1.0817	1.0959	1.0288	0.79125	1.1275	1.0098	1.0123
Probable ATP-dependent RNA helicase DDX17	DDX17	1.0003	0.99041	1.0094	1.0305	0.98611	1.0175	0.93597	0.97363	1.0302	0.95632
Cyclin-dependent-like kinase 5	CDK5	0.92014	1.0914	1.0331	1.112	1.3203	0.99078	1.1873	1.3089	0.90141	1.0197
Protein transport protein Sec31A	SEC31A	0.99132	1.0312	1.0399	1.0381	1.0751	0.99826	1.0923	1.055	1.0509	0.9509
NADH dehydrogenase [ubiquinone] iron-sulfur protein 3, mitochondrial	NDUFS3	0.966	0.88183	1.0918	0.91375	0.97477	1.0586	1.0556	0.94314	1.0757	0.87448
Nucleoporin p54	NUP54	0.95493	1.3327	1.0527	0.95839	0.94435	1.1094	0.82684	1.0276	1.0051	0.92199
ATP-dependent RNA helicase DHX36	DHX36	0.96518	1.0784	1.2094	0.74013	0.95031	0.9383	1.1576	0.91945	1.0141	0.71195
Synaptotagmin-like protein 2	SYTL2	0.96398		1.0149	1.0385	1.0438	0.99791	0.88443	0.98888	1.0311	0.98614
Glucosidase 2 subunit beta	PRKCSH	1.0475	1.0387	0.96766	1.0149	1.0099	1.045	1.1234	0.97452	1.0705	1.1329
UMP-CMP kinase 2, mitochondrial	CMPK2	1.1581		0.95148	0.94341	0.96424	0.9923	1.2138	0.86282	1.0717	0.88563
Serine/threonine-protein kinase VRK1	VRK1	1.0486	1.0093	1.169	0.98708	1.0258	1.0528	0.76881	1.0362	1.097	0.79286
Ran-specific GTPase-activating protein	RANBP1	0.97638	1.0191	0.94417	0.92067	0.94624	0.95565	0.77672	0.8464	0.94645	1.097
Guanine nucleotide-binding protein G(q) subunit alpha	GNAQ	1.0414		1.0123	0.86424	0.96621	0.97868	0.83941	1.0263	0.97742	0.93435
Proteasome subunit beta type-4	PSMB4	0.98563	0.98222	0.96236	0.91995	0.96415	0.96623	1.1501	0.92896	1.0874	0.954
40S ribosomal protein S8	RPS8	0.96147	0.90165	0.92826	0.97942	0.93927	0.9567	0.84396	0.93771	0.97575	0.92792
Cullin-associated NEDD8-dissociated protein 1	CAND1	1.03	0.98256	0.99415	1.0722	1.022	1.0155	0.94867	0.98344	0.98784	1.0018
Coiled-coil domain-containing protein 47	CCDC47	0.90747	1.095	1.1722	1.0187	0.96271	1.139	0.83055	1.0401	0.98911	0.81633
Guanine nucleotide-binding protein G(I)/G(S)/G(T) subunit beta-2	GNB2	1.0966	1.1798	0.95923	1.1804	0.93313	1.1787	0.96654	0.99426	1.3135	1.1215
Succinyl-CoA ligase [GDP-forming] subunit beta, mitochondrial	SUCLG2		0.8789	1.1264	1.1398	1.1959	0.9442	1.14	1.0413	0.75549	0.93056
Nuclear receptor coactivator 5	NCOA5	1.1825	1.2392	1.207	1.0422	1.0794	1.0305	1.2212	1.0296	1.0169	1.2177
Mesencephalic astrocyte-derived neurotrophic factor	MANF	0.96974	1.0931	0.9633	0.97783	1.0263	0.977	0.76735	0.89782	0.95169	1.0237
60S acidic ribosomal protein P0;60S acidic ribosomal protein P0-like	RPLP0	1.0254	1.0239	0.93043	1.0188	1.0367	0.99548	0.9636	0.96343	0.99721	0.94755
60S acidic ribosomal protein P0;60S acidic ribosomal protein P0-like	RPLP0P6	1.0254	1.0239	0.93043	1.0188	1.0367	0.99548	0.9636	0.96343	0.99721	0.94755
Paraspeckle component 1	PSPC1	1.0851	1.0453	1.0153	1.0287	1.0386	1.1158	1.1509	1.1102	1.1413	0.94204
Serine/threonine-protein phosphatase 2A 56 kDa regulatory subunit epsilon isoform	PPP2R5E	1.2787	0.92625	0.91136	1.1436	1.0485	1.0204	1.1421	0.99428	0.86792	1.0549
Plastin-2	LCP1	1.0109	0.99631	1.001	0.96029	0.99385	1.0153	0.88299	1.0167	0.96622	1.0088
Serine-threonine kinase receptor-associated protein	STRAP	1.0103	0.98978	0.9996	0.9785	0.98928	0.95564	1.0845	1.0483	1.037	0.98649
Isocitrate dehydrogenase [NADP], mitochondrial	IDH2	1.0211	1.0418	0.99914	1.051	1.0692	1.0796	0.85542	1.0761	1.0725	1.0405
Leucine-rich repeat and calponin homology domain-containing protein 4	LRCH4	1.0974	1.2233	1.0387	1.086	1.2379	1.0605	1.3516	1.319	1.2802	0.97869
Regulator of nonsense transcripts 1	UPF1	1.0239	0.95234	0.96548	0.9573	0.98667	0.96749	0.96741	0.95709	1.0009	1.0299
Cytochrome c oxidase subunit NDUFA4	NDUFA4	0.89183	1.05	0.93497	0.91843	0.838	0.95889	0.86026	1.0506	0.99489	0.82497
Poly(rC)-binding protein 2	PCBP2	1.0083	1.0557	1.017	1.1029	1.0033	1.04	0.94808	1.0971	1.0402	0.91218
Profilin-1	PFN1	0.97365	1.0161	1.0095	1.0518	1.0255	1.0219	0.92065	1.0605	1.001	1.0195
Serine/arginine-rich splicing factor 11	SRSF11	0.86446	0.80396	0.90908	1.0491	0.91926	0.9639	1.0956	1.0375	0.9401	0.74576
3(2),5-bisphosphate nucleotidase 1	BPNT1	1.0678	0.89298	0.98327	0.94166	1.1387	0.90441	1.0664	1.1411	0.96455	1.0066
NEDD8	NEDD8-MDP1	0.97147	1.0982	1.0271	0.95124	1.0503	1.1362	0.81589	1.0358	1.032	1.202
NEDD8	NEDD8	0.97147	1.0982	1.0271	0.95124	1.0503	1.1362	0.81589	1.0358	1.032	1.202
Complex III assembly factor LYRM7	LYRM7	1.2201		1.1016	0.86671	1.0445	1.0707	1.1652	0.83326	0.92616	0.9618
Adenylosuccinate lyase	ADSL	1.0251	1.0035	0.9662	1.0019	1.0308	1.0018	0.82633	1.0508	1.0072	0.95402
Signal recognition particle subunit SRP72	SRP72	0.98438	1.0221	1.1247	0.98278	1.0784	0.98787	0.82184	1.0295	1.0437	0.99725
Pre-mRNA-splicing factor 38A	PRPF38A	1.0396	1.0253	1.0257	1.0073	0.82277	0.96644	1.1584	0.99057	0.91939	0.9534
Proteasome activator complex subunit 3	PSME3	0.93545	1.0261	1.023	0.91499	0.91195	0.85943	1.0157	0.96962	0.87517	0.94762
Nuclear pore complex protein Nup93	NUP93	1.0484	1.0118	0.96064	1.0473	1.0144	1.0301	0.91677	0.96918	1.0003	1.0047
Alkyldihydroxyacetonephosphate synthase, peroxisomal	AGPS	1.0503	0.96828	1.0551	1.0304	1.0442	1.0014	0.95795	1.0105	1.0089	1.0606
Splicing factor 45	RBM17	0.89326	0.90648	1.0248	0.97015	1.006	0.88722	0.89274	0.94673	1.1081	0.91729
SRSF protein kinase 1	SRPK1	0.88202	0.8842	1.0277	1.1179	0.88017	0.98017	1.0198	0.83488	0.96542	0.90578
Coronin;Coronin-7	CORO7-PAM16	0.96872	1.0348	0.98316	1.001	1.037	0.94529	1.1079	1.026	1.0118	0.97348
Coronin;Coronin-7	CORO7	0.96872	1.0348	0.98316	1.001	1.037	0.94529	1.1079	1.026	1.0118	0.97348
SWI/SNF-related matrix-associated actin-dependent regulator of chromatin subfamily A member 5	SMARCA5	1.02	1.0339	0.92237	0.88348	0.94908	0.98694	0.9583	0.99794	1.0041	0.99965
ADP-ribosylation factor GTPase-activating protein 1	ARFGAP1	1.0425		1.0228	0.95675	0.89525	1.0639	1.087	0.89417	0.92081	0.93647
Myosin light polypeptide 6	MYL6	0.99317	0.97835	0.98469	0.98864	0.94794	1.0037	0.93926	0.97317	0.91393	1.0143
60S ribosomal protein L18a	RPL18A	0.94558	0.90147	0.972	0.84818	1.0134	1.0682	0.82904	0.93335	1.0005	0.97617
Formin-binding protein 1	FNBP1	0.99885	1.0221	1.0657	0.92294	1.0556	1.0956	0.77248	1.0413	1.0199	1.1351
Golgi reassembly-stacking protein 2	GORASP2	1.0132	0.98181	1.0439	0.82944	0.958	1.1105	0.97689	1.0431	1.0814	0.94566
Periodic tryptophan protein 2 homolog	PWP2	1.0689	1.0497	0.91097	1.0031	1.0331	1.023	0.86656	0.99455	1.1488	0.98554
40S ribosomal protein S19	RPS19	0.98481	1.0055	1.0511	1.0899	1.0095	0.98811	1.0318	1.0294	0.99336	1.1514
SEC23-interacting protein	SEC23IP	1.0324	0.79926	0.89888		0.79971	0.87872	0.98599	0.73837	0.94872	1.0028
Heterogeneous nuclear ribonucleoprotein H3	HNRNPH3	1.0413	1.0087	0.97426	1.0131	1.0043	1.0346	0.90388	1.0147	1.026	0.97672
Saccharopine dehydrogenase-like oxidoreductase	SCCPDH	1.0075	1.0868	0.99583	1.0297	1.0444	1.0488	1.153	0.86182	1.1006	1.0756
DNA topoisomerase 1	TOP1	0.98793	1.0166	0.98998	1.0439	1.0242	1.0318	0.94483	1.009	1.0373	1.0217
Lupus La protein	SSB	0.99395	1.0268	0.89651	1.0356	1.0374	0.96103	0.7426	0.96954	0.99658	0.79831
Cysteine dioxygenase type 1	CDO1	1.0638	0.97876	0.984	1.1873	1.0855	0.97596	1.0167	0.99472	1.0107	0.99122
Rho GTPase-activating protein 15	ARHGAP15	0.96393	0.98687	1.0228	1.0327	0.94233	1.0683	0.81605	0.90526	1.0072	0.96513
Annexin A1;Annexin	ANXA1	0.97154	0.96764	0.9743	0.96506	1.0059	0.95405	1.0209	1.0285	0.99004	0.94141
26S proteasome non-ATPase regulatory subunit 14	PSMD14	1.0468	1.0566	0.94277	1.015	1.0612	1.0288	1.0756	1.0316	1.0934	0.96006
Phosphoribosylformylglycinamidine synthase	PFAS	1.0022	1.0062	1.0159	1.016	1.0029	0.976	1.051	1.1071	1.0564	0.95968
Clathrin heavy chain;Clathrin heavy chain 1	CLTC	0.9874	0.99823	0.96804	0.94379	1.0114	1.0387	0.80932	1.0214	0.99925	1.0112
Eukaryotic translation initiation factor 5A;Eukaryotic translation initiation factor 5A-1;Eukaryotic translation initiation factor 5A-1-like;Eukaryotic translation initiation factor 5A-2	EIF5A	1.0272	1.0045	1.0249	0.99334	1.004	0.92576	1.0013	0.92415	0.90552	1.0771
Eukaryotic translation initiation factor 5A;Eukaryotic translation initiation factor 5A-1;Eukaryotic translation initiation factor 5A-1-like;Eukaryotic translation initiation factor 5A-2	EIF5AL1	1.0272	1.0045	1.0249	0.99334	1.004	0.92576	1.0013	0.92415	0.90552	1.0771
Eukaryotic translation initiation factor 5A;Eukaryotic translation initiation factor 5A-1;Eukaryotic translation initiation factor 5A-1-like;Eukaryotic translation initiation factor 5A-2	EIF5A2	1.0272	1.0045	1.0249	0.99334	1.004	0.92576	1.0013	0.92415	0.90552	1.0771
Aspartate aminotransferase, mitochondrial	GOT2	1.0196	1.0008	1.0311	1.0464	1.0954	1.0994	0.95778	1.0334	1.0541	0.94729
SAM and SH3 domain-containing protein 3	SASH3	1.0084	1.0512	0.93829	0.91919	1.0828	1.0818	0.98658	1.1337	1.0088	0.82356
Leucine-rich repeat-containing protein 16C	RLTPR	1.1509	1.0462	0.96861	0.9473	1.0439	0.98495	1.1675	0.96369	0.95826	1.0568
Cyclin-dependent kinase 1	CDC2	0.97513	1.0177	1.1238	1.0655	0.89544	1.1266	0.91422	0.95854	1.013	1.0866
Cyclin-dependent kinase 1	CDK1	0.97513	1.0177	1.1238	1.0655	0.89544	1.1266	0.91422	0.95854	1.013	1.0866
Twinfilin-2	TWF2	1.0931	0.9901	1.051	0.91754	1.0016	1.0042	0.7801	1.053	1.0391	0.80096
Uroporphyrinogen decarboxylase	UROD		1.0898	1.0526	1.0781	1.0956	0.99072	0.98387	1.0518	1.0767	1.0142
Alpha-enolase	ENO1	0.99162	1.0022	0.99437	0.92849	1.0195	0.99763	0.80181	1.0779	0.98457	0.95434
Bifunctional 3-phosphoadenosine 5-phosphosulfate synthase 1;Sulfate adenylyltransferase;Adenylyl-sulfate kinase	PAPSS1	1.0218	1.0174	1.017	0.91401	1.0463	1.0314	0.86242	0.99397	1.1011	1.0174
Protein quaking	QKI	1	0.99778	0.93406	1.0465	0.85694	0.90385	1.2018	1.019	0.81839	0.89429
ATP-binding cassette sub-family D member 3	ABCD3	1.0257	0.97469	1.3779	1.0397	1.035	1.0394	1.0261	0.85966	0.9784	1.1459
Myc box-dependent-interacting protein 1	BIN1	0.96882	1.0327	1.0764	0.9328	1.1141	0.85071	1.1834	1.1468	0.97964	1.1357
SH3 domain-binding glutamic acid-rich-like protein 3	SH3BGRL3	1.0589	1.0326	1.0468	0.80177	1.0175	1.0572	0.72214	1.0003	0.99552	1.1258
U2 small nuclear ribonucleoprotein A	SNRPA1	0.95718	1.0288	1.1028	0.94546	1.0388	1.0274	0.72275	0.98484	0.96153	0.92701
Splicing factor 1	SF1	1.0331	1.0091	0.88343	1.1281	1.0529	0.92745	0.90475	0.99607	0.97138	0.90327
Putative RNA-binding protein Luc7-like 2	LUC7L2	0.99106	1.0349	0.92348	0.94157	0.96292	0.97076	0.88475	0.99543	0.94249	0.95308
Dolichyl-diphosphooligosaccharide--protein glycosyltransferase 48 kDa subunit	DDOST	0.99273	0.97152	0.98978	1.0782	1.0525	1.0737	1.0442	1.0692	1.0699	0.82642
Copper chaperone for superoxide dismutase;Superoxide dismutase [Cu-Zn]	CCS		1.0467	1.2674	0.98538	0.99428	0.98885	1.2607	0.88765	1.1787	1.1425
3-hydroxybutyrate dehydrogenase type 2	BDH2	0.97286	1.1105	1.0176	0.94713	1.0098	1.0907	1.0188	1.0712	0.96479	1.1902
Proteasome subunit beta type-3	PSMB3	0.97989	0.96761	0.98536	0.99815	1.0225	1.0735	0.95307	1.0368	1.0466	0.95351
Coiled-coil domain-containing protein 86	CCDC86	0.98295	1.1214	0.94819	0.94385	1.0003	0.87593	0.97323	1.0419	0.85801	0.92756
Nuclear inhibitor of protein phosphatase 1;Activator of RNA decay	PPP1R8	0.98255	0.98603	1.1402	0.86405	1.0169	1.0737	1.101	0.97315	0.97537	1.273
Tubulin beta chain	TUBB	0.99703	1.017	0.95191	0.99878	1.0109	0.99007	1.1189	1.1279	0.96489	0.98345
Transcription factor p65	RELA	0.99304	1.0473	1.0327	0.96605	1.2038	0.95298	1.0451	1.1749	0.99749	1.018
Voltage-dependent anion-selective channel protein 2	VDAC2	0.99321	1.0443	1.0938	1.2205	1.0344	1.137	1.0617	1.0326	1.0542	1.0199
Stromal interaction molecule 1	STIM1	0.93672	1.0403	0.9527	1.0712	0.92177	1.0446	1.2628	1.0416	1.0883	0.77434
SH3 domain-binding protein 1	SH3BP1		0.96217	1.1889	1.2828	1.1725	1.0425	1.0138	1.1492	1.0411	1.1911
5-AMP-activated protein kinase catalytic subunit alpha-1	PRKAA1	1.0784	1.0301	1.0425	1.1121	0.95576	1.1025	1.216	0.94306	1.0706	1.0684
tRNA (adenine(58)-N(1))-methyltransferase non-catalytic subunit TRM6	TRMT6	1.1224	0.98248	1.0304	1.1403	1.0568	1.0267	0.83044	0.86119	1.0629	1.2645
Dual specificity mitogen-activated protein kinase kinase 1	MAP2K1	1.0186		1.0348	1.0045	0.97929	1.0508	0.97701	0.84597	1.0816	0.87898
Protein phosphatase 1G	PPM1G	1.0507	0.98839	0.91337	1.0599	0.97626	0.96335	0.95078	1.0171	0.92769	1.0546
Eukaryotic peptide chain release factor GTP-binding subunit ERF3A	GSPT1	1.0236	1.1279	0.99737	1.0419	1.0575	1.0468	0.84743	0.93834	1.015	1.0764
NSFL1 cofactor p47	NSFL1C	0.92267	1.0236	1.0236	0.99194	0.98111	1.0158	0.86546	1.0072	0.96839	1.0108
26S protease regulatory subunit 8	PSMC5	1.0252	0.98799	1.0492	1.0184	0.98573	1.0151	0.97888	0.9937	1.078	0.86239
Signal recognition particle subunit SRP68	SRP68	0.99282	1.0131	1.0541	1.0364	1.0517	1.1234	1.0021	0.97777	1.076	1.0527
Septin-9	42622	0.97978	1.0162	1.0105	1.0378	1.0352	1.0033	0.93444	1.018	0.94941	0.98782
Serine/threonine-protein phosphatase 2B catalytic subunit alpha isoform;Serine/threonine-protein phosphatase	PPP3CA	1.0086	1.0085	1.0431	0.97	1.0388	1.0383	0.93292	1.0789	0.93342	1.1491
Threonine--tRNA ligase, cytoplasmic	TARS	0.98955	1.0281	1.0204	1.0287	1.0262	1.0729	1.0332	1.0122	1.1037	0.99447
Actin-related protein 2/3 complex subunit 1A	ARPC1A	1.0265	1.0882	1.1678	1.0399	1.0751	1.0911	1.1612	1.0697	1.0288	1.1053
E3 ubiquitin-protein ligase RNF114	RNF114	1.0224	0.94852	1.0673	0.87467	0.83977	0.8919	1.0241	0.92263	0.88111	1.0218
Myotrophin	MTPN	0.99568	1.0855	0.96158	0.93796	1.0068	1.048	0.98654	1.0422	1.0601	0.99538
ATP synthase subunit gamma, mitochondrial	ATP5C1	0.99005	0.98909	1.0071	1.0129	1.0246	1.0447	0.86754	0.99559	1.0164	0.80293
60S ribosomal protein L4	RPL4	0.98741	0.91797	1.0141	1.0936	0.98823	1.0345	0.78931	0.93645	1.0555	0.94457
Probable ATP-dependent RNA helicase DDX47	DDX47	0.91234	0.98628	0.92343	1.042	0.96667	0.99314	1.0752	1.0724	0.9936	0.91259
Nuclear pore complex protein Nup214	NUP214	1.0198	0.87328	1.0224	1.0073	0.93511	0.867	1.0607	0.96757	1.0351	1.0334
Cytochrome b-c1 complex subunit 2, mitochondrial	UQCRC2	0.96846	0.99155	1.0082	1.044	1.0214	0.99067	0.96641	1.0138	1.1238	0.95552
ATP-dependent 6-phosphofructokinase, platelet type	PFKP	0.96819	1.0257	1.0232	0.95634	1.0171	1.0189	0.76822	0.94279	1.0408	0.98366
X-ray repair cross-complementing protein 6	XRCC6	0.98546	0.99636	1.0117	1.0319	1.0143	1.0083	0.94134	1.0206	1.0106	0.91086
AMP deaminase 2	AMPD2	0.93752	1.0838	0.90307	1.1523	1.018	1.0041	1.2798	1.0498	1.107	1.0291
High mobility group protein B1	HMGB1	0.98587	0.92899	0.94933	0.91736	0.99459	1.0241	0.89236	0.94289	0.98635	1.0096
Thymocyte nuclear protein 1	THYN1	1.022	1.0168	0.94526	1.0452	1.0188	0.95885	0.98139	1.0362	1.0126	0.98384
Ribose-phosphate pyrophosphokinase 1	PRPS1	1.0474	1.083	0.92917	1.0347	1.0109	1.0838	0.80727	0.97191	1.0016	0.94539
Prefoldin subunit 6	PFDN6	1.0221	0.96323	1.0396	0.96198	0.97655	0.96185	0.914	1.0834	0.95808	0.87606
F-box-like/WD repeat-containing protein TBL1XR1	TBL1XR1	1.0018	0.92762	1.2438	1.1059	0.99128	1.0523	0.9433	0.90084	1.096	1.0694
Phosphoenolpyruvate carboxykinase [GTP], mitochondrial	PCK2	1.0186	1.008	0.9974	1.0726	1.3041	1.0131	0.99671	1.1906	0.98305	0.89748
Lamina-associated polypeptide 2, isoform alpha;Thymopoietin;Thymopentin	TMPO	0.97125	1.022	1.0206	0.93207	0.97727	1.0615	0.89462	0.97786	1.0298	1.0408
Nicalin	NCLN	0.94909	0.94466	1.2096	0.84505	0.94433	0.95486	1.1677	0.77558	1.0297	0.93834
Dolichyl-diphosphooligosaccharide--protein glycosyltransferase subunit 1	RPN1	1.0319	1.0107	0.99451	1.0077	1.0122	1.054	1.069	1.0365	1.0968	0.94278
Interferon regulatory factor 2-binding protein 2	IRF2BP2	1.1232	1.0344	0.9618		1.1132	0.96621	0.80086	1.1639	0.94976	0.92968
Cytoplasmic FMR1-interacting protein 2	CYFIP2	0.98002	0.99921	0.93814	1.0422	1.1448	1.1103	0.86825	0.99885	1.0133	1.1369
Ran-binding protein 9	RANBP9	1.0731	1.0017	0.98282	1.126	0.97069	1.014	1.0263	0.86843	1.0028	1.1149
Coiled-coil domain-containing protein 124	CCDC124	0.88632	0.91618	0.97347	0.99357	1.0032	0.86597	1.0457	1.0299	0.91889	1.0102
MICOS complex subunit MIC60	IMMT	1.03	0.99017	1.0878	0.98689	1.0542	0.99603	0.9288	1.0278	0.99566	1.0062
Protein TFG	TFG	1.0412	1.0845	1.0188	0.89196	1.0829	1.0833	0.98908	1.0169	1.0098	1.0903
Transducin beta-like protein 3	TBL3	1.045	0.90679	0.92164	1.0282	1.0394	1.0524	0.99781	1.1485	1.002	0.9133
Plasminogen activator inhibitor 1 RNA-binding protein	SERBP1	1.0093	0.92098	0.98748	0.94181	0.93695	0.83455	0.9632	0.88497	0.88523	1.122
3-hydroxyisobutyryl-CoA hydrolase, mitochondrial	HIBCH	0.89255	0.98117	1.0815	1.1029	1.0625	1.078	0.83144	1.0705	1.1691	0.96734
Nuclear pore complex protein Nup85	NUP85	1.3579	1.2295	1.1743	0.90656	1.2734	0.94619	1.164	1.1674	1.0026	1.0013
Transmembrane protein 109	TMEM109	0.9417	1.0487	0.97386	1.029	1.0359	0.95772	1.1006	1.0414	1.0164	0.9865
Tetratricopeptide repeat protein 4	TTC4		1.0812	0.97731	1.1353	1.054	0.9895	1.0955	0.80301	0.92923	0.97699
Histone deacetylase 1	HDAC1	1.011	0.95741	1.0294	0.90924	0.99337	0.97142	0.85324	0.91706	1.0445	0.95904
BUB3-interacting and GLEBS motif-containing protein ZNF207	ZNF207	0.95987	0.97126	1.0126	0.95095	0.97617	0.93332	1.1137	1.0011	0.95224	1.0876
V-type proton ATPase subunit D	ATP6V1D	0.78337	1.0394	0.90761	0.92066	1.0372	0.88133	0.98987	1.0096	0.95324	0.90447
Transitional endoplasmic reticulum ATPase	VCP	0.94982	0.97378	1.0072	1.0125	1.0386	1.0008	0.98508	1.0673	0.99672	0.95334
Thioredoxin domain-containing protein 5	TXNDC5	1.041	0.99491	0.93754	1.0281	1.008	0.97469	1.0587	1.014	1.0454	0.82066
Glutathione S-transferase omega-1	GSTO1	0.98483	0.96313	0.9467	1.0111	1.0245	1.0241	0.74114	1.0706	1.0384	0.88513
Transmembrane emp24 domain-containing protein 4	TMED4	0.99729	1.0594	1.1247	0.8644	1.2465	1.035	0.92216	1.041	1.0105	0.89659
Actin-related protein 2/3 complex subunit 4	ARPC4-TTLL3	0.95625	1.0648	0.83685	0.98326	1.0368	1.0144	0.96823	1.0176	0.9888	0.87016
Actin-related protein 2/3 complex subunit 4	ARPC4	0.95625	1.0648	0.83685	0.98326	1.0368	1.0144	0.96823	1.0176	0.9888	0.87016
Utrophin	UTRN	0.90532		1.1502	1.0765	0.96312	0.78879	1.0162	1.1482	0.88177	1.0638
Actin-related protein 3	ACTR3	1.0029	1.0102	0.97358	0.99592	0.98754	1.0269	0.83266	1.0142	1.0351	0.90959
Pyruvate dehydrogenase E1 component subunit alpha, somatic form, mitochondrial	PDHA1	0.98088	0.93769	1.0607	1.0151	1.0371	1.0241	1.0046	1.016	1.0719	0.98965
Rho guanine nucleotide exchange factor 2	ARHGEF2	1.0076	1.0107	1.0351	0.95459	0.98053	1.0064	1.033	0.98831	1.0044	0.97427
Stress-70 protein, mitochondrial	HSPA9	1.0222	0.96255	0.98302	1.0065	1.0242	0.9885	1.0187	1.0615	1.0215	0.95537
Sideroflexin-1	SFXN1	0.96845	0.99573	1.0139	0.90694	1.0371	0.99395	0.86058	1.0382	1.0599	0.92793
Proteasome subunit alpha type-1	PSMA1	0.99814	0.9868	0.9688	1.0314	0.98555	0.99474	1.0722	1.0122	0.96908	1.1076
F-actin-capping protein subunit alpha-1	CAPZA1	0.97308	1.0132	1.0947	0.98353	1.0133	0.98775	1.1176	0.97712	0.97435	1.0541
Nuclear protein localization protein 4 homolog	NPLOC4	0.98669	1.026	1.0286	1.0038	0.98018	1.0379	0.7709	1.0571	1.0711	0.73673
Monofunctional C1-tetrahydrofolate synthase, mitochondrial	MTHFD1L	0.98034	0.92888	0.98182	0.92923	0.96871	0.94163	1.0387	0.96437	1.0287	0.92536
Zinc phosphodiesterase ELAC protein 2	ELAC2	1.0267	1.0192	0.91435	0.90522	0.76121	1.0137	0.93731	0.82924	0.98918	0.99352
Selenide, water dikinase 1	SEPHS1	0.98861	1.009	0.95956	1.0605	0.99954	0.98882	1.2113	1.1252	1.0333	0.90918
RAS protein activator like-3	RASAL3	1.0273	0.85141	1.0062	0.99898	1.0256	0.88167	0.94131	1.1599	0.93455	0.95722
Y-box-binding protein 3	YBX3	1.0129	1.0182	1.1263	0.95729	0.87482	0.91875	1.1924	0.90425	1.0804	0.87085
Phenylalanine--tRNA ligase beta subunit	FARSB	1.0945	0.95344	1.0021	1.0544	1.0377	1.0354	1.0786	1.0387	0.99914	1.0759
General transcription factor IIF subunit 2	GTF2F2	1.0477	1.0677	1.007	0.95149	1.0333	1.0461	1.0472	1.0941	1.0988	0.97464
Peptidyl-prolyl cis-trans isomerase;Peptidyl-prolyl cis-trans isomerase E	PPIE	1.0873		1.0493	1.1619	1.0806	1.0931	0.89166	1.004	1.0722	1.0468
Cell cycle and apoptosis regulator protein 2	CCAR2	1.0338	1.0632	0.99492	1.0708	0.93477	1.0477	1.0352	1.0213	1.0629	0.98856
Replication factor C subunit 5	RFC5	0.90106	0.97077	0.96499	1.0894	0.80303	1.0185	0.95984	0.94829	0.98055	0.94332
Protein RCC2	RCC2	0.99105	0.99491	1.0289	0.97882	1.0786	1.0516	0.85656	1.0586	1.0208	1.0342
Proteasome subunit alpha type-5	PSMA5	0.99967	0.9641	1.0129	1.0154	0.98148	0.94246	1.1037	0.99307	0.99494	1.1441
RNA polymerase-associated protein CTR9 homolog	CTR9	1.1333	0.98669	0.95104	0.9522	0.92255	1.1533	1.0063	0.91703	0.97185	1.0143
Cleavage stimulation factor subunit 3	CSTF3	1.0964	1.0579	1.0201	0.74313	0.82917	0.99976	0.92115	0.92248	1.02	1.0515
Proteasome activator complex subunit 1	PSME1	0.99928	0.97283	1.0614	0.94241	1.0113	0.97396	0.92445	0.97724	0.98019	0.95575
Wings apart-like protein homolog	WAPAL	1.0881		1.2364	0.97609	0.91227	1.1138	1.0598	1.1363	0.98742	0.99052
Probable dimethyladenosine transferase	DIMT1	1.1461	1.02	0.8354	1.0046	0.81745	0.99893	1.1714	0.86129	0.99947	0.90517
E3 ubiquitin-protein ligase TRIP12	TRIP12	1.0096	0.98757	0.96433	1.0068	0.87797	0.84929	1.1651	0.81979	0.87251	1.0627
Coatomer subunit delta	ARCN1	0.985	1.0251	1.0102	1.0617	1.0537	0.97219	1.0762	1.0822	0.99982	0.89546
Hsc70-interacting protein;Putative protein FAM10A5;Putative protein FAM10A4	ST13	1.0245	1.0155	1.0054	1.0072	0.98975	1.0162	1.1003	1.0028	1.0248	1.0913
Hsc70-interacting protein;Putative protein FAM10A5;Putative protein FAM10A4	ST13P5	1.0245	1.0155	1.0054	1.0072	0.98975	1.0162	1.1003	1.0028	1.0248	1.0913
Hsc70-interacting protein;Putative protein FAM10A5;Putative protein FAM10A4	ST13P4	1.0245	1.0155	1.0054	1.0072	0.98975	1.0162	1.1003	1.0028	1.0248	1.0913
Coiled-coil domain-containing protein 58	CCDC58		1.1203	0.95554	1.2451	0.92251	1.0113	0.88251	1.0189	0.94537	1.2743
Protein phosphatase 1B	PPM1B	1.0655	1.2656	0.98431	0.96782	0.92838	1.1289	1.1832	0.80187	1.135	1.0274
Protein disulfide-isomerase A6	PDIA6	0.92665	1.0442	1.0095	0.97772	1.0109	0.99593	0.99092	1.0299	0.97054	0.90881
60S ribosomal protein L13	RPL13	0.99697	0.97245	0.96906	1.0484	1.0574	1.0192	0.83883	1.0455	1.0084	0.99808
Heterogeneous nuclear ribonucleoprotein R	HNRNPR	1.0201	1.0126	1.0128	1.0186	1.0527	1.0444	0.96338	1.0918	1.018	0.99535
Hypoxia up-regulated protein 1	HYOU1	1.0118	1.0227	0.99565	1.0341	1.0196	1.0625	0.83426	1.0151	1.0232	0.9252
Stathmin	STMN1	1.016	1.0393	0.96564	0.99801	0.99894	0.99723	1.0734	1.0312	0.99198	0.99445
Gamma-enolase;Enolase	ENO2	1.266	1.1115	0.9133	1.0229	0.94282	1.0077	1.0673	1.0117	1.0076	1.1576
Cullin-5	CUL5	1.2597	1.0859	1.1948	1.0332	1.1208	1.2301	0.87718	1.1164	1.105	1.0089
Putative helicase MOV-10	MOV10	1.004	1.0049	0.97221	1.0628	1.0598	0.98376	0.86131	0.93634	0.92325	1.06
Ribosomal RNA processing protein 1 homolog B	RRP1B	0.97224	0.9448	0.90753	1.0146	1.0487	0.93144	0.85651	1.0495	0.88396	1.0601
	SPTAN1	0.99464	1.0169	1.0646	0.93475	1.0425	1.0473	0.84195	1.0287	0.98546	1.0599
Charged multivesicular body protein 4a	CHMP4A	0.88495	0.93599	1.0035	0.88254	0.91517	0.90144	0.96032	0.94077	0.92793	0.9807
Succinate dehydrogenase [ubiquinone] flavoprotein subunit, mitochondrial	SDHA	1.0202	1.0986	0.96154	0.97527	1.0654	1.1303	0.83928	0.94162	1.1636	1.1298
Exportin-1	XPO1	1.0027	0.9518	1.0297	1.0105	1.0032	1.0438	0.84296	0.98117	0.99077	0.95844
D-dopachrome decarboxylase;D-dopachrome decarboxylase-like protein	DDT	1.0673	1.0337	0.98379	1.0071	1.0552	0.88836	0.97756	1.0263	0.75546	1.0895
D-dopachrome decarboxylase;D-dopachrome decarboxylase-like protein	DDTL	1.0673	1.0337	0.98379	1.0071	1.0552	0.88836	0.97756	1.0263	0.75546	1.0895
Leukocyte elastase inhibitor	SERPINB1	1.0326	0.97848	1.0721	0.99203	1.0585	1.1523	0.96274	1.0931	1.0532	0.98132
CDGSH iron-sulfur domain-containing protein 2	CISD2	1.0935	1.0774	1.0205	0.98219	1.0582	1.119	0.90746	1.0275	1.0674	0.86952
Prolyl 4-hydroxylase subunit alpha-1	P4HA1	0.93862		1.0901	1.0807	0.98108	0.82617	0.83458	1.0392	0.89103	1.0372
Tubulin-specific chaperone A	TBCA	1.0262	0.9077	1.0058	0.96278	1.0097	0.9701	1.0282	0.92091	1.0186	0.9916
Mitochondrial 2-oxoglutarate/malate carrier protein	SLC25A11	0.90455	1.0495	0.88741	0.95262	1.1605	1.0926	0.79828	0.959	0.9745	1.0068
Ubiquitin-protein ligase E3A	UBE3A	0.94077	0.99685	1.111	0.96241	0.87639	0.90511	1.0704	0.9324	1.0476	0.94863
Transaldolase	TALDO1	0.93277	0.95858	0.95817	0.98732	1.0484	0.90097	1.0283	1.0318	0.91797	0.97135
Homer protein homolog 1	HOMER1	0.90703	0.85155	1.1525	1.0237	0.86301	1.0005	0.9101	0.83873	0.97895	0.98835
LanC-like protein 1	LANCL1	1.0679	1.0416	1.219	0.89327	1.1081	1.0692	0.81087	0.97783	1.0062	0.96984
Fatty acid synthase;[Acyl-carrier-protein] S-acetyltransferase;[Acyl-carrier-protein] S-malonyltransferase;3-oxoacyl-[acyl-carrier-protein] synthase;3-oxoacyl-[acyl-carrier-protein] reductase;3-hydroxyacyl-[acyl-carrier-protein] dehydratase;Enoyl-[acyl-carrier-protein] reductase;Oleoyl-[acyl-carrier-protein] hydrolase	FASN	1.0019	1.0004	1.0105	1.0051	1.0594	0.92067	0.97374	1.0368	0.95474	1.0461
Amidophosphoribosyltransferase	PPAT	0.98482	1.0798	0.91073	0.91917	0.9207	1.1065	1.0199	0.98093	1.0214	0.95324
Crk-like protein	CRKL	0.97657	0.99043	0.98748	0.88351	0.92226	0.9923	1.0111	0.97635	0.92151	0.93473
Cleavage and polyadenylation specificity factor subunit 5	NUDT21	0.99433	1.0138	1.0151	0.98203	1.036	0.96418	0.95257	1.0394	0.96608	0.91395
SWI/SNF-related matrix-associated actin-dependent regulator of chromatin subfamily D member 2	SMARCD2	1.0158	0.97429	0.90472	0.973	0.97062	0.98212	0.99849	0.93694	1.0089	1.0055
Aladin	AAAS	1.0782	1.0393	0.95128	1.0791	1.0379	0.96765	1.0816	1.1444	1.1886	0.91593
Small acidic protein	C11orf58	0.93778	1.0546	1.0949	0.72614	0.90588	0.99268	1.1299	0.90931	1.0322	1.1504
Small acidic protein	SMAP	0.93778	1.0546	1.0949	0.72614	0.90588	0.99268	1.1299	0.90931	1.0322	1.1504
Nuclear transport factor 2	NUTF2	1.0768	1.0239	1.0128	1.0564	1.0266	1.0057	0.98096	1.2324	1.0751	0.88712
Dolichyl-diphosphooligosaccharide--protein glycosyltransferase subunit STT3A	STT3A	1.0775	1.024	1.0167		0.90283	0.93397	0.65578	0.96882	1.0782	0.90575
NADH dehydrogenase [ubiquinone] flavoprotein 2, mitochondrial	NDUFV2	0.93476	0.99991	1.0842	1.1332	0.91303	0.95954	1.1812	0.98687	1.0864	0.81119
Serine/arginine-rich splicing factor 1	SRSF1	0.99306	0.93245	1.0101	0.95864	0.96106	0.96926	1.0348	0.94538	0.99193	0.95889
Protein mago nashi homolog 2;Protein mago nashi homolog	MAGOHB	0.92204	1.0137	1.0316	0.84031	0.9725	0.93864	0.89494	1.0348	0.8782	0.77663
Protein mago nashi homolog 2;Protein mago nashi homolog	MAGOH	0.92204	1.0137	1.0316	0.84031	0.9725	0.93864	0.89494	1.0348	0.8782	0.77663
U4/U6 small nuclear ribonucleoprotein Prp3	PRPF3	1.0766	0.93565	1.0719	1.0805	1.0074	1.1248	0.87339	0.81239	1.1398	0.97174
Small nuclear ribonucleoprotein Sm D1	SNRPD1	0.94584	0.99581	0.98524	0.77336	0.85456	1.0169	0.79974	0.79512	0.96989	0.8341
Mitochondrial import inner membrane translocase subunit TIM44	TIMM44	1.0841	0.99119	1.0183	1.0222	1.0861	1.0351	0.96533	1.0875	1.0859	0.98676
Ribonucleoprotein PTB-binding 1	RAVER1	0.9556	0.98977	1.0496	1.0708	1.0442	1.0339	1.0329	1.0788	1.038	1.0039
Calcium homeostasis endoplasmic reticulum protein	CHERP	1.1048	0.9496	0.9564	0.96953	0.97017	0.98651	0.90821	0.91352	1.0661	0.98383
GPI transamidase component PIG-S	PIGS	1.1016	1.1842	1.2284	1.0425	0.92415	1.0513	1.2391	1.1892	1.1451	1.001
Cysteine and glycine-rich protein 1	CSRP1	1.0078	1.0483	1.0379	0.89281	0.92233	0.99583	1.0015	1.014	1.0757	0.95127
U6 snRNA-associated Sm-like protein LSm6	LSM6	0.9471	1.024	0.89404	1.0495	1.101	1.0459	0.75307	0.96716	1.0363	1.0919
Nuclear pore complex protein Nup107	NUP107	1.0774	1.0496	0.9868	0.97192	1.1145	0.90038	0.90804	1.0474	1.0413	0.89119
Glutathione peroxidase;Phospholipid hydroperoxide glutathione peroxidase, mitochondrial	GPX4	0.92826	0.94266	1.1512	0.90305	0.97152	1.0113	0.8225	0.98869	0.95574	0.83339
Cytosolic acyl coenzyme A thioester hydrolase	ACOT7	0.91691	0.92243	0.95798	0.98625	0.89904	0.93536	1.1268	1.0061	0.97443	0.86654
Atlastin-3	ATL3	0.98814	1.0431	0.93116	1.1277	0.94351	0.9933	1.1609	1.0263	1.0326	1.1556
RNA-binding motif protein, X chromosome;RNA-binding motif protein, X chromosome, N-terminally processed;RNA binding motif protein, X-linked-like-1	RBMX	1.0159	0.95165	0.93729	1.0182	1.0337	0.98789	0.75984	1.0261	0.98977	0.85134
RNA-binding motif protein, X chromosome;RNA-binding motif protein, X chromosome, N-terminally processed;RNA binding motif protein, X-linked-like-1	RBMXL1	1.0159	0.95165	0.93729	1.0182	1.0337	0.98789	0.75984	1.0261	0.98977	0.85134
Alpha-globin transcription factor CP2	TFCP2	1.0887	1.0043	0.97314	0.93902	1.1704	1.132	0.8138	1.0377	0.93867	0.9086
RuvB-like 1	RUVBL1	1.0274	0.98427	1.0073	1.0568	1.0222	1.0009	0.99425	1.0504	0.99546	0.99037
UDP-glucose:glycoprotein glucosyltransferase 1	UGGT1	1.0272	0.95606	1.0462	1.0516	1.029	1.0226	1.0042	1.0004	1.0485	1.0643
FAS-associated factor 1	FAF1	1.0158	0.93188	0.8434	1.1176	0.9317	0.94543	1.0278	0.90545	0.98373	0.89565
Pericentriolar material 1 protein	PCM1	1.1155	0.885	0.927	0.89141	1.0397	0.84241	0.79962	0.88486	0.84235	1.0427
Glutaminase kidney isoform, mitochondrial	GLS	0.97244	0.94715	1.0139	0.91042	0.95587	0.98644	0.86238	1.0119	1.1164	0.84252
Condensin complex subunit 1	NCAPD2	1.0098	0.90933	0.98157	1.0274	0.91351	0.89738	1.0441	0.92235	0.98419	1.0513
26S protease regulatory subunit 10B	PSMC6	1.0361	0.99307	0.95323	0.98305	1.0007	1.0358	0.99115	0.991	1.0413	0.95659
WD repeat-containing protein 5	WDR5	0.99697	0.99021	0.92995	0.88428	0.92752	0.89783	0.99802	0.97862	0.91979	1.0167
Constitutive coactivator of PPAR-gamma-like protein 1	FAM120A	1.0941	0.95924	1.0644	1.0589	1.0637	1.0072	0.99882	0.97654	0.95292	1.0986
Peptidyl-prolyl cis-trans isomerase-like 1	PPIL1	1.0309	0.98239	0.96526	0.92554	0.91741	1.005	0.9313	0.82565	1.0283	1.1849
Multifunctional protein ADE2;Phosphoribosylaminoimidazole-succinocarboxamide synthase;Phosphoribosylaminoimidazole carboxylase	PAICS	1.0112	1.0106	0.97844	0.97211	1.0517	1.0203	0.95651	1.0208	1.0124	0.96563
Dihydropteridine reductase	QDPR	1.133	0.83493	1.154	0.98783	1.1059	1.1613	0.96295	1.1609	1.0325	1.0618
Ubiquitin-conjugating enzyme E2 K	UBE2K	1.0483	1.0123	1.0422	1.1223	0.94934	0.9464	1.2979	0.85169	0.91961	1.1888
TELO2-interacting protein 1 homolog	TTI1	1.1004	0.97798	0.92993	1.0498	1.0826	1.0176	0.76531	0.95846	1.0619	0.96243
Succinate-semialdehyde dehydrogenase, mitochondrial	ALDH5A1	1.1874	1.1342	0.98913	0.95024	1.173	0.98756	0.97527	1.1675	1.1404	1.0119
Dynamin-like 120 kDa protein, mitochondrial;Dynamin-like 120 kDa protein, form S1	OPA1	1.0353	1.0217	0.94508	0.95139	1.0025	1.0438	1.0156	1.0351	1.0569	0.90974
Pogo transposable element with ZNF domain	POGZ	1.1985	0.9976	0.95512	0.81547	0.87515	0.93711	1.0571	0.96446	1.0526	1.0779
26S proteasome non-ATPase regulatory subunit 13	PSMD13	1.0423	0.97315	1.0605	1.0876	1.072	1.0023	0.99763	1.0211	1.0241	1.0223
Developmentally-regulated GTP-binding protein 1	DRG1	0.83351	1.0866	1.0818	0.96517	0.98619	0.95124	0.92656	1.0389	0.95614	1.0134
Casein kinase I isoform alpha	CSNK1A1		0.86209	0.98424	0.8985	0.7927	0.82856	0.92158	0.82797	0.89052	0.67932
Endoplasmic reticulum resident protein 44	ERP44	1.0706	1.0156	1.0231	1.0364	1.0313	1.0494	1.1045	1.1145	1.0956	0.96511
Platelet-activating factor acetylhydrolase IB subunit alpha	PAFAH1B1	0.91176	0.99723	0.98727	0.91261	0.91256	0.99545	0.88317	0.84177	1.0178	1.0727
Ezrin	EZR	1.0045	1.0024	1.0316	0.97722	1.0312	1.0259	0.87735	1.0627	0.96754	1.0036
BAG family molecular chaperone regulator 5	BAG5	0.98196	1.0383	1.108	0.83807	0.9717	0.89552	0.93666	1.1128	0.93671	0.76237
DCC-interacting protein 13-alpha	APPL1	1.0451	1.0083	1.0479	0.97453	0.8612	1.0113	1.0794	0.89905	1.0962	1.0998
Eukaryotic translation initiation factor 4 gamma 2	EIF4G2	1.0009	0.96409	0.97111	0.99784	0.90996	0.92975	1.0503	0.95498	0.90896	1.0107
Dynamin-2	DNM2	1.0037	0.99685	1.0066	0.8629	0.9698	1.0647	0.87699	1.0005	1.0475	0.95972
Tumor susceptibility gene 101 protein	TSG101	0.85554	0.98772	0.91754	1.0701	0.99991	1.0526	0.86838	0.93473	1.0079	0.8268
Ubiquitin/ISG15-conjugating enzyme E2 L6	UBE2L6	1.2292	1.0173		0.98057	1.1051	0.88766	1.0117	1.0091	0.76528	0.8223
60S ribosomal protein L7	RPL7	0.9776	0.96016	0.95498	1.027	1.026	1.0308	0.74816	0.94928	1.0094	0.97946
HIV Tat-specific factor 1	HTATSF1	1.0142	1.0725	1.0701	1.0525	1.0031	1.0625	0.99064	0.92759	1.1529	1.0032
Protein-L-isoaspartate O-methyltransferase;Protein-L-isoaspartate(D-aspartate) O-methyltransferase	PCMT1	0.92779	0.91025	0.91009	1.0052	0.96901	1.1795	0.81279	0.91774	1.0121	1.0415
Dynein assembly factor 5, axonemal	DNAAF5	0.99785	0.98279	1.0753	1.0417	0.98421	1.0043	1.0024	1.0913	1.0652	0.90171
ATPase ASNA1	ASNA1	0.96148	1.1098	0.99798	1.0518	0.97244	1.0776	1.0785	0.93833	1.0813	1.2143
Aldose reductase	AKR1B1	1.0608	0.96147	0.90012	0.98052	0.90703	1.0239	0.90205	0.83734	0.94967	1.0315
Annexin A6;Annexin	ANXA6	1.0192	1.0017	1.047	1.0173	1.0815	1.042	0.915	1.0931	1.0637	0.97723
Proteasome subunit beta type-1	PSMB1	0.98589	0.9781	0.97894	0.99189	0.99711	0.91862	1.0571	1.101	0.96268	0.98342
Heterogeneous nuclear ribonucleoproteins C1/C2;Heterogeneous nuclear ribonucleoprotein C-like 1;Heterogeneous nuclear ribonucleoprotein C-like 2;Heterogeneous nuclear ribonucleoprotein C-like 4;Heterogeneous nuclear ribonucleoprotein C-like 3	HNRNPC	1.0153	1.0478	0.98554	0.98939	1.0791	1.0957	0.84185	1.0666	1.1045	0.98139
Heterogeneous nuclear ribonucleoproteins C1/C2;Heterogeneous nuclear ribonucleoprotein C-like 1;Heterogeneous nuclear ribonucleoprotein C-like 2;Heterogeneous nuclear ribonucleoprotein C-like 4;Heterogeneous nuclear ribonucleoprotein C-like 3	HNRNPCL1	1.0153	1.0478	0.98554	0.98939	1.0791	1.0957	0.84185	1.0666	1.1045	0.98139
Heterogeneous nuclear ribonucleoproteins C1/C2;Heterogeneous nuclear ribonucleoprotein C-like 1;Heterogeneous nuclear ribonucleoprotein C-like 2;Heterogeneous nuclear ribonucleoprotein C-like 4;Heterogeneous nuclear ribonucleoprotein C-like 3	HNRNPCL2	1.0153	1.0478	0.98554	0.98939	1.0791	1.0957	0.84185	1.0666	1.1045	0.98139
Heterogeneous nuclear ribonucleoproteins C1/C2;Heterogeneous nuclear ribonucleoprotein C-like 1;Heterogeneous nuclear ribonucleoprotein C-like 2;Heterogeneous nuclear ribonucleoprotein C-like 4;Heterogeneous nuclear ribonucleoprotein C-like 3	HNRNPCL4	1.0153	1.0478	0.98554	0.98939	1.0791	1.0957	0.84185	1.0666	1.1045	0.98139
Heterogeneous nuclear ribonucleoproteins C1/C2;Heterogeneous nuclear ribonucleoprotein C-like 1;Heterogeneous nuclear ribonucleoprotein C-like 2;Heterogeneous nuclear ribonucleoprotein C-like 4;Heterogeneous nuclear ribonucleoprotein C-like 3	HNRNPCL3	1.0153	1.0478	0.98554	0.98939	1.0791	1.0957	0.84185	1.0666	1.1045	0.98139
Oxysterol-binding protein 1	OSBP	0.96019	1.1003	1.1033	0.96691	0.95251	1.0486	1.0684	0.90437	0.96344	1.1091
Sec1 family domain-containing protein 1	SCFD1	1.0529	1.0019	1.074	0.99897	0.90957	1.1056	1.115	1.0248	1.051	0.94782
ATPase family AAA domain-containing protein 3A	ATAD3A	0.99145	1.0221	1.0037	1.0077	0.98226	0.98076	1.0795	1.0419	1.0357	0.99144
Endoplasmic reticulum aminopeptidase 1	ERAP1	1.0187	1.0143	0.98949	1.0192	1.1334	1.0089	0.98617	1.1269	0.97792	0.96263
GTP-binding protein 1	GTPBP1	0.99286	1.0338	0.82179	0.84138	1.0595	0.97682	0.72857	1.0392	0.97312	0.9185
Chromodomain-helicase-DNA-binding protein 1	CHD1	1.1323		1.0962	0.90933	0.87415	0.99013	1.0219	0.82897	0.92205	0.69057
LETM1 and EF-hand domain-containing protein 1, mitochondrial	LETM1	0.98566	0.824	1.0429	1.0253	0.95938	1.009	1.0369	1.0937	1.131	0.849
Proteasomal ubiquitin receptor ADRM1	ADRM1	1.0804	1.004	0.872	0.97419	0.9196	1.0147	0.919	1.0053	1.155	0.85002
E2/E3 hybrid ubiquitin-protein ligase UBE2O	UBE2O	0.90091	0.94421	0.95752	1.0863	0.94273	1.024	0.98387	1.1091	0.89729	0.76636
Dipeptidyl peptidase 1;Dipeptidyl peptidase 1 exclusion domain chain;Dipeptidyl peptidase 1 heavy chain;Dipeptidyl peptidase 1 light chain	CTSC	0.90903	1.0389	1.1474	0.87892	1.035	1.0722	0.83423	1.0449	1.1628	0.93272
Mitochondrial-processing peptidase subunit beta	PMPCB	1.0123	0.95582	0.95482	0.97823	0.96122	0.9564	0.95712	0.87649	0.99318	0.99631
V-type proton ATPase catalytic subunit A	ATP6V1A	1.0602	0.96546	1.0138	1.0113	0.98274	1.0203	0.99405	1.0506	1.0003	0.9817
Osteoclast-stimulating factor 1	OSTF1	0.8996	0.94791	1.0142	0.96155	0.95403	0.98494	0.92324	0.97685	1.0204	0.7353
COP9 signalosome complex subunit 8	COPS8	0.94231	0.96519	1.0064	0.9299	0.95208	0.91709	1.056	1.0096	0.94653	0.99759
Mediator of DNA damage checkpoint protein 1	MDC1	1.0024	1.2108	1.1569	1.0484	1.1455	1.2473	1.0036	1.1089	1.1708	0.93895
CAD protein;Glutamine-dependent carbamoyl-phosphate synthase;Aspartate carbamoyltransferase;Dihydroorotase	CAD	1.0104	0.95885	0.97012	1.0506	1.0023	0.98311	1.0138	1.023	0.99869	1.0122
Membrane-associated progesterone receptor component 1	PGRMC1	1.0716	1.0224	0.94476	1.1158	1.0677	0.98171	0.97979	1.0378	1.0732	1.0031
ARF GTPase-activating protein GIT1	GIT1	0.9486	0.99983	0.85848	1.1763	0.88126	1.1139	1.0626	0.92177	1.0419	0.91265
Phosphoglucomutase-2	PGM2	1.0532	0.95456	1.022	0.99667	1.1044	0.94426	0.78273	1.1671	0.97174	0.80705
Nucleolin	NCL	0.99584	0.97622	1.0029	0.94255	1.0229	0.97134	0.83565	1.0378	0.98699	0.84579
Protein FAM162A	FAM162A	1.0085	0.96284	0.92193	0.93353	0.84571	0.90734	1.0116	0.90958	1.0991	0.87748
ADP/ATP translocase 3;ADP/ATP translocase 3, N-terminally processed	SLC25A6	0.95258	0.90399	0.96823	0.98527	1.0337	0.93384	0.88917	0.99297	0.92372	0.86663
Putative oxidoreductase GLYR1	GLYR1	1.0375	1.0401	1.0765	0.85778	1.0173	0.98909	0.93307	1.0303	0.9609	0.92048
Tripeptidyl-peptidase 2	TPP2	1.0255	0.97277	1.0494	0.89622	0.92332	1.0462	1.0233	0.98469	1.0497	1.0167
Coronin-1C;Coronin	CORO1C	0.99856	1.0666	0.9695	1.3392	0.97912	1.0171	1.086	0.89059	0.99963	1.2318
Isocitrate dehydrogenase [NAD] subunit gamma, mitochondrial;Isocitrate dehydrogenase [NAD] subunit, mitochondrial	IDH3G	1.0702	1.0441	1.0902	1.1349	1.1687	1.1353	1.086	1.1755	1.3343	0.89079
Apoptosis inhibitor 5	API5	1.0519	1.0049	1.143	0.98068	1.0876	0.98813	1.0224	0.96799	1.0039	1.0662
Importin subunit alpha-4	KPNA3	0.96549	1.0708	1.2482	0.7872	0.95735	0.93949	1.0536	0.95947	0.90385	1.0119
NEDD8-activating enzyme E1 catalytic subunit	UBA3	1.1138	1.0166	0.97949	1.06	0.85709	1.0958	1.046	0.96279	1.2042	0.99882
Luc7-like protein 3	LUC7L3	0.90523	0.94599	1.0146	0.96778	1.0736	1.0338	0.85029	0.90384	0.99194	0.95282
Polyglutamine-binding protein 1	PQBP1	1.0816	0.90956	0.92528	0.99089	0.85753	0.99999	1.016	0.819	1.1172	1.1148
DNA replication licensing factor MCM4	MCM4	1.0411	1.0532	1.0039	1.0002	1.0429	0.96469	1.0113	1.0759	1.0216	0.95605
Tyrosine-protein phosphatase non-receptor type 7	PTPN7	0.96756	1.3834	1.0886	0.96845	1.0876	1.0805	1.1415	1.0984	1.0511	0.99194
Maligt T-cell-amplified sequence 1	MCTS1	0.97559	1.1173	0.93103	1.0386	0.95478	1.1111	1.0339	0.95029	1.0549	0.98031
Protein IWS1 homolog	IWS1	1.0703	1.0524	0.82005	0.99244	0.88295	1.0631	0.93048	1.0518	0.866	0.88499
Transcription activator BRG1	SMARCA4	0.97776	1.0487	0.92095	0.97787	1.093	0.98299	0.9387	1.0146	0.96209	0.96024
GTP-binding protein SAR1a	SAR1A	0.99529	0.91	1.0105	1.0382	1.0858	1.045	0.91233	1.1163	1.0442	0.91863
28S ribosomal protein S27, mitochondrial	MRPS27	1.0625	0.87266	1.0079	0.94848	0.97127	0.96548	0.88147	1.0163	0.96995	0.88844
Phosphoglucomutase-1	PGM1	1.0318	1.0047	1.0348	1.0718	1.0075	1.0636	1.0061	1.0556	0.96924	1.021
Glyoxalase domain-containing protein 4	GLOD4	0.99173	1.0071	0.98826	0.98245	1.0557	1.0818	0.91654	1.0498	1.0321	0.92137
26S protease regulatory subunit 6B	PSMC4	1.0621	0.94198	1.0234	0.99447	1.0289	1.0373	0.82855	1.0335	1.0231	0.85949
U1 small nuclear ribonucleoprotein 70 kDa	SNRNP70	1.0655	0.94887	0.98087	0.94735	0.98338	1.0277	0.88986	1.0378	0.9748	0.96863
Cleavage stimulation factor subunit 2	CSTF2	1.0608	1.0045	0.921	1.1768	0.98581	1.058	1.186	1.0118	1.209	1.0315
Dynactin subunit 1	DCTN1	0.97331	1.0086	1.0581	1.0425	0.99927	1.0334	1.1109	0.97342	0.9971	1.1161
Dynactin subunit 1	DKFZp686E0752	0.97331	1.0086	1.0581	1.0425	0.99927	1.0334	1.1109	0.97342	0.9971	1.1161
U4/U6 small nuclear ribonucleoprotein Prp31	PRPF31	1.0609	1.0356	0.92412	0.95304	0.96303	0.97423	1.1445	0.89724	1.0515	1.0068
Chromobox protein homolog 3	CBX3	1.0187	1.0674	0.95225	0.91397	1.0565	1.0089	0.80147	0.98571	0.93142	0.92859
V-type proton ATPase subunit H	ATP6V1H	0.97898	1.1532	1.013	1.04	0.94176	1.0003	1.1843	0.93612	1.0557	1.0245
Plectin	PLEC	1.0138	0.9786	1.006	0.94597	0.96004	0.94679	1.0028	0.93901	0.90311	1.0582
Parafibromin	CDC73	0.94086	0.78017	1.018	1.0925	0.99965	0.87313	0.98791	0.87757	0.86048	1.0008
Regulation of nuclear pre-mRNA domain-containing protein 1A	RPRD1A	1.0361	0.8162	0.89872	0.83229	1.0318	0.7813	0.72268	1.0061	0.82723	0.6992
Protein FAM136A	FAM136A	1.0689	0.97292	0.79855	1.1138	0.96666	1.0184	1.1006	0.9129	1.0415	1.1512
Transcription factor A, mitochondrial	TFAM	0.99636	1.0806	0.95617	0.9452	1.0537	1.1379	0.89192	1.0371	1.0494	0.84705
T-complex protein 1 subunit zeta	CCT6A	1.0073	1.025	1.0034	1.0311	1.0294	0.98071	1.0196	1.0563	1.014	0.93273
A-kinase anchor protein 2	AKAP2	1.0014	1.2582	1.0392	0.97666	0.95205	1.0784	1.0969	1.05	1.0722	0.96322
Cyclin-dependent kinase 11B;Cyclin-dependent kinase 11A	CDK11B	0.93518	0.97502	1.1015	1.0217	1.0558	1.0359	0.89862	0.7792	1.0085	1.1038
Cyclin-dependent kinase 11B;Cyclin-dependent kinase 11A	CDC2L1	0.93518	0.97502	1.1015	1.0217	1.0558	1.0359	0.89862	0.7792	1.0085	1.1038
Cyclin-dependent kinase 11B;Cyclin-dependent kinase 11A	CDK11A	0.93518	0.97502	1.1015	1.0217	1.0558	1.0359	0.89862	0.7792	1.0085	1.1038
ATP-dependent 6-phosphofructokinase, liver type	PFKL	0.99858	1.0557	0.94815	0.93133	0.89092	0.97653	1.16	1.0209	0.99104	1.0485
Neuroblastoma-amplified sequence	NBAS	0.95038	1.0091	1.2907	0.93827	0.91706	1.0423	1.0297	0.95125	1.0689	1.0907
Coiled-coil domain-containing protein 6	CCDC6		1.1792	1.1617	1.082	0.87664	0.98037	1.1167	0.91061	1.09	0.99096
Tyrosine-protein kinase CSK	CSK	1.0363	0.93752	1.0041	1.0733	1	1.0733	1.0334	1.0417	1.056	0.97162
Cytosol aminopeptidase	LAP3	1.0404	1.0127	0.97079	1.0358	1.0023	0.91507	1.0919	1.0411	0.92559	0.99602
ATP-dependent RNA helicase DDX42	DDX42	1.0808	0.96004	0.95866	1.0421	1.0057	0.96362	1.0814	0.98765	1.1231	0.99713
Hepatoma-derived growth factor	HDGF	1.0539	1.0587	0.92021	0.88677	0.99027	1.0956	0.91387	0.95107	1.0044	1.1025
Bifunctional purine biosynthesis protein PURH;Phosphoribosylaminoimidazolecarboxamide formyltransferase;IMP cyclohydrolase	ATIC	1.0078	0.97115	0.97857	1.0282	1.0038	0.94165	1.0894	1.0032	0.97524	0.98531
Heterochromatin protein 1-binding protein 3	HP1BP3	1.0474	0.92346	1.0322	1.0296	1.1361	1.1018	0.82467	1.0736	1.0224	1.0551
RNA-binding protein with serine-rich domain 1	RNPS1	0.97144	0.98993	0.96458	0.87094	0.96856	0.90461	1.0782	1.0093	0.8183	1.044
Purine nucleoside phosphorylase	PNP	0.97646	1.0191	0.9753	0.99231	1.0791	1.0045	0.92302	1.0394	0.93204	0.95638
Inorganic pyrophosphatase	PPA1	1.022	0.98655	1.003	0.98937	0.99082	1.0433	0.96889	1.0162	0.9858	0.96
Acidic leucine-rich nuclear phosphoprotein 32 family member E	ANP32E	0.89445	1.0025	1.0283	0.9857	1.0589	0.9928	0.8809	1.1982	0.90872	0.93963
Mitochondrial dicarboxylate carrier	SLC25A10	1.0434	0.89894	1.0664	0.89411	1.1028	1.0268	0.85062	0.9855	1.0193	0.82735
Ubiquitin carboxyl-terminal hydrolase 24	USP24	0.94625	1.0944	1.2826	0.98418	1.0407	1.0757	1.0723	0.97732	1.0885	1.0271
Exocyst complex component 1	EXOC1	1.0182	1.116	1.1308	0.97484	1.1508	0.92689	1.2505	0.96644	1.0313	1.3338
Transcriptional repressor CTCF	CTCF	1.0053	0.91052	1.0309	1.0643	0.89212	1.0236	1.1819	1.0024	1.0395	1.0706
Ras GTPase-activating protein-binding protein 2	G3BP2	0.98768	0.97996	0.85573	1.0148	0.83478	0.88228	1.0676	0.96945	0.9337	0.92531
40S ribosomal protein S24	RPS24	0.97179	1.0145	0.87264	0.99554	0.86575	1.0249	0.9837	0.88439	1.026	0.88691
39S ribosomal protein L46, mitochondrial	MRPL46	1.0573	1.0059	1.2201	0.94465	1.2036	0.96358	0.87723	1.1867	1.1004	0.91651
RNA-binding protein Raly	RALY	0.97139	1.0521	0.96769	1.0691	1.0271	1.1012	0.99119	1.0052	1.1051	0.95286
Coagulation factor V;Coagulation factor V heavy chain;Coagulation factor V light chain	F5	1.0809	1.5217	1.2918	1.0101	1.1623	1.5097	1.2103	1.2446	1.53	1.1292
SAP30-binding protein	SAP30BP		0.92157	0.96783	1.259	1.0671	0.85458	0.8235	0.90128	0.83799	0.99284
ATP-dependent zinc metalloprotease YME1L1	YME1L1	1.013	0.96016	0.92142	1.1118	0.91557	0.9997	1.1808	1.0463	0.96132	0.98833
Cleavage stimulation factor subunit 1	CSTF1	1.077	1.0767	1.1316	0.9146	1.1341	1.0229	0.95521	1.125	1.0992	0.98738
Calpain-1 catalytic subunit	CAPN1	0.97773	0.98848	1.1295	1.1259	0.99954	1.1792	1.0821	1.0463	1.091	1.0754
Signal transducer and activator of transcription 5B	STAT5B	0.94838	1.0453	0.82302	1.0492	1.0107	1.0185	0.73883	0.95238	0.90741	0.97003
Glutamine-rich protein 1	QRICH1	1.0821	1.0277	0.9774		0.85474	1.0622	0.8237	0.75968	0.77126	0.91858
Acyl-CoA dehydrogenase family member 9, mitochondrial	ACAD9	1.0917	1.026	0.97215	0.9386	0.91683	1.1152	0.87702	0.941	0.97499	1.1118
Importin-9	IPO9	0.97432	1.0315	1.063	0.97659	1.0103	0.93375	1.1589	1.1656	1.0473	0.91775
ADP-ribosylation factor-like protein 6-interacting protein 4	ARL6IP4	0.84858	1.1853	0.92547	0.8576	1.027	0.96074	0.84972	0.92333	0.98621	0.82294
Succinyl-CoA:3-ketoacid coenzyme A transferase 1, mitochondrial	OXCT1	1.0681	1.0133	0.94944	1.0252	0.92033	1.106	1.0959	0.99819	1.0881	0.97574
Mitochondrial import receptor subunit TOM40 homolog	TOMM40	0.99121	0.96247	1.1868	0.88105	0.9706	0.98781	0.96361	1.0417	1.043	0.93788
Glucose-6-phosphate isomerase	GPI	1.0198	1.0021	1.0565	1.0087	1.0212	1.0223	0.9577	1.0706	1.0879	0.89941
DNA polymerase;DNA polymerase alpha catalytic subunit	POLA1	1.4091	1.2232		1.094	0.88753	0.75151	0.85549	0.87148	0.96684	1.1949
NEDD8-conjugating enzyme Ubc12	UBE2M	0.99366	1.0616	0.97362	1.0346	0.92126	1.0879	1.0669	1.0219	0.99135	0.99665
Differentially expressed in FDCP 6 homolog	DEF6	1.0691	1.0952	1.1138	1.0057	1.1619	1.1153	0.89698	1.0629	1.1051	1.1079
DNA-directed RNA polymerases I and III subunit RPAC1	POLR1C	1.01	1.054	1.024	1.1025	1.109	0.94064	1.1904	1.238	0.95073	1.0542
Sorting nexin-1	SNX1	1.0522	0.93679	1.0061	1.0579	0.91411	0.90184	1.1497	0.95217	0.9253	1.0736
AP-2 complex subunit mu	AP2M1	0.99203	1.0554	0.99104	1.0882	1.051	1.0387	0.96772	0.98139	1.0217	1.0541
GEM-interacting protein	GMIP	1.0139	1.0439	0.88338	0.97235	0.80592	1.0424	1.0318	0.91205	0.98262	1.1051
40S ribosomal protein S4, X isoform	RPS4X	0.97252	0.99494	1.0002	1.0564	1.0187	1.0283	0.92636	1.0264	1.0614	0.95362
RNA polymerase-associated protein RTF1 homolog	RTF1	1.0362	0.9511	1.088	0.92075	0.88793	1.1311	1.1081	0.89745	1.1794	1.0027
Poly(rC)-binding protein 1	PCBP1	1.012	1.0156	0.92683	1.042	0.96376	0.96356	1.0316	0.97208	0.96659	1.0488
Ras GTPase-activating-like protein IQGAP2	IQGAP2	0.923	1.1253	0.89175	1.0241	1.0029	1.0531	0.99614	0.96667	1.0256	0.98323
Leucine-rich repeat-containing protein 40	LRRC40	0.96178	0.96577	0.98612	0.96785	0.85183	1.0369	1.1101	1.0072	1.1084	0.89232
Peroxiredoxin-5, mitochondrial	PRDX5	0.98068	1.1125	0.99555	1.0435	1.049	1.0561	0.97934	1.0338	0.99842	1.0244
Oxysterol-binding protein-related protein 8;Oxysterol-binding protein	OSBPL8	0.98375	0.99215	0.96376	0.85595	0.95414	1.0207	0.78124	1.0015	1.1232	0.76975
28S ribosomal protein S22, mitochondrial	MRPS22	1.0353	1.1648	1.1173	1.0243	1.1479	1.0381	0.99333	1.1839	0.99765	1.0752
40S ribosomal protein S16	RPS16	0.95762	0.95497	0.91855	0.99286	1.0829	1.0233	0.83696	0.98198	0.98533	0.9021
40S ribosomal protein S16	ZNF90	0.95762	0.95497	0.91855	0.99286	1.0829	1.0233	0.83696	0.98198	0.98533	0.9021
Prolyl endopeptidase	PREP	0.98104	0.98433	1.1305	1.0075	1.0806	1.0594	0.9426	0.97025	1.0725	0.97146
Nodal modulator 1	NOMO1	0.9656	1.05	0.9007	1.0262	0.99215	1.0711	0.86858	0.95902	1.0174	0.89756
Lamin-B1	LMNB1	0.98424	1.0083	1.0002	0.99217	0.99288	1.0467	0.95802	0.99339	0.95799	1.0807
Tumor suppressor p53-binding protein 1	TP53BP1	0.98783	1.0373	1.0852	1.0464	0.88916	1.0785	1.1317	1.0098	1.2205	0.98008
Translocation protein SEC63 homolog	SEC63	0.98317	1.0635	1.258	0.96618	1.0789	1.1369	0.88894	1.0158	1.1604	1.062
ATP synthase-coupling factor 6, mitochondrial	ATP5J	1.0602	0.94371	1.0438	0.81972	1.0132	1.0282	0.82095	1.1207	1.0187	0.8495
X-ray repair cross-complementing protein 5	XRCC5	0.97466	1.0067	0.9966	1.0002	1.0311	0.99873	0.94872	1.0182	0.99756	0.9312
mRNA export factor	RAE1	1.0721	0.92204	1.0127	1.147	1.0277	1.0262	0.99062	1.0074	1.0095	1.1006
N(G),N(G)-dimethylarginine dimethylaminohydrolase 2	DDAH2	1.1102	1.1137	1.0856	0.84899	1.0991	1.0693	1.047	1.1743	0.99998	1.0073
Proteasome subunit alpha type-3	PSMA3	1.1042	0.99585	0.95543	0.95987	1.0253	0.99829	1.0305	1.0532	1.0101	0.98548
STAM-binding protein	STAMBP	0.98611	1.1199	1.0323	1.1251	1.2653	1.056	0.98084	1.1819	0.894	1.1215
Ubiquinone biosynthesis monooxygenase COQ6, mitochondrial	COQ6	0.84027	0.93094	0.96089	0.96389	1.0208	0.99183	0.81437	1.0262	0.86699	0.82075
PIH1 domain-containing protein 1	PIH1D1	1.0353	0.81869	0.95574	0.92019	0.90958	0.91543	0.87887	1.079	0.96727	0.76354
Nuclear mitotic apparatus protein 1	NUMA1	0.94809	1.0333	0.94226	0.96666	0.9204	0.99242	1.0486	0.98908	0.86387	1.1612
Extended synaptotagmin-2	ESYT2	1.015	1.0363	0.92872	0.94101	1.0103	1.0942	0.76549	0.95769	1.0337	0.98083
Splicing factor 3A subunit 2	SF3A2	1.0588	0.99352	1.0414	0.95952	1.1642	0.99	0.77463	1.059	1.0779	0.88032
Glucose-6-phosphate 1-dehydrogenase	G6PD	1.0427	0.9613	0.92405	0.98051	1.0711	1.0527	0.89678	1.0457	1.0952	0.825
G patch domain and KOW motifs-containing protein	GPKOW	0.98347	0.96927	0.91527	1.0045	0.86663	1.0435	1.1014	0.81353	0.96281	1.1519
SUMO-activating enzyme subunit 2	UBA2	0.96852	0.98624	0.98921	1.0405	0.97574	1.075	0.97565	0.91474	0.97686	1.085
Peroxiredoxin-4	PRDX4	1.1106	0.84833	0.99143	1.0214	0.92255	0.96597	1.056	1.0535	0.9184	0.92446
Polypeptide N-acetylgalactosaminyltransferase 2;Polypeptide N-acetylgalactosaminyltransferase 2 soluble form	GALNT2	1.0913	0.92143	1.0298	0.97579	1.1019	0.94804	0.86742	1.1442	0.85049	1.0291
Cullin-3	CUL3	0.9676	1.0343	0.96392	1.06	0.957	1.1626	0.96026	0.9553	1.1992	0.9526
Pre-mRNA-splicing factor ATP-dependent RNA helicase PRP16	DHX38		0.99053	0.96042	1.147	0.72421	0.91981	1.0285	0.65504	0.94818	0.83016
Antigen peptide transporter 1	TAP1	0.99814	1.1299	0.94409	0.92184	0.87673	0.94809	1.1853	0.84788	0.90462	1.1358
Actin-like protein 6A	ACTL6A	0.99746	1.0044	0.92534	1.1179	0.97854	0.97842	1.084	0.98527	0.95988	1.1617
Intercellular adhesion molecule 3	ICAM3	0.99231	1.0163	0.9968	1.0217	1.0248	0.82439	1.1096	1.0133	0.99971	0.99548
DNA topoisomerase 2-beta;DNA topoisomerase 2	TOP2B	0.97986	1.011	1.0557	1.0728	1.099	1.0277	0.90159	1.2068	1.0041	0.9161
Putative RNA-binding protein Luc7-like 1	LUC7L	1.1502	0.93907		1.0597	0.95069	0.8683	0.86191	0.87296	0.82885	0.86141
Proteasome subunit beta type-10	PSMB10	0.96588	1.0525	0.92027	1.0453	1.0536	1.0393	0.80041	1.1104	1.0069	0.77628
Pre-mRNA-splicing factor SPF27	BCAS2	1.062	1.0086	0.90186	0.69903	0.88858	1.057	0.89806	0.94865	0.98504	0.8975
Isoleucine--tRNA ligase, cytoplasmic	IARS	1.008	0.99832	1.0174	0.98653	1.0436	1.0359	0.9067	1.0046	1.0568	0.89991
AP-1 complex subunit beta-1	AP1B1	1.0013	0.90055	1.0487	1.0776	1.0783	1.0358	0.90785	0.99197	0.99442	1.106
Dynactin subunit 2	DCTN2	0.9761	1.0399	1.0815	0.91009	0.99228	1.0793	0.98183	0.97617	1.012	1.0062
AP2-associated protein kinase 1	AAK1	0.99135	0.93062	0.98412	0.99332	1.1111	0.91272	1.1878	1.123	0.99097	1.1492
Protein MEMO1	MEMO1	1.0352	1.0754	1.2061	0.89004	0.95784	0.89482	1.2181	1.0002	1.0695	1.0005
DnaJ homolog subfamily B member 11	DNAJB11	0.96237	0.98273	1.1799	0.967	0.97432	1.0859	0.93525	1.0002	0.954	1.0578
Hematological and neurological expressed 1 protein;Hematological and neurological expressed 1 protein, N-terminally processed	HN1	1.0078	1.1273	0.95605	0.95231	0.99738	0.96158	1.0747	1.015	0.9196	1.0434
Nicotinamide phosphoribosyltransferase	NAMPT	0.9608	1.0053	0.92253	0.95797	0.98569	0.94983	0.94826	1.0191	0.99278	0.90896
1	SMAP2		1.2573	1.3003	0.98279	0.88396	1.083	0.96574	0.91569	1.0347	1.0146
26S proteasome non-ATPase regulatory subunit 12	PSMD12	0.95043	1.0112	1.0808	1.0259	1.0818	1.0147	0.91232	1.1449	1.0054	0.92226
Serine/arginine repetitive matrix protein 2	SRRM2	0.98059	0.99518	0.93923	0.97424	0.95757	0.96322	1.0138	0.92973	0.90562	1.0459
Serine/threonine-protein phosphatase 4 regulatory subunit 3A	SMEK1	1.3442		1.1015	1.1401	1.1766	0.93887	0.88033	1.137	0.83799	0.94698
E3 ubiquitin-protein ligase UBR4	UBR4	0.95803	1.0119	1.0007	1.0584	0.97573	1.1509	0.93068	0.96311	1.0457	1.0725
Transmembrane emp24 domain-containing protein 7	TMED7-TICAM2	1.0151	1.2683	1.2302	0.98096	1.0647	1.1886	1.2075	1.1825	1.1357	1.0755
Transmembrane emp24 domain-containing protein 7	TMED7	1.0151	1.2683	1.2302	0.98096	1.0647	1.1886	1.2075	1.1825	1.1357	1.0755
Heat shock protein 75 kDa, mitochondrial	TRAP1	0.96239	0.86862	0.97431	0.98836	0.92609	0.89054	1.0094	0.94884	0.93504	0.98009
Synaptosomal-associated protein 23;Synaptosomal-associated protein	SNAP23	1.0171	0.99063	0.97792	1.1252	1.1605	1.0451	0.79385	1.078	0.97491	0.99659
ADP-ribosylation factor 5	ARF5	0.93438	1.0274	1.0328	0.90633	1.0813	1.0916	0.7847	1.1287	1.0219	0.87395
Eukaryotic translation initiation factor 4E	EIF4E	1.0976	1.0337	1.0575	0.88003	1.0644	1.0692	0.89066	0.89921	1.0579	1.0184
Absent in melanoma 1 protein	AIM1	1.0552	0.95302	1.3262	0.94292	1.2105	0.9902	0.89313	1.1601	0.97697	1.0142
AP-1 complex subunit mu-1	AP1M1	1.1171	0.914	1.0018	1.028	1.1868	1.0294	0.79143	0.99895	1.0165	1.09
Eukaryotic translation initiation factor 3 subunit M	EIF3M	1.0942	1.0961	1.1523		0.93032	0.95332	0.74872	0.97949	1.0172	0.78619
Dolichyl-diphosphooligosaccharide--protein glycosyltransferase subunit STT3B	STT3B	0.99758	1.0303	0.98274	1.0349	1.0808	1.0567	0.89966	1.0399	1.042	0.90809
Replication protein A 70 kDa DNA-binding subunit;Replication protein A 70 kDa DNA-binding subunit, N-terminally processed	RPA1	1.0221	0.9293	1.0799	1.027	1.092	1.0489	0.87438	1.0509	1.0352	0.97821
La-related protein 7	LARP7	1.1958	1.0086	0.97169	1.1241	1.1036	1.0641	1.0122	1.148	1.0432	1.0197
Extended synaptotagmin-1	ESYT1	0.98533	0.97852	0.96958	1.0014	1.0036	0.99019	0.96998	0.97631	1.0321	0.93077
Aldose 1-epimerase	GALM	0.97205	1.1616	1.1407	1	1.1166	1.089	0.99322	0.92729	1.0165	1.1893
Ras-related protein Rab-2A	RAB2A	1.0809	1.0314	0.89155	0.95435	0.84564	1.0519	1.0391	0.9442	1.0428	1.0202
E3 ubiquitin-protein ligase RNF213	RNF213	1.0271	0.95963	0.91816	1.0557	1.0505	0.92296	0.97183	1.0414	0.94129	0.98921
Alpha-actinin-4	ACTN4	1.0558	1.0109	1.005	0.95167	0.97815	1.036	0.98352	1.0381	0.98654	0.99218
CTP synthase 1	CTPS1	1.045	1.0026	1.0399	0.98033	1.0519	1.0509	0.94755	1.0338	1.0017	1.0004
Casein kinase II subunit beta	CSNK2B	1.0605	1.0235	0.96935	1.1335	1.013	0.96921	1.1145	1.032	0.96203	1.1289
Casein kinase II subunit beta	CSNK2B-LY6G5B-1181	1.0605	1.0235	0.96935	1.1335	1.013	0.96921	1.1145	1.032	0.96203	1.1289
Casein kinase II subunit beta	CSNK2B-LY6G5B--991	1.0605	1.0235	0.96935	1.1335	1.013	0.96921	1.1145	1.032	0.96203	1.1289
Inactive tyrosine-protein kinase 7	PTK7	1.039	0.99646	0.92974	0.97355	1.1275	0.8783	0.94196	0.86973	0.99879	1.1355
Carnitine O-palmitoyltransferase 1, liver isoform	CPT1A	1.0674	0.97934	0.91369	1.057	0.96478	1.1053	0.91979	0.96467	1.0368	0.96725
Protein CDV3 homolog	CDV3	0.9925	1.0404	1.0362	0.99794	1.0171	0.9798	1.0572	1.0531	0.98788	0.9992
Melanoma-associated antigen D2	MAGED2	0.86152	0.93741	1.0924	0.72601	0.86113	0.91622	0.91915	1.0411	0.7188	1.0247
Neutral alpha-glucosidase AB	GANAB	0.99711	1.0173	1.0671	1.0111	1.076	1.0688	0.94769	1.0937	1.0923	0.86674
Dedicator of cytokinesis protein 8	DOCK8	1.0556	1.0442	1.0939	1.0072	1.144	1.1065	0.91554	1.123	0.95129	1.0452
Enhancer of rudimentary homolog	ERH	0.97216	0.9294	1.0319	0.8548	0.92259	1.0278	0.92199	0.86608	1.0133	0.99086
Tetraspanin;CD81 antigen	CD81	1.0156	1.0132	1.159	0.85857	1.0927	0.98769	1.02	1.1208	0.8708	1.0663
ARF GTPase-activating protein GIT2	GIT2	1.1696	1.1757	1.082	0.89824	0.86217	1.2035	1.1163	1.026	0.98355	1.246
Nardilysin	NRD1	1.0062	0.95158	1.0734	1.0503	1.1396	0.86261	1.075	1.2036	0.90019	0.90826
Heterogeneous nuclear ribonucleoprotein F;Heterogeneous nuclear ribonucleoprotein F, N-terminally processed	HNRNPF	0.9783	1.0102	0.97544	0.96855	1.0045	0.99356	0.95316	0.99233	1.0175	0.93958
Delta-1-pyrroline-5-carboxylate synthase;Glutamate 5-kinase;Gamma-glutamyl phosphate reductase	ALDH18A1	0.99867	1.0375	0.95341	1.0199	1.0263	0.94866	1.0226	1.0151	1.0156	0.97808
Symplekin	SYMPK	1.0923	0.94933	0.86247	1.0174	1.0204	0.80464	1.1641	1.0695	0.78322	1.0495
DNA polymerase;DNA polymerase delta catalytic subunit	POLD1	1.1718	1.1783	1.0298	0.93349	1.0197	1.121	1.0713	0.9142	1.2363	1.0229
Tubulin alpha-4A chain	TUBA4A	0.9317	1.13	1.0016	1.0492	0.94881	1.1483	0.95464	1.1009	0.98051	0.95833
55 kDa erythrocyte membrane protein	MPP1	1.1344	0.90936	0.96469	0.93502	0.96427	0.95188	1.0839	1.0642	0.94204	0.97576
Regulator of chromosome condensation	RCC1	1.0301	1.1218	0.99209	0.94972	0.98368	1.0636	1.0115	1.0382	1.0899	0.94621
Double-stranded RNA-specific adenosine deaminase	ADAR	1.0574	1.0081	0.9597	1.0214	1.0054	1.0031	1.0355	1.0664	1.0212	0.94405
Nucleolar protein 56	NOP56	1.0046	1.0004	1.0416	1.0276	1.0691	1.0432	0.92058	1.0479	1.0538	0.94268
THO complex subunit 6 homolog	THOC6	0.99433	1.0657	0.97193	1.1432	0.90189	1.0452	1.1757	1.0657	1.0348	1.0578
Cytosolic non-specific dipeptidase	CNDP2	1.0038	1.0149	1.0752	0.97109	1.0387	0.91338	1.0858	1.0612	0.91242	1.0502
Bromodomain-containing protein 4	BRD4	0.96034	1.0268	1.0595	1.0261	0.98077	1.1619	0.89493	0.92803	1.0639	1.0595
Gamma-parvin	PARVG	0.95653	1.0726	1.1113	0.81164	0.98464	0.98561	0.97413	0.92741	1.1048	0.90357
Spliceosome RNA helicase DDX39B	DDX39B	0.9682	1.0541	0.98017	1.0637	1.029	1.0942	0.94857	1.0558	1.1177	0.87963
Protein transport protein Sec16A	SEC16A	1.065	1.0133	1.0387	0.97006	1.0727	0.85894	1.1573	1.098	0.88357	1.0854
60S ribosomal protein L30	RPL30	0.99062	1.1507	0.87767	0.87923	1.0101	1.0998	0.83402	0.96821	1.0726	0.87559
Cullin-4A	CUL4A	1.1586		1.1789	1.129	0.93888	0.9675	0.73603	0.73641	0.94311	0.96665
Heat shock 70 kDa protein 4	HSPA4	1.0017	0.97333	1.009	1.0128	1.0007	1.0259	0.95585	1.001	1.0278	0.96463
