# Supplementary material for: ATR inhibition facilitates targeting of leukemia dependence on convergent nucleotide biosynthetic pathways
Source: Nat Commun. 2017 Aug 14;8:241. doi: 10.1038/s41467-017-00221-3 (PMC5556071; doi:10.1038/s41467-017-00221-3)
Supplement: Supplementary file 4 — Supplementary Data 3 [file 41467_2017_221_MOESM4_ESM.xlsx]

## Sheet: Supplementary Data 3
Supplementary Data 3 for Figure 2d. Protein expression levels normalized to control (NT) in asynchronous CEM cells treated with 1 µM VE-822 for 12 h. Results are from three independent nLC-MS/MS analysis.
Protein names	Gene Name	#1	#2	#3
Aspartate--tRNA ligase, cytoplasmic	DARS	0.90561	0.90951	0.90561
Eukaryotic translation initiation factor 2 subunit 3;Putative eukaryotic translation initiation factor 2 subunit 3-like protein	EIF2S3;EIF2S3L	0.94994	0.94789	0.94851
Apoptosis regulatory protein Siva	SIVA1	0.58427	0.5702	0.56046
GA-binding protein alpha chain	GABPA	0.61468	0.61589	0.6369
UDP-N-acetylglucosamine--peptide N-acetylglucosaminyltransferase 110 kDa subunit	OGT	0.7528	0.76519	0.76694
Sister chromatid cohesion protein PDS5 homolog A	PDS5A	0.92946	0.93359	0.93332
Remodeling and spacing factor 1	RSF1	0.96356	0.96075	0.96259
Ubiquitin-like protein 5	UBL5	0.18387	0.1481	0.21296
U4/U6 small nuclear ribonucleoprotein Prp31	PRPF31	0.91545	0.91581	0.92173
Chromobox protein homolog 1	CBX1	0.93946	0.94198	0.9448
BAG family molecular chaperone regulator 1	BAG1	0.57916	0.5468	0.58914
Eukaryotic translation initiation factor 2A;Eukaryotic translation initiation factor 2A, N-terminally processed	EIF2A	0.84878	0.8375	0.83055
Importin subunit alpha-1	KPNA2	0.79721	0.78872	0.77358
Prolyl 3-hydroxylase OGFOD1	OGFOD1	0.72498	0.72938	0.70019
Transcription factor 7	TCF7	0.75623	0.78269	0.77611
Thioredoxin domain-containing protein 9	TXNDC9	0.8044	0.81744	0.79323
Kinesin-like protein KIF15;Kinesin-like protein	KIF15	0.8278	0.81685	0.83986
WD repeat-containing protein 43	WDR43	0.52862	0.46031	0.48471
DNA topoisomerase 2-alpha	TOP2A	0.8765	0.88181	0.89219
Small acidic protein	C11orf58;SMAP	0.68354	0.70851	0.72366
Uridine-cytidine kinase 2	UCK2	0.67922	0.66179	0.70783
Peptidase M20 domain-containing protein 2	PM20D2	0.88841	0.90392	0.89668
Resistin	RETN	0.78659	0.75183	0.769
Transcription factor AP-4	TFAP4	0.49299	0.55491	0.54836
Protein HGH1 homolog	HGH1	0.8691	0.88754	0.87944
Sperm-associated antigen 5	SPAG5	0.75097	0.71242	0.74092
Mitotic checkpoint serine/threonine-protein kinase BUB1	BUB1	0.60807	0.56685	0.62593
Testis-expressed sequence 10 protein	TEX10	0.83737	0.82134	0.80769
T-cell surface glycoprotein CD3 epsilon chain	CD3E	0.65069	0.63896	0.5936
Metastasis-associated protein MTA2	MTA2	0.91053	0.90064	0.91549
Ubiquitin-conjugating enzyme E2 T	UBE2T	0.5376	0.4959	0.57706
Guanine nucleotide-binding protein G(I)/G(S)/G(O) subunit gamma-5	GNG5	0.31828	0.43182	0.34891
Nucleolar GTP-binding protein 2	GNL2	0.75885	0.74358	0.71314
Fumarate hydratase, mitochondrial	FH	0.80967	0.83801	0.83527
Golgi-specific brefeldin A-resistance guanine nucleotide exchange factor 1	GBF1	0.85174	0.87621	0.85119
Alpha-taxilin	TXLNA	0.84605	0.82311	0.8126
Cytoplasmic protein NCK1	NCK1	0.87565	0.84796	0.86041
T-cell antigen CD7	CD7	0.62455	0.69375	0.64956
Mitotic checkpoint serine/threonine-protein kinase BUB1 beta	BUB1B	0.73524	0.78219	0.73846
Zinc finger and BTB domain-containing protein 11	ZBTB11	0.55329	0.58958	0.63543
Tetratricopeptide repeat protein 4	TTC4	0.80515	0.78326	0.82244
Uncharacterized protein FLJ45252	AAK1	0.89137	0.88655	0.8689
Acetyl-CoA acetyltransferase, mitochondrial	ACAT1	0.87886	0.87375	0.89832
Ankyrin repeat and KH domain-containing protein 1	ANKHD1	0.80109	0.82585	0.83771
26S proteasome non-ATPase regulatory subunit 12	PSMD12	0.88311	0.90042	0.90286
T-cell surface glycoprotein CD3 delta chain	CD3D	0.75509	0.80328	0.76537
DnaJ homolog subfamily A member 1	DNAJA1	0.65617	0.72318	0.66549
Caprin-1	CAPRIN1	0.77278	0.81803	0.7867
Pre-mRNA-splicing factor SPF27	BCAS2	0.87978	0.90371	0.88663
Ribonucleoside-diphosphate reductase subunit M2	RRM2	0.76837	0.73944	0.79002
Melanoma-associated antigen D2	MAGED2	0.82959	0.79531	0.82665
G-rich sequence factor 1	GRSF1	0.79338	0.83512	0.80567
Elongator complex protein 4	ELP4	0.9306	0.92007	0.93501
Nuclear pore complex protein Nup98-Nup96;Nuclear pore complex protein Nup98;Nuclear pore complex protein Nup96	NUP98	0.88555	0.89964	0.90781
Condensin complex subunit 1	NCAPD2	0.9206	0.93411	0.91682
T-complex protein 1 subunit beta	CCT2	0.86663	0.83121	0.84494
ATP-dependent DNA helicase Q1	RECQL	0.92448	0.90885	0.92366
Caseinolytic peptidase B protein homolog	CLPB	0.85519	0.88245	0.85201
Pyrroline-5-carboxylate reductase 2;Pyrroline-5-carboxylate reductase	PYCR2	0.83615	0.79588	0.79447
Centromere protein F	CENPF	0.83236	0.81317	0.78782
Activated RNA polymerase II transcriptional coactivator p15	SUB1	0.86806	0.8834	0.85157
Probable ATP-dependent RNA helicase DDX17	DDX17	0.9184	0.93384	0.93178
SWI/SNF-related matrix-associated actin-dependent regulator of chromatin subfamily A member 5	SMARCA5	0.89347	0.86285	0.86888
DnaJ homolog subfamily C member 9	DNAJC9	0.92916	0.94504	0.93275
Proliferating cell nuclear antigen	PCNA	0.95829	0.96641	0.96509
Cytokine receptor common subunit gamma	IL2RG	0.84337	0.79884	0.82263
Ribosome biogenesis protein WDR12	WDR12	0.85175	0.80999	0.81139
Centrosomal protein of 131 kDa	CEP131	0.88466	0.89895	0.91001
Serine palmitoyltransferase 1	SPTLC1	0.87066	0.88029	0.90022
Sjoegren syndrome/scleroderma autoantigen 1	SSSCA1	0.58171	0.52862	0.46254
Cyclin-dependent kinases regulatory subunit;Cyclin-dependent kinases regulatory subunit 1	CKS1B	0.9061	0.87873	0.88196
Ribonucleoside-diphosphate reductase large subunit	RRM1	0.74172	0.71977	0.67168
ATP-binding cassette sub-family F member 1	ABCF1	0.94775	0.93971	0.95308
Helicase-like transcription factor	HLTF	0.68755	0.62533	0.59201
Protein transport protein Sec23A	SEC23A	0.82601	0.77293	0.78459
Kinesin-like protein KIF20B	KIF20B	0.65972	0.66791	0.73813
Phosducin-like protein	PDCL	0.60393	0.65494	0.6942
Charged multivesicular body protein 2b	CHMP2B	0.71646	0.69933	0.77062
Transcription factor 12	TCF12	0.73955	0.78372	0.79311
Cytochrome c oxidase protein 20 homolog	COX20	0.9487	0.9477	0.93621
E3 ubiquitin/ISG15 ligase TRIM25	TRIM25	0.9056	0.92272	0.89826
Cell division cycle protein 123 homolog	CDC123	0.7038	0.72582	0.64921
T-cell receptor beta-1 chain C region;T-cell receptor beta-2 chain C region	TRBC2;TRBV28;TRBV25-1;TRBC1	0.59843	0.65867	0.68873
Nuclease-sensitive element-binding protein 1	YBX1	0.84421	0.82101	0.79579
Mitochondrial import inner membrane translocase subunit Tim9	TIMM9	0.89368	0.86384	0.85954
Peptidyl-prolyl cis-trans isomerase FKBP8	FKBP8	0.7615	0.77821	0.71512
Gamma-interferon-inducible protein 16	IFI16	0.85378	0.87902	0.83878
Protein C10	C12orf57	0.5249	0.64095	0.53069
Ubiquitin carboxyl-terminal hydrolase 47	USP47	0.80141	0.84104	0.83942
Fatty acyl-CoA reductase 1	FAR1	0.7936	0.80051	0.84522
Serine/threonine-protein kinase 24;Serine/threonine-protein kinase 24 36 kDa subunit;Serine/threonine-protein kinase 24 12 kDa subunit	STK24	0.67781	0.68902	0.60548
B-cell CLL/lymphoma 7 protein family member A	BCL7A	0.45302	0.5888	0.46206
Ras association domain-containing protein 5	FLJ00186;RASSF5	0.87544	0.90636	0.87681
Uncharacterized protein C19orf43	C19orf43	0.86491	0.88538	0.84701
Ribosome-binding protein 1	RRBP1	0.72519	0.68792	0.63657
Single-stranded DNA-binding protein, mitochondrial	SSBP1	0.58015	0.64541	0.52586
T-complex protein 1 subunit alpha	TCP1	0.92637	0.9432	0.92383
Protein FRA10AC1	FRA10AC1	0.82045	0.7645	0.80227
E3 ubiquitin-protein ligase RNF181	RNF181	0.76516	0.72359	0.79094
GLS	GLS	0.82635	0.79869	0.76767
G1/S-specific cyclin-D3	CCND3	0.4688	0.57469	0.57824
Nucleoporin Nup37	NUP37	0.88177	0.85949	0.89364
Histone-binding protein RBBP7	RBBP7	0.97347	0.97785	0.97008
Fatty acid synthase;[Acyl-carrier-protein] S-acetyltransferase;[Acyl-carrier-protein] S-malonyltransferase;3-oxoacyl-[acyl-carrier-protein] synthase;3-oxoacyl-[acyl-carrier-protein] reductase;3-hydroxyacyl-[acyl-carrier-protein] dehydratase;Enoyl-[acyl-carrier-protein] reductase;Oleoyl-[acyl-carrier-protein] hydrolase	FASN	0.95379	0.94183	0.93697
DNA-directed RNA polymerase II subunit RPB9	POLR2I	0.72803	0.75291	0.80065
Signal transducer and activator of transcription 3;Signal transducer and activator of transcription	STAT3	0.87039	0.84466	0.82408
ADP-ribosylation factor GTPase-activating protein 3	ARFGAP3	0.76552	0.82781	0.79176
Deoxyhypusine synthase	DHPS	0.75965	0.7911	0.719
RNA-binding protein 45	RBM45	0.88332	0.91349	0.8828
Coiled-coil domain-containing protein 134	CCDC134	0.78638	0.78236	0.84023
Retinoic acid-induced protein 1	RAI1	0.85575	0.80889	0.80289
Tetraspanin;CD81 antigen	CD81	0.69897	0.78077	0.72475
Pyridoxal-dependent decarboxylase domain-containing protein 1	PDXDC1	0.85816	0.8595	0.89629
Threonylcarbamoyladenosine tRNA methylthiotransferase	CDKAL1	0.82923	0.76459	0.78756
26S proteasome non-ATPase regulatory subunit 2	PSMD2	0.85128	0.88744	0.87934
Uncharacterized protein C17orf85	C17orf85	0.866	0.83256	0.81397
Acetyl-coenzyme A synthetase 2-like, mitochondrial	ACSS1	0.87046	0.86527	0.90314
YTH domain-containing family protein 2	YTHDF2	0.86245	0.89954	0.86109
E3 ubiquitin-protein ligase ZNRF1	ZNRF1	0.82098	0.75226	0.7545
ADP-ribosylation factor-like protein 8B	ARL8B	0.69199	0.65531	0.75239
AP-1 complex subunit mu-1;AP-1 complex subunit mu-2	AP1M1;AP1M2	0.89941	0.92427	0.89433
Heat shock cognate 71 kDa protein	HSPA8	0.84925	0.86375	0.89219
SH3 domain-binding glutamic acid-rich-like protein	SH3BGRL	0.76595	0.81926	0.81509
Hsp90 co-chaperone Cdc37;Hsp90 co-chaperone Cdc37, N-terminally processed	CDC37	0.9698	0.95771	0.95994
Ragulator complex protein LAMTOR5	LAMTOR5	0.76096	0.77201	0.70018
Protein polybromo-1	PBRM1	0.94599	0.94457	0.96042
Rho GDP-dissociation inhibitor 1	ARHGDIA	0.82092	0.74968	0.78142
CLIP-associating protein 1	CLASP1	0.87475	0.83011	0.86058
Phosphatidylethanolamine-binding protein 1;Hippocampal cholinergic neurostimulating peptide	PEBP1	0.7741	0.70764	0.77113
GPN-loop GTPase 3	GPN3	0.73559	0.73884	0.66169
Protein ELYS	AHCTF1	0.89338	0.8613	0.84903
Signal recognition particle 9 kDa protein	SRP9	0.68566	0.77819	0.70907
Cytochrome c oxidase subunit 5A, mitochondrial	COX5A	0.86419	0.83569	0.80979
Histone deacetylase 1	HDAC1	0.53374	0.63307	0.48059
Guanine nucleotide-binding protein-like 3-like protein	GNL3L	0.59748	0.71256	0.59528
60S ribosomal protein L30	RPL30	0.94929	0.96411	0.95535
Bromodomain-containing protein 7	BRD7	0.94349	0.94852	0.93014
26S proteasome non-ATPase regulatory subunit 4	PSMD4	0.86146	0.89409	0.89208
Embryonic stem cell-specific 5-hydroxymethylcytosine-binding protein	HMCES	0.76692	0.83231	0.80606
ADP-ribosylation factor-like protein 4C	ARL4C	0.73709	0.78088	0.81117
Prohibitin	PHB	0.91101	0.92759	0.93506
E3 ubiquitin-protein ligase UHRF1	UHRF1	0.77197	0.71409	0.78841
Male-enhanced antigen 1	MEA1	0.69913	0.78081	0.75632
Thymidylate synthase	TYMS	0.69842	0.76481	0.77206
Coronin-1B	CORO1B	0.68159	0.7084	0.77989
Zinc finger protein 593	ZNF593	0.61207	0.73007	0.66245
N6-adenosine-methyltransferase 70 kDa subunit	METTL3	0.7759	0.83306	0.75768
Gamma-soluble NSF attachment protein	NAPG	0.83055	0.88376	0.84159
CCR4-NOT transcription complex subunit 1	CNOT1	0.93946	0.94187	0.95861
Death domain-associated protein 6	DAXX	0.9029	0.92185	0.9303
Transmembrane protein 205	TMEM205	0.41515	0.56601	0.54498
Deoxyuridine 5-triphosphate nucleotidohydrolase, mitochondrial	DUT	0.90495	0.93475	0.9164
Bloom syndrome protein	BLM	0.77876	0.80623	0.84878
Eukaryotic translation initiation factor 4 gamma 1	EIF4G1	0.91286	0.90525	0.87985
cAMP-regulated phosphoprotein 21	ARPP21	0.81811	0.82197	0.87661
Cyclin-dependent kinases regulatory subunit 2	CKS2	0.85397	0.79771	0.78315
Enhancer of rudimentary homolog	ERH	0.53351	0.6616	0.49684
Heat shock 70 kDa protein 1B;Heat shock 70 kDa protein 1A	HSPA1B;HSPA1A	0.88454	0.82805	0.84323
TATA element modulatory factor	TMF1	0.85238	0.81471	0.78327
Mediator of RNA polymerase II transcription subunit 12	TNRC11;MED12	0.9187	0.87993	0.89613
Ubiquitin-conjugating enzyme E2 Z	UBE2Z	0.8398	0.78112	0.76043
Myb-binding protein 1A	MYBBP1A	0.8858	0.82988	0.84951
Biogenesis of lysosome-related organelles complex 1 subunit 3	BLOC1S3	0.83231	0.82819	0.77426
Protein prenyltransferase alpha subunit repeat-containing protein 1	PTAR1	0.51523	0.66344	0.49568
Nucleolin	NCL	0.92524	0.94103	0.94698
Protein mago nashi homolog 2	MAGOHB	0.84601	0.79096	0.84088
Lymphoid-specific helicase	HELLS	0.85616	0.78371	0.80792
CDC42 small effector protein 2	CDC42SE2	0.69736	0.71211	0.60421
Histone-binding protein RBBP4	RBBP4	0.89972	0.87854	0.85268
Hydroxymethylglutaryl-CoA synthase, cytoplasmic	HMGCS1	0.61608	0.739	0.68286
Nuclear pore complex protein Nup205	NUP205	0.79744	0.85539	0.84379
Casein kinase II subunit beta	CSNK2B;CSNK2B-LY6G5B-1181	0.81436	0.84169	0.76926
Splicing factor 3B subunit 2	SF3B2	0.95259	0.95756	0.93947
Zinc finger CCCH-type antiviral protein 1-like	ZC3HAV1L	0.91084	0.92432	0.88937
Chromatin assembly factor 1 subunit A	CHAF1A	0.85897	0.79756	0.78372
Mini-chromosome maintenance complex-binding protein	MCMBP	0.93323	0.90623	0.9279
Spindle assembly abnormal protein 6 homolog	SASS6	0.73198	0.5967	0.65874
Leukocyte-associated immunoglobulin-like receptor 1	LAIR1	0.88495	0.84761	0.88938
CBFB	CBFB	0.91519	0.87008	0.8845
Nuclear pore complex protein Nup153	NUP153	0.89492	0.85478	0.83849
TCRBV9S1A1T	TCRBV9S1A1T	0.63374	0.53202	0.44455
Migration and invasion enhancer 1	MIEN1	0.91932	0.93472	0.94587
Coatomer subunit beta	COPB2	0.84512	0.88518	0.88644
Eukaryotic translation initiation factor 1;Eukaryotic translation initiation factor 1b	EIF1;EIF1B	0.4204	0.6007	0.54757
Translationally-controlled tumor protein	TPT1	0.76384	0.76089	0.67754
Utrophin	UTRN	0.86663	0.91026	0.85986
Probable ATP-dependent RNA helicase DDX6	DDX6	0.76446	0.83515	0.74133
L-lactate dehydrogenase B chain;L-lactate dehydrogenase	LDHB	0.98094	0.97945	0.97291
Gametocyte-specific factor 1	GTSF1	0.76449	0.79103	0.69605
A-kinase anchor protein 1, mitochondrial	AKAP1	0.85974	0.90002	0.8432
Guanine nucleotide-binding protein subunit alpha-13	GNA13	0.84099	0.79755	0.86375
Negative elongation factor E	NELFE	0.83418	0.87824	0.80886
Vacuolar protein sorting-associated protein 29	VPS29	0.82344	0.8179	0.88547
60S ribosomal protein L23a	RPL23A	0.71076	0.71605	0.81785
Rho guanine nucleotide exchange factor 18	ARHGEF18	0.97876	0.97727	0.96974
NF-kappa-B inhibitor-interacting Ras-like protein 2	NKIRAS2	0.61683	0.7129	0.73044
Eukaryotic translation initiation factor 3 subunit H	EIF3H	0.86555	0.78565	0.78891
HAUS augmin-like complex subunit 1	HAUS1	0.57125	0.71891	0.65465
Rho guanine nucleotide exchange factor 6	ARHGEF6	0.90443	0.85726	0.84695
V-type proton ATPase subunit G 1	ATP6V1G1	0.68723	0.77823	0.76839
U4/U6.U5 tri-snRNP-associated protein 1	SART1	0.89071	0.91224	0.86517
Ubiquitin-conjugating enzyme E2 G2	UBE2G2	0.75426	0.84538	0.75138
Muskelin	MKLN1	0.76381	0.81126	0.70847
Polymerase delta-interacting protein 2	POLDIP2	0.94912	0.91892	0.91791
Probable ATP-dependent RNA helicase DDX41	DDX41	0.93238	0.90675	0.89203
WD repeat-containing protein 74	WDR74	0.94574	0.91829	0.91209
60S ribosomal protein L4	RPL4	0.82004	0.87524	0.7988
Zinc finger protein 36, C3H1 type-like 2	ZFP36L2	0.84143	0.74394	0.74492
DDB1- and CUL4-associated factor 13	DCAF13	0.69755	0.80373	0.75876
Protein LTV1 homolog	LTV1	0.71838	0.66138	0.56972
39S ribosomal protein L16, mitochondrial	MRPL16	0.70369	0.79565	0.66787
Iron-responsive element-binding protein 2	IREB2	0.62607	0.58203	0.74313
NADH dehydrogenase [ubiquinone] 1 beta subcomplex subunit 9	NDUFB9	0.76572	0.82466	0.84005
Double-stranded RNA-binding protein Staufen homolog 2	STAU2	0.87694	0.87058	0.82385
Protein C-ets-1	ETS1	0.82	0.70424	0.71965
RING finger protein 219	RNF219	0.85951	0.86248	0.91497
Cellular tumor antigen p53	TP53	0.76142	0.82689	0.83206
DNA damage-binding protein 1	DDB1	0.87652	0.89484	0.92399
NAP1L1	NAP1L1	0.85123	0.91014	0.86353
BTB/POZ domain-containing protein KCTD5	KCTD5	0.7517	0.62532	0.7163
Adenosine deaminase	ADA	0.91843	0.94991	0.91651
Uracil-DNA glycosylase	UNG;DKFZp781L1143	0.66241	0.71857	0.56377
ATP-dependent Clp protease ATP-binding subunit clpX-like, mitochondrial	CLPX	0.88854	0.93353	0.89711
SH2 domain-containing protein 1A	SH2D1A	0.91482	0.93956	0.9391
T-complex protein 1 subunit theta	CCT8	0.92265	0.9216	0.89056
Myeloid leukemia factor 2	MLF2	0.80674	0.77343	0.70292
Dihydrofolate reductase	DHFR	0.80479	0.88441	0.81148
Influenza virus NS1A-binding protein	IVNS1ABP	0.68307	0.55576	0.68669
Peptidyl-prolyl cis-trans isomerase-like 4	PPIL4	0.88958	0.91838	0.92616
Rho-related GTP-binding protein RhoH	RHOH	0.83395	0.77432	0.84837
Pescadillo homolog	PES1	0.8727	0.786	0.78275
Protein arginine N-methyltransferase 1	PRMT1	0.87433	0.85257	0.91194
40S ribosomal protein S15	RPS15	0.85102	0.91282	0.86405
Nucleoporin NUP188 homolog	NUP188	0.84924	0.75752	0.80868
Mortality factor 4-like protein 2	MORF4L2	0.84869	0.75111	0.79704
DNA-directed RNA polymerase I subunit RPA43	TWISTNB	0.60141	0.75526	0.68069
Kinesin-like protein;Kinesin-like protein KIF3A	KIF3A	0.59942	0.69735	0.74264
Cytochrome b-c1 complex subunit Rieske, mitochondrial;Cytochrome b-c1 complex subunit 11;Putative cytochrome b-c1 complex subunit Rieske-like protein 1	UQCRFS1;UQCRFS1P1	0.90751	0.87293	0.84619
Serine/threonine-protein kinase Chk1	CHEK1	0.84032	0.73622	0.72327
Cell division cycle-associated protein 7	CDCA7	0.72627	0.65107	0.55682
Cytochrome c oxidase subunit NDUFA4	NDUFA4	0.83381	0.854	0.90297
Ribonuclease H2 subunit B	RNASEH2B	0.63379	0.76922	0.71975
RalBP1-associated Eps domain-containing protein 1	REPS1	0.84266	0.88281	0.80568
Telomeric repeat-binding factor 2-interacting protein 1	TERF2IP	0.89529	0.82668	0.86011
DNA-binding protein Ikaros	IKZF1	0.92987	0.93109	0.90061
Fatty acid desaturase 2	FADS2	0.74471	0.84421	0.79794
Ankyrin repeat and LEM domain-containing protein 2	ANKLE2	0.74554	0.73771	0.85007
NADH dehydrogenase [ubiquinone] 1 beta subcomplex subunit 10	NDUFB10	0.80554	0.88636	0.8007
Pre-mRNA-splicing factor SYF2	SYF2	0.71457	0.74563	0.61055
Kinectin	KTN1	0.87392	0.91297	0.91117
Phosphoprotein associated with glycosphingolipid-enriched microdomains 1	PAG1	0.85603	0.84051	0.78081
Eukaryotic initiation factor 4A-II;Eukaryotic initiation factor 4A-II, N-terminally processed	EIF4A2	0.85994	0.79702	0.8575
Prostaglandin E synthase 2;Prostaglandin E synthase 2 truncated form	PTGES2	0.76327	0.73467	0.84891
DNA repair protein RAD51 homolog 1	RAD51	0.76854	0.85032	0.73783
Chromodomain-helicase-DNA-binding protein 1	CHD1	0.82927	0.89254	0.87179
Friend leukemia integration 1 transcription factor	FLI1	0.62612	0.7895	0.64625
Ran-specific GTPase-activating protein	RANBP1	0.90933	0.94903	0.91423
Alcohol dehydrogenase class-3	ADH5	0.93502	0.89987	0.9272
General transcription factor 3C polypeptide 5	GTF3C5	0.72193	0.84463	0.73047
Voltage-dependent anion-selective channel protein 3	VDAC3	0.89069	0.9129	0.85768
14-3-3 protein eta	YWHAH	0.86696	0.89741	0.91886
28S ribosomal protein S26, mitochondrial	MRPS26	0.89605	0.8641	0.91657
RNA-binding protein with serine-rich domain 1	RNPS1	0.72438	0.80539	0.81469
Peroxiredoxin-1	PRDX1	0.89975	0.89403	0.94102
GLS	GLS	0.87452	0.78679	0.82858
60S ribosomal protein L15;Ribosomal protein L15	RPL15	0.87096	0.84571	0.79348
Protein THEMIS	THEMIS	0.78868	0.84656	0.86465
Protein CIP2A	KIAA1524	0.9275	0.90961	0.94712
Charged multivesicular body protein 2a	CHMP2A	0.85026	0.89412	0.8168
OCIA domain-containing protein 1	OCIAD1	0.79452	0.70214	0.64112
DNA mismatch repair protein Msh6	MSH6	0.92594	0.95424	0.91759
DnaJ homolog subfamily C member 8	DNAJC8	0.77545	0.80737	0.87355
La-related protein 4	LARP4	0.75918	0.64154	0.57499
Golgi phosphoprotein 3-like	GOLPH3L	0.88832	0.7983	0.81862
WDR46	WDR46	0.66118	0.81263	0.65629
Nuclear pore complex protein Nup93	NUP93	0.87089	0.89645	0.92546
UV excision repair protein RAD23 homolog A	RAD23A	0.81152	0.79785	0.89009
Basigin	BSG	0.93058	0.87308	0.88549
Protein ECT2	ECT2	0.8704	0.76124	0.78095
E3 ubiquitin-protein ligase TRIP12	TRIP12	0.92766	0.93196	0.96094
PCNA-associated factor	KIAA0101	0.79727	0.6657	0.62604
Ankyrin repeat domain-containing protein 17	ANKRD17	0.78927	0.87191	0.84373
EH domain-binding protein 1-like protein 1	EHBP1L1	0.64533	0.77712	0.74463
Microtubule-associated protein RP/EB family member 1	MAPRE1	0.8197	0.86175	0.89394
Dynein light chain Tctex-type 1	DYNLT1	0.93042	0.93859	0.90256
Prolyl 4-hydroxylase subunit alpha-1	P4HA1	0.80912	0.89381	0.7997
Up-regulated during skeletal muscle growth protein 5	USMG5	0.79449	0.85842	0.86356
A-kinase anchor protein 9	AKAP9	0.83704	0.70055	0.69103
Mitochondrial-processing peptidase subunit alpha	PMPCA	0.79284	0.88314	0.83477
Nuclear RNA export factor 1	NXF1	0.85324	0.91527	0.84001
Replication protein A 70 kDa DNA-binding subunit;Replication protein A 70 kDa DNA-binding subunit, N-terminally processed	RPA1	0.97292	0.97266	0.9598
Protein pelota homolog	PELO	0.90643	0.95095	0.90655
Ras-related protein Rap-1b;Ras-related protein Rap-1b-like protein	RAP1B	0.9581	0.97002	0.94697
DnaJ homolog subfamily B member 11	DNAJB11	0.89724	0.85033	0.90137
Bromodomain-containing protein 4	BRD4	0.90848	0.93705	0.88652
U3 small nucleolar RNA-associated protein 15 homolog	UTP15	0.88356	0.86086	0.80841
rRNA 2-O-methyltransferase fibrillarin	FBL	0.85866	0.92318	0.85242
Thymocyte nuclear protein 1	THYN1	0.9638	0.9413	0.93216
28S ribosomal protein S22, mitochondrial	MRPS22	0.90528	0.84883	0.82285
Programmed cell death 6-interacting protein	PDCD6IP	0.9157	0.94787	0.93995
Vacuolar protein sorting-associated protein 51 homolog	VPS51	0.85657	0.80173	0.88027
Prefoldin subunit 6	PFDN6	0.94287	0.88866	0.89115
S-phase kinase-associated protein 2	SKP2	0.64957	0.79999	0.73255
Angio-associated migratory cell protein	AAMP	0.7461	0.87008	0.74601
Protein canopy homolog 3	CNPY3	0.91593	0.94527	0.89795
Methionine aminopeptidase 2	METAP2	0.74636	0.69246	0.57542
Plastin-1	PLS1	0.64689	0.62476	0.80873
M-phase-specific PLK1-interacting protein	MPLKIP	0.68613	0.78384	0.79983
Chromosome transmission fidelity protein 8 homolog isoform 2	CHTF8	0.91293	0.91111	0.95498
Uncharacterized protein KIAA1143	KIAA1143	0.89354	0.8445	0.8049
Developmentally-regulated GTP-binding protein 1	DRG1	0.8846	0.83696	0.79134
14-3-3 protein beta/alpha;14-3-3 protein beta/alpha, N-terminally processed	YWHAB	0.87478	0.85762	0.79701
Alpha-enolase	ENO1	0.88132	0.89061	0.9399
tRNA (adenine(58)-N(1))-methyltransferase catalytic subunit TRMT61A	TRMT61A	0.85921	0.87572	0.79865
Scaffold attachment factor B1	SAFB	0.95154	0.90351	0.90317
ATPase family AAA domain-containing protein 2	ATAD2	0.74853	0.84613	0.70373
60S ribosomal protein L13a	RPL13A;RPL13a	0.84205	0.83975	0.76036
Cullin-5	CUL5	0.78108	0.7837	0.67235
PUF60	PUF60	0.95344	0.91024	0.92409
Hexokinase-1	HK1	0.92237	0.90674	0.95127
Adenylate kinase isoenzyme 6	TAF9;AK6	0.79463	0.83178	0.71458
Cystatin-B	CSTB	0.92688	0.90076	0.86897
Osteoclast-stimulating factor 1	OSTF1	0.76481	0.8334	0.85938
Exosome complex component MTR3	EXOSC6	0.96462	0.9495	0.93495
Prefoldin subunit 4	PFDN4	0.89531	0.93281	0.8718
U5 small nuclear ribonucleoprotein 200 kDa helicase	SNRNP200	0.91185	0.86872	0.91545
AT-rich interactive domain-containing protein 4B	ARID4B	0.81815	0.87174	0.8913
H/ACA ribonucleoprotein complex subunit 4	DKC1	0.91151	0.93309	0.88103
SRSF protein kinase 1	SRPK1	0.81849	0.90813	0.84404
60S ribosomal protein L17	RPL17;RPL17-C18orf32	0.88021	0.94019	0.87739
RNA-binding protein NOB1	NOB1	0.75044	0.87664	0.77415
DNMT1	DNMT1	0.89112	0.94289	0.88312
Bcl-2-like protein 1	BCL2L1	0.86726	0.93411	0.88269
Glycogen synthase kinase-3 alpha	GSK3A	0.77551	0.86367	0.73198
Tetratricopeptide repeat protein 27	TTC27	0.92472	0.86557	0.90051
Methylated-DNA--protein-cysteine methyltransferase	MGMT	0.84927	0.89509	0.90945
Nucleolar protein 16	NOP16	0.83135	0.88631	0.89409
CLIP-associating protein 2	CLASP2	0.92585	0.9642	0.93023
HIRA-interacting protein 3	HIRIP3	0.90173	0.86061	0.91822
Zinc finger CCCH domain-containing protein 18	ZC3H18	0.90838	0.83321	0.81259
Spermatogenesis-associated serine-rich protein 2	SPATS2	0.95307	0.90714	0.90192
Serine/threonine-protein kinase 26	STK26	0.93206	0.86957	0.89671
Pleckstrin homology domain-containing family A member 2	PLEKHA2	0.78323	0.85874	0.8576
ESF1 homolog	ESF1	0.8646	0.90999	0.91376
Bromodomain-containing protein 3	BRD3	0.93262	0.92537	0.8902
Protein FAM207A	FAM207A	0.76154	0.85593	0.83624
Eukaryotic translation initiation factor 3 subunit D	EIF3D	0.93871	0.90753	0.94083
Transferrin receptor protein 1;Transferrin receptor protein 1, serum form	TFRC	0.8722	0.85622	0.93015
UBX domain-containing protein 7	UBXN7	0.93608	0.9362	0.96986
Nucleolar GTP-binding protein 1	GTPBP4	0.68876	0.8095	0.62212
Nibrin	NBN	0.9503	0.89805	0.89408
Small integral membrane protein 24	SMIM24	0.90527	0.84576	0.89619
Acylphosphatase;Acylphosphatase-1	ACYP1	0.96842	0.93915	0.93327
Nucleoporin SEH1	SEH1L	0.75574	0.88611	0.76482
Disintegrin and metalloproteinase domain-containing protein 10	ADAM10	0.86566	0.92005	0.83821
Dual specificity protein kinase TTK	TTK	0.64636	0.82436	0.70903
Eukaryotic translation initiation factor 3 subunit E	EIF3E	0.89805	0.89772	0.95277
U1 small nuclear ribonucleoprotein 70 kDa	SNRNP70	0.95118	0.90367	0.92334
Nicotinamide phosphoribosyltransferase	NAMPT	0.91321	0.93575	0.8819
Clustered mitochondria protein homolog	CLUH	0.82672	0.84099	0.74104
Ataxin-10	ATXN10	0.86019	0.83136	0.91721
Nucleolar protein 6	NOL6	0.93512	0.8704	0.86054
Coiled-coil-helix-coiled-coil-helix domain-containing protein 2;Putative coiled-coil-helix-coiled-coil-helix domain-containing protein CHCHD2P9, mitochondrial	CHCHD2;CHCHD2P9	0.84866	0.91333	0.82107
Peroxiredoxin-4	PRDX4	0.93879	0.96666	0.95527
Guanine nucleotide-binding protein G(s) subunit alpha isoforms short;Guanine nucleotide-binding protein G(s) subunit alpha isoforms XLas	GNAS	0.87092	0.93423	0.85886
THO complex subunit 4	ALYREF	0.88181	0.90361	0.83104
DnaJ homolog subfamily C member 2;DnaJ homolog subfamily C member 2, N-terminally processed	DNAJC2	0.84591	0.81853	0.73604
Protein strawberry notch homolog 1	SBNO1	0.67195	0.79331	0.78501
Ubiquitin-conjugating enzyme E2 L3	hCG_1789329;UBE2L3	0.81907	0.73697	0.653
Mothers against decapentaplegic homolog;Mothers against decapentaplegic homolog 4	SMAD4	0.91145	0.87496	0.93001
Endothelial differentiation-related factor 1	EDF1	0.89624	0.77046	0.77368
Histone-lysine N-methyltransferase NSD2	WHSC1	0.7831	0.88743	0.75749
Protein PRRC2C	PRRC2C	0.92021	0.92954	0.8816
Ubiquitin-conjugating enzyme E2 A	UBE2A	0.69398	0.85329	0.74642
Destrin	DSTN	0.77213	0.88979	0.81402
Suppressor of G2 allele of SKP1 homolog	SUGT1	0.81773	0.89142	0.87815
Cytochrome b-c1 complex subunit 1, mitochondrial	UQCRC1	0.83939	0.85907	0.7609
Obg-like ATPase 1	OLA1	0.8777	0.83327	0.91235
T-complex protein 1 subunit delta	CCT4	0.87754	0.94546	0.87591
Syntaxin-7	STX7	0.8964	0.94402	0.92615
Phosphorylated adapter RNA export protein	PHAX	0.75403	0.88302	0.73595
Uridine-cytidine kinase-like 1	UCKL1	0.94577	0.9186	0.95186
Nucleosome assembly protein 1-like 4	NAP1L4	0.94259	0.97371	0.94003
NADH dehydrogenase [ubiquinone] 1 alpha subcomplex subunit 2	NDUFA2	0.88516	0.92966	0.85503
Phosducin-like protein 3	PDCL3	0.80245	0.70382	0.82559
SON	SON	0.87818	0.78298	0.73923
Homeobox-containing protein 1	HMBOX1	0.98365	0.96366	0.96788
Cold shock domain-containing protein E1	CSDE1	0.90893	0.79406	0.81303
Regulator of G-protein signaling 19	RGS19	0.91356	0.955	0.90044
WW domain-binding protein 2	WBP2	0.73429	0.83797	0.82723
Sorcin	SRI	0.96955	0.96495	0.9842
Mitotic-spindle organizing protein 2B;Mitotic-spindle organizing protein 2A	MZT2B;MZT2A	0.91962	0.81543	0.81179
Poly [ADP-ribose] polymerase 9	PARP9	0.86846	0.80573	0.88971
60S ribosomal protein L5	RPL5	0.90611	0.87736	0.8257
Nucleolar protein 58	NOP58	0.92292	0.91473	0.96264
Serine/threonine-protein phosphatase 2A 56 kDa regulatory subunit epsilon isoform	PPP2R5E	0.72929	0.87712	0.77307
Protein SCAF11	SCAF11	0.89821	0.77583	0.76156
Gamma-tubulin complex component 2	TUBGCP2	0.93436	0.88148	0.91899
Dolichyl-diphosphooligosaccharide--protein glycosyltransferase subunit 2	RPN2	0.80471	0.82641	0.91479
Protein unc-119 homolog B	UNC119B	0.74024	0.66498	0.83918
Diablo homolog, mitochondrial	DIABLO	0.73833	0.79437	0.87657
Bromodomain adjacent to zinc finger domain protein 1A	BAZ1A	0.9577	0.93964	0.96798
Clathrin heavy chain;Clathrin heavy chain 1	CLTC	0.96267	0.92797	0.91544
Intersectin-2	ITSN2	0.86765	0.77339	0.85188
Eukaryotic translation initiation factor 5A;Eukaryotic translation initiation factor 5A-1;Eukaryotic translation initiation factor 5A-2;Eukaryotic translation initiation factor 5A-1-like	EIF5A;EIF5A2;EIF5AL1	0.85279	0.93599	0.84492
Protein FAM3C	FAM3C	0.84351	0.92145	0.81852
Ubiquilin-1	UBQLN1	0.93212	0.96342	0.91757
Calcium/calmodulin-dependent protein kinase type 1D	CAMK1D	0.75812	0.89193	0.80439
NEDD8-conjugating enzyme Ubc12	UBE2M	0.83132	0.91919	0.87374
Kinesin-1 heavy chain	KIF5B	0.94335	0.8948	0.92869
Fanconi anemia group I protein	FANCI	0.82366	0.87712	0.90858
Integrator complex subunit 2	INTS2	0.71335	0.79075	0.85954
Translation machinery-associated protein 16	TMA16	0.90437	0.93219	0.9518
Cilia- and flagella-associated protein 20	CFAP20	0.66596	0.82302	0.77266
Isoleucine--tRNA ligase, cytoplasmic	IARS	0.95044	0.92713	0.96137
Thioredoxin-like protein 1	TXNL1	0.90434	0.85959	0.9258
Homeobox protein Nkx-2.5	NKX2-5	0.81213	0.69314	0.59562
Y-box-binding protein 3	YBX3	0.90585	0.812	0.8671
40S ribosomal protein S12	RPS12	0.76468	0.83571	0.66842
SWI/SNF-related matrix-associated actin-dependent regulator of chromatin subfamily E member 1	SMARCE1	0.94883	0.91898	0.9523
Myotrophin	MTPN	0.94834	0.88265	0.90732
Serine/arginine-rich splicing factor 9	SRSF9	0.88885	0.75472	0.72333
Nuclear distribution protein nudE homolog 1	NDE1	0.84697	0.69748	0.63532
DNA repair protein RAD51 homolog 3	RAD51C	0.93653	0.9047	0.94908
Proteasome activator complex subunit 3	PSME3	0.83819	0.92482	0.81384
Transcription factor SPT20 homolog	SUPT20H	0.81693	0.86952	0.91083
Far upstream element-binding protein 2	KHSRP	0.96306	0.96418	0.94049
Peptidyl-prolyl cis-trans isomerase FKBP4;Peptidyl-prolyl cis-trans isomerase FKBP4, N-terminally processed	FKBP4	0.9181	0.90698	0.96319
Trafficking protein particle complex subunit 3	TRAPPC3	0.79471	0.78767	0.92086
PIN2/TERF1-interacting telomerase inhibitor 1	PINX1	0.89976	0.73262	0.74512
Mitochondrial import inner membrane translocase subunit Tim13	TIMM13	0.80745	0.92866	0.81354
Transcription factor BTF3	BTF3	0.59328	0.70091	0.81251
Matrin-3	MATR3	0.91183	0.8699	0.81662
Pre-rRNA-processing protein TSR1 homolog	TSR1	0.93236	0.90231	0.86095
Structural maintenance of chromosomes protein 4;Structural maintenance of chromosomes protein	SMC4	0.95586	0.90348	0.88807
Cysteine and histidine-rich domain-containing protein 1	CHORDC1	0.92725	0.95939	0.95356
NK-tumor recognition protein;Putative peptidyl-prolyl cis-trans isomerase	NKTR	0.83558	0.81547	0.92942
ATP-binding cassette sub-family F member 2	ABCF2	0.88545	0.91381	0.83043
Transforming acidic coiled-coil-containing protein 1	TACC1	0.96057	0.90231	0.91895
Vacuolar-sorting protein SNF8	SNF8	0.89953	0.87734	0.95018
Ubiquitin-like-conjugating enzyme ATG3	ATG3	0.83618	0.64766	0.58437
Tyrosyl-DNA phosphodiesterase 1	TDP1	0.78638	0.8513	0.89641
Myosin-9	MYH9	0.98339	0.95528	0.95892
Serine/threonine-protein phosphatase 2A 65 kDa regulatory subunit A beta isoform	PPP2R1B	0.79407	0.8981	0.85897
Stromal cell-derived factor 2-like protein 1	SDF2L1	0.90983	0.93577	0.95769
Adenosylhomocysteinase	AHCY	0.9089	0.96559	0.9194
Proteasome activator complex subunit 2	PSME2	0.90793	0.83304	0.89371
Pre-mRNA-processing factor 17	CDC40	0.8058	0.89568	0.7518
40S ribosomal protein S14	RPS14	0.95565	0.87601	0.87451
Coiled-coil domain-containing protein 94	CCDC94	0.90551	0.74627	0.77194
Bifunctional glutamate/proline--tRNA ligase;Glutamate--tRNA ligase;Proline--tRNA ligase	EPRS	0.97436	0.93089	0.93808
RNA-binding protein 4	RBM4	0.84941	0.84551	0.7466
HEAT repeat-containing protein 5B	HEATR5B	0.83058	0.80936	0.92944
Nitric oxide synthase-interacting protein	NOSIP	0.86124	0.9004	0.79631
LDLR chaperone MESD	MESDC2	0.94597	0.84594	0.85224
DNA-binding protein SATB1	SATB1	0.91442	0.90029	0.96236
Cell division cycle-associated protein 2	CDCA2	0.93266	0.80117	0.80111
ATP-dependent Clp protease proteolytic subunit, mitochondrial;ATP-dependent Clp protease proteolytic subunit	CLPP	0.82808	0.91557	0.78683
DDB1- and CUL4-associated factor 16	DCAF16	0.84406	0.94663	0.84931
Four and a half LIM domains protein 1	FHL1	0.73519	0.53328	0.71227
Kinetochore protein Spc24	SPC24	0.91608	0.95771	0.89422
Protein SMG7	SMG7	0.93382	0.80549	0.8207
Protein phosphatase 1 regulatory subunit 14B	PPP1R14B	0.89757	0.88069	0.80961
ATP-dependent zinc metalloprotease YME1L1	YME1L1	0.96593	0.98898	0.96618
Nesprin-2	SYNE2	0.94191	0.9768	0.93406
Methionine--tRNA ligase, mitochondrial	MARS2	0.74081	0.84984	0.84366
Elongation factor 2	EEF2	0.97394	0.97393	0.95624
DNA replication complex GINS protein PSF2	GINS2	0.85925	0.84567	0.94741
Transcription elongation factor B polypeptide 1	TCEB1	0.88485	0.89824	0.814
Alpha-adducin	ADD1	0.88978	0.93897	0.85229
Serine/arginine-rich splicing factor 10	SRSF10	0.8584	0.68606	0.78159
Eukaryotic initiation factor 4A-I	EIF4A1	0.89684	0.95175	0.93012
60S ribosomal protein L10a	RPL10A	0.86503	0.87339	0.95589
Nucleolar and spindle-associated protein 1	NUSAP1	0.9092	0.95789	0.93829
Proteasome subunit beta type;Proteasome subunit beta type-8	PSM8;PSMB8	0.95238	0.93927	0.97659
Breakpoint cluster region protein	BCR	0.87121	0.85306	0.94945
Ubinuclein-1	UBN1	0.70636	0.88582	0.77186
NEDD4-binding protein 2	N4BP2	0.93375	0.9574	0.96664
Alpha-internexin	INA	0.88932	0.87407	0.79527
Nuclear pore complex protein Nup133	NUP133	0.9124	0.91098	0.9726
Phosphatidylinositol 4-kinase alpha	PI4KA	0.75467	0.9055	0.81021
Elongation factor 1-delta	EEF1D	0.98012	0.94097	0.93706
Small kinetochore-associated protein	KNSTRN	0.80556	0.87486	0.71765
Mesencephalic astrocyte-derived neurotrophic factor	MANF	0.85966	0.91844	0.91742
Glutathione S-transferase C-terminal domain-containing protein	GSTCD	0.94486	0.85222	0.8848
Neurogenic locus notch homolog protein 1;Notch 1 extracellular truncation;Notch 1 intracellular domain	NOTCH1	0.92703	0.76115	0.77471
Ras GTPase-activating protein-binding protein 2	G3BP2	0.93511	0.90819	0.86089
Protein CASC5	CASC5	0.88712	0.79532	0.71968
Parathymosin	PTMS	0.69103	0.53081	0.78178
Polypyrimidine tract-binding protein 1	PTBP1	0.98436	0.97683	0.96538
CGG triplet repeat-binding protein 1	CGGBP1	0.89941	0.89793	0.9708
Casein kinase II subunit alpha;Casein kinase II subunit alpha 3	CSNK2A1;CSNK2A3	0.90826	0.94187	0.955
Cytochrome c oxidase subunit 4 isoform 1, mitochondrial	COX4I1	0.86167	0.9078	0.79363
Cyclin-dependent kinase 1	CDC2;CDK1	0.95049	0.98233	0.94359
Fragile X mental retardation protein 1	FMR1	0.92785	0.88535	0.83232
Sodium-coupled neutral amino acid transporter 2	SLC38A2	0.82392	0.92792	0.87563
Syntaxin-binding protein 3	STXBP3	0.81717	0.83781	0.94369
SWI/SNF-related matrix-associated actin-dependent regulator of chromatin subfamily D member 1	SMARCD1	0.95038	0.91541	0.95231
Sjoegren syndrome nuclear autoantigen 1	SSNA1	0.90311	0.67904	0.71322
Transmembrane protein 230	TMEM230	0.97874	0.92628	0.93147
Dipeptidyl peptidase 2	DPP7	0.94282	0.86769	0.83362
S-adenosylmethionine synthase isoform type-2	MAT2A	0.89273	0.93867	0.93781
RNA-binding protein 14	RBM14	0.89614	0.93499	0.84738
AT-rich interactive domain-containing protein 3B	ARID3B	0.76116	0.93262	0.75359
ATP-dependent RNA helicase DHX36	DHX36	0.86297	0.72684	0.8321
Protein FAM76B	FAM76B	0.73477	0.88521	0.82255
NEDD8-MDP1;NEDD8	NEDD8-MDP1;NEDD8	0.6602	0.79043	0.83124
Endophilin-B1	SH3GLB1	0.93138	0.86251	0.91552
Structural maintenance of chromosomes protein 3	SMC3	0.96335	0.892	0.87692
Ubiquitin carboxyl-terminal hydrolase 14;Ubiquitin carboxyl-terminal hydrolase	USP14	0.96766	0.89472	0.91033
Poly(A)-specific ribonuclease PARN	PARN	0.92279	0.76585	0.73591
40S ribosomal protein S21	RPS21	0.93912	0.82683	0.7977
Transcriptional repressor protein YY1	YY1	0.81203	0.91056	0.74932
LanC-like protein 1	LANCL1	0.84827	0.76827	0.89864
DnaJ homolog subfamily B member 12	DNAJB12	0.86451	0.91778	0.93221
Rho GDP-dissociation inhibitor 2	ARHGDIB	0.83378	0.90297	0.9101
Katanin p80 WD40 repeat-containing subunit B1	KATNB1	0.85006	0.9	0.93678
RNA-binding protein 25	RBM25	0.88648	0.89055	0.97098
Proline-rich protein 12	PRR12	0.84486	0.90119	0.92942
Lysine-specific demethylase 5C	KDM5C	0.90911	0.6655	0.69574
DCC-interacting protein 13-alpha	APPL1	0.97587	0.91464	0.92485
Signal recognition particle receptor subunit beta	SRPRB	0.94592	0.97937	0.96172
Tubulin-specific chaperone A	TBCA	0.9175	0.7248	0.76961
N-alpha-acetyltransferase 10	NAA10	0.85019	0.80321	0.93284
Pre-mRNA-processing-splicing factor 8	PRPF8	0.94793	0.96257	0.91777
Nucleoprotein TPR	TPR	0.92827	0.97623	0.94449
Telomere-associated protein RIF1	RIF1	0.9117	0.92202	0.97565
Nuclear pore glycoprotein p62	NUP62	0.87246	0.79214	0.90094
Integrin alpha-4	ITGA4	0.93723	0.7839	0.76114
Cytochrome b-c1 complex subunit 2, mitochondrial	UQCRC2	0.87029	0.88674	0.96452
Elongation factor 1-alpha 1;Putative elongation factor 1-alpha-like 3;Elongation factor 1-alpha	EEF1A1;EEF1A1P5	0.90205	0.91205	0.97422
Survival motor neuron protein	SMN1;SMN2	0.90288	0.82601	0.74796
Calcineurin B homologous protein 3	TESC	0.74226	0.82963	0.89349
Kinetochore protein NDC80 homolog	NDC80	0.78267	0.93755	0.81883
Serine/arginine-rich splicing factor 1	SRSF1	0.93044	0.97905	0.92105
IST1 homolog	IST1	0.94888	0.89866	0.85822
Mimitin, mitochondrial	NDUFAF2	0.86275	0.85265	0.74342
Serine/threonine-protein phosphatase;Serine/threonine-protein phosphatase PP1-gamma catalytic subunit	PPP1CC	0.9306	0.96018	0.96281
Protein VPRBP	VPRBP	0.90524	0.73779	0.81346
Transcription elongation factor B polypeptide 2	TCEB2	0.91803	0.74398	0.8032
Microtubule-associated protein 1A;MAP1A heavy chain;MAP1 light chain LC2	MAP1A	0.92666	0.95487	0.88899
Nucleolar protein 7	NOL7	0.83583	0.90571	0.91289
Putative RNA-binding protein 15	RBM15	0.89592	0.93208	0.95691
X-ray repair cross-complementing protein 5	XRCC5	0.91007	0.96906	0.93446
Calreticulin	CALR	0.8835	0.89278	0.97181
Transcription factor jun-D	JUND	0.82744	0.8618	0.94898
Poly [ADP-ribose] polymerase 14	PARP14	0.66596	0.71547	0.9104
Protein MEMO1	MEMO1	0.71137	0.75314	0.92311
CBFB	CBFB	0.85563	0.81412	0.69301
Vigilin	HDLBP	0.93607	0.89838	0.84404
Emerin	EMD	0.88825	0.7019	0.62399
Ribosome-recycling factor, mitochondrial	MRRF	0.67799	0.77859	0.87982
Mitotic checkpoint protein BUB3	BUB3	0.82862	0.92632	0.8914
DNA repair protein XRCC3	XRCC3	0.90415	0.84835	0.76654
RNA polymerase II-associated factor 1 homolog	PAF1	0.89212	0.97537	0.88813
Calpain small subunit 1	CAPNS1	0.943	0.728	0.72758
Kelch domain-containing protein 4	KLHDC4	0.82029	0.71466	0.87673
Plastin-2	LCP1	0.95652	0.97362	0.97985
Constitutive coactivator of PPAR-gamma-like protein 1	FAM120A	0.98109	0.91498	0.92071
Structural maintenance of chromosomes protein 1A;Structural maintenance of chromosomes protein	SMC1A	0.9813	0.9507	0.93647
Neudesin	NENF	0.886	0.93505	0.82905
Cold-inducible RNA-binding protein	CIRBP	0.72316	0.84493	0.58683
Ubiquitin-conjugating enzyme E2 R2	UBE2R2	0.80135	0.8706	0.92182
40S ribosomal protein S7	RPS7	0.9811	0.91717	0.91132
60S ribosomal protein L32	RPL32	0.79778	0.95359	0.81938
DIS3-like exonuclease 2	DIS3L2	0.81028	0.75669	0.59198
Inositol hexakisphosphate and diphosphoinositol-pentakisphosphate kinase 2	PPIP5K2	0.90312	0.85665	0.77079
Protein phosphatase 1 regulatory subunit 12A	PPP1R12A	0.83614	0.85052	0.71066
Chromatin complexes subunit BAP18	C17orf49;BAP18;RNASEK-C17orf49	0.85117	0.87817	0.961
40S ribosomal protein S15a	RPS15A	0.9273	0.93522	0.8723
Proteasome subunit alpha type-7	PSMA7	0.81285	0.82524	0.9618
Aldehyde dehydrogenase X, mitochondrial	ALDH1B1	0.66127	0.8221	0.81059
Protein FAM162A	FAM162A	0.62664	0.79073	0.8054
Platelet-activating factor acetylhydrolase IB subunit alpha	PAFAH1B1	0.94647	0.96715	0.91663
La-related protein 1	LARP1	0.96756	0.90654	0.88117
5-3 exoribonuclease 2	XRN2	0.92044	0.97529	0.94181
PH and SEC7 domain-containing protein 4	PSD4	0.77055	0.87449	0.87407
Neuroblastoma-amplified sequence	NBAS	0.95521	0.88792	0.92884
Serine/threonine-protein phosphatase;Serine/threonine-protein phosphatase 5	PPP5C	0.79477	0.95858	0.78324
SRSF protein kinase 2;SRSF protein kinase 2 N-terminal;SRSF protein kinase 2 C-terminal	SRPK2	0.95011	0.90277	0.85707
Nucleoporin NDC1	NDC1	0.93512	0.83576	0.77985
Stress-induced-phosphoprotein 1	STIP1	0.90118	0.87828	0.79074
Pre-mRNA-processing factor 19	PRPF19	0.97404	0.90954	0.93168
Myelin protein zero-like protein 1	MPZL1	0.83212	0.69731	0.84144
PRKR-interacting protein 1	PRKRIP1	0.82517	0.96875	0.83148
60S ribosomal protein L9	RPL9	0.86699	0.93496	0.92429
Splicing factor 3A subunit 2	SF3A2	0.9317	0.92885	0.8708
Nascent polypeptide-associated complex subunit alpha;Nascent polypeptide-associated complex subunit alpha, muscle-specific form	NACA	0.6759	0.84405	0.81474
Ribosomal RNA-processing protein 8	RRP8	0.86428	0.97768	0.86302
Zinc finger protein 217	ZNF217	0.90446	0.98015	0.89582
Endophilin-B2	SH3GLB2	0.82355	0.8228	0.97189
Protein quaking	QKI	0.98684	0.93848	0.94692
Drebrin-like protein	DBNL	0.94973	0.98796	0.9423
DNA topoisomerase 1	TOP1	0.94815	0.94959	0.99151
Structural maintenance of chromosomes flexible hinge domain-containing protein 1	SMCHD1	0.99058	0.97687	0.96814
Hematopoietic lineage cell-specific protein	HCLS1	0.97745	0.86512	0.87093
Exosome complex component RRP42	EXOSC7	0.93787	0.94311	0.98856
Zinc finger protein RFP	TRIM27	0.76889	0.90821	0.85645
Cytoskeleton-associated protein 5	CKAP5	0.88006	0.8887	0.97886
Poly [ADP-ribose] polymerase 1	PARP1	0.96878	0.87313	0.90001
40S ribosomal protein S10;Putative 40S ribosomal protein S10-like	RPS10;RPS10P5	0.85583	0.89733	0.75864
RNA polymerase II-associated protein 3	RPAP3	0.73172	0.86698	0.85059
Interferon-induced, double-stranded RNA-activated protein kinase	EIF2AK2	0.9688	0.84406	0.82786
Charged multivesicular body protein 4b	CHMP4B	0.96059	0.86259	0.82999
7,8-dihydro-8-oxoguanine triphosphatase	NUDT1	0.96607	0.83558	0.8162
DNA-directed RNA polymerase;DNA-directed RNA polymerase II subunit RPB1	POLR2A	0.97929	0.90035	0.88828
Mitogen-activated protein kinase kinase kinase kinase;Mitogen-activated protein kinase kinase kinase kinase 5	MAP4K5	0.8168	0.88036	0.70106
Protein max	MAX	0.90242	0.92575	0.83243
Elongation factor 1-beta	EEF1B2	0.75386	0.85579	0.89237
60S ribosomal protein L18a	RPL18A	0.78443	0.86159	0.92202
Stromal membrane-associated protein 1	SMAP1	0.92266	0.9766	0.94571
Protein CDV3 homolog	CDV3	0.8471	0.97431	0.83756
40S ribosomal protein S27	RPS27	0.95893	0.7982	0.82931
ATP-dependent RNA helicase DDX42	DDX42	0.89623	0.97076	0.87081
Eukaryotic translation initiation factor 3 subunit C;Eukaryotic translation initiation factor 3 subunit C-like protein	EIF3C;EIF3CL	0.96956	0.9208	0.95096
Cip1-interacting zinc finger protein	CIZ1	0.87925	0.76551	0.87291
RNA polymerase-associated protein LEO1	LEO1	0.89701	0.95727	0.85401
DNA replication licensing factor MCM6	MCM6	0.97718	0.91892	0.94178
Thymidine kinase;Thymidine kinase, cytosolic	TK1	0.65033	0.83596	0.80346
Cytoplasmic dynein 1 heavy chain 1	DYNC1H1	0.96945	0.97235	0.99493
NADH dehydrogenase [ubiquinone] 1 beta subcomplex subunit 4	NDUFB4	0.79311	0.89972	0.69062
ABI gene family member 3	ABI3	0.88028	0.73785	0.61555
T-cell surface glycoprotein CD1e, membrane-associated;T-cell surface glycoprotein CD1e, soluble	CD1E	0.83804	0.94778	0.89155
Dynein light chain 1, cytoplasmic	DYNLL1	0.82809	0.84933	0.96986
Ethanolamine-phosphate cytidylyltransferase	PCYT2	0.98512	0.93953	0.92644
Neurolysin, mitochondrial	NLN	0.99374	0.95067	0.95189
60S ribosomal protein L3	RPL3	0.98957	0.92774	0.92384
Sialic acid synthase	NANS	0.93218	0.99124	0.93445
Splicing factor 3B subunit 3	SF3B3	0.99092	0.97506	0.9657
Splicing factor 3A subunit 1	SF3A1	0.94081	0.91193	0.97284
Serine/threonine-protein phosphatase 2B catalytic subunit beta isoform;Serine/threonine-protein phosphatase	PPP3CB	0.95986	0.93498	0.89359
60S ribosomal protein L35	RPL35	0.91115	0.84562	0.93377
40S ribosomal protein S8	RPS8	0.9255	0.9448	0.98156
Programmed cell death protein 5	PDCD5	0.77173	0.88477	0.87775
Dynein light chain roadblock-type 1;Dynein light chain roadblock-type 2	DYNLRB1;DYNLRB2	0.94973	0.96515	0.91433
Rab GDP dissociation inhibitor beta	GDI2	0.83551	0.93421	0.90281
Histone lysine demethylase PHF8	PHF8	0.86028	0.97884	0.84718
Uncharacterized protein CXorf38	CXorf38	0.89999	0.8471	0.95108
Secernin-1	SCRN1	0.96294	0.92558	0.96009
SNW domain-containing protein 1	SNW1	0.89148	0.90963	0.80352
Glucosamine 6-phosphate N-acetyltransferase	GNPNAT1	0.79305	0.73426	0.94437
Peroxisomal biogenesis factor 19	PEX19	0.84818	0.864	0.97884
60S ribosomal protein L21	RPL21	0.98387	0.8918	0.88036
Ubiquitin-conjugating enzyme E2 N;Putative ubiquitin-conjugating enzyme E2 N-like	UBE2N;UBE2NL	0.91937	0.89481	0.97722
26S protease regulatory subunit 6B	PSMC4	0.98776	0.90704	0.89988
Bifunctional 3-phosphoadenosine 5-phosphosulfate synthase 1;Sulfate adenylyltransferase;Adenylyl-sulfate kinase	PAPSS1	0.88873	0.88405	0.98766
Arsenite methyltransferase	AS3MT	0.84174	0.89348	0.95382
Interferon regulatory factor 2-binding protein 2	IRF2BP2	0.97407	0.91036	0.88186
ATP-dependent RNA helicase DDX50	DDX50	0.93906	0.82399	0.89047
REST corepressor 1	RCOR1	0.7637	0.97025	0.78429
Ubiquitin-conjugating enzyme E2 S	UBE2S	0.88212	0.96306	0.84074
V-type proton ATPase subunit d 1	ATP6V0D1	0.95287	0.99521	0.95462
Mitochondrial thiamine pyrophosphate carrier	SLC25A19	0.90635	0.98198	0.92557
FACT complex subunit SPT16	SUPT16H	0.97731	0.94802	0.92244
Polyadenylate-binding protein-interacting protein 2	PAIP2	0.97309	0.75548	0.74373
ATP-binding cassette sub-family E member 1	ABCE1	0.94043	0.92624	0.98646
CTP synthase 1	CTPS1	0.83128	0.87289	0.96275
GMP synthase [glutamine-hydrolyzing]	GMPS	0.9911	0.93488	0.9425
Translocation protein SEC62	SEC62	0.89315	0.98925	0.88893
RRP15-like protein	RRP15	0.88734	0.9152	0.80027
Protein FAM160B1	FAM160B1	0.85179	0.9205	0.76294
60S ribosomal protein L34	RPL34	0.75249	0.9015	0.85664
E3 ubiquitin-protein ligase DTX3L	DTX3L	0.93646	0.8788	0.93849
COP9 signalosome complex subunit 2	COPS2	0.93645	0.97918	0.95993
NAD(P)H-hydrate epimerase	APOA1BP	0.80916	0.95713	0.85925
E3 ubiquitin-protein ligase BRE1A	RNF20	0.92964	0.86403	0.78441
Polycomb protein SUZ12	SUZ12	0.95947	0.94137	0.89835
60S ribosomal protein L27	RPL27	0.86466	0.95706	0.91367
Mitochondrial import inner membrane translocase subunit Tim10	TIMM10	0.97459	0.88797	0.85925
PRKC apoptosis WT1 regulator protein	PAWR	0.74953	0.93512	0.67424
Deoxyhypusine hydroxylase	DOHH	0.80896	0.93032	0.88595
#N/A	uncharacterized protein (H3BN98)	0.96727	0.71271	0.68695
Programmed cell death protein 6	PDCD6	0.88713	0.90797	0.98173
General transcription factor IIF subunit 2	GTF2F2	0.98066	0.72594	0.7301
Proteasome subunit alpha type-5	PSMA5	0.92476	0.94673	0.98202
Poly(A) RNA polymerase, mitochondrial	MTPAP	0.92184	0.98489	0.90424
Threonine--tRNA ligase, cytoplasmic	TARS	0.83784	0.89287	0.95404
Heterogeneous nuclear ribonucleoprotein H3	HNRNPH3	0.97477	0.88332	0.91431
Multifunctional methyltransferase subunit TRM112-like protein	TRMT112	0.92278	0.99401	0.9197
Pre-mRNA-splicing factor ISY1 homolog	ISY1	0.96101	0.85912	0.81075
THUMP domain-containing protein 3	THUMPD3	0.99621	0.95111	0.95355
Ribosome biogenesis protein BOP1	BOP1	0.84677	0.90732	0.94753
FAS-associated factor 1	FAF1	0.84594	0.7006	0.84772
WW domain-binding protein 4	WBP4	0.80707	0.73417	0.94339
Cyclin-dependent kinase 12	CDK12	0.80388	0.82352	0.62742
Ethanolamine kinase 1	ETNK1	0.71871	0.69909	0.97717
WD repeat-containing protein 61;WD repeat-containing protein 61, N-terminally processed	WDR61	0.79339	0.86633	0.94094
DNA-dependent protein kinase catalytic subunit	PRKDC	0.97023	0.97234	0.99767
60S ribosomal protein L36	RPL36	0.96925	0.93408	0.89612
Chromobox protein homolog 3	CBX3	0.99147	0.89939	0.89029
Serine/threonine-protein kinase WNK1	WNK1	0.94057	0.92923	0.99142
Heterogeneous nuclear ribonucleoprotein A/B	HNRNPAB	0.96178	0.8462	0.7942
Ribosomal L1 domain-containing protein 1	RSL1D1	0.94314	0.92739	0.86638
Exosome complex component RRP43	EXOSC8	0.89554	0.97074	0.8547
Splicing factor 3B subunit 4	SF3B4	0.93787	0.99216	0.94921
GTPase NRas	NRAS	0.85063	0.95478	0.90754
Lymphoid enhancer-binding factor 1	LEF1	0.77666	0.83652	0.95812
Structural maintenance of chromosomes protein 2	SMC2	0.93436	0.87879	0.9495
Septin-9	42622	0.9716	0.92663	0.88828
PIH1 domain-containing protein 1	PIH1D1	0.85033	0.87686	0.98274
Ras GTPase-activating protein 3	RASA3	0.98959	0.94036	0.95576
RNA-binding protein 28	RBM28	0.96603	0.96101	0.99679
Gem-associated protein 6	GEMIN6	0.78381	0.71869	0.95767
Tyrosyl-DNA phosphodiesterase 2	TDP2	0.8642	0.8832	0.98817
14-3-3 protein zeta/delta	YWHAZ	0.92779	0.95688	0.97698
DNA ligase;DNA ligase 4	LIG4	0.83604	0.89772	0.7125
NAP1L1	NAP1L1	0.90519	0.97051	0.86219
Nucleolar RNA helicase 2	DDX21	0.93106	0.92583	0.997
Crooked neck-like protein 1	CRNKL1	0.84215	0.87349	0.98118
Endoplasmic reticulum-Golgi intermediate compartment protein 1	ERGIC1	0.88927	0.99906	0.88752
Eukaryotic translation initiation factor 4E	EIF4E	0.93276	0.99388	0.92168
Protein CASC4	CASC4	0.97627	0.9979	0.97236
Cyclin-dependent kinase 6	CDK6	0.94757	0.9899	0.93088
AT-rich interactive domain-containing protein 2	ARID2	0.91796	0.91683	0.99994
cAMP-regulated phosphoprotein 19	ARPP19	0.83274	0.89726	0.95218
39S ribosomal protein L23, mitochondrial	MRPL23	0.74082	0.9751	0.69335
Thioredoxin domain-containing protein 5	TXNDC5	0.99369	0.93817	0.94975
N-acetyltransferase 10	NAT10	0.91158	0.95594	0.95619
A-kinase anchor protein 8-like	AKAP8L	0.75782	0.86764	0.90724
60S ribosomal protein L7a	RPL7A	0.8813	0.70367	0.84088
Genetic suppressor element 1	GSE1	0.97751	0.84473	0.88402
Ran GTPase-activating protein 1	RANGAP1	0.95138	0.8554	0.91727
Malectin	MLEC	0.71496	0.95226	0.79467
Dynactin subunit 2	DCTN2	0.90934	0.98546	0.8826
Mitochondrial import receptor subunit TOM20 homolog	TOMM20	0.9092	0.9481	0.84233
39S ribosomal protein L50, mitochondrial	MRPL50	0.80187	0.90564	0.90079
Nucleolar transcription factor 1	UBTF	0.99562	0.95288	0.96182
Eukaryotic translation initiation factor 3 subunit K	EIF3K	0.86702	0.85731	0.99793
Fanconi anemia group D2 protein	FANCD2	0.79381	0.88588	0.92525
U3 small nucleolar ribonucleoprotein protein MPP10	MPHOSPH10	0.98782	0.82449	0.7947
Squalene synthase	FDFT1	0.98715	0.87885	0.85133
Reticulocalbin-1	RCN1	0.97375	0.9274	0.96003
Peptidyl-prolyl cis-trans isomerase FKBP1A;Peptidyl-prolyl cis-trans isomerase	FKBP1A	0.92789	0.94515	0.99111
Hsc70-interacting protein;Putative protein FAM10A5;Putative protein FAM10A4	ST13;ST13P5;ST13P4	0.88327	0.92139	0.97644
Protein LAP2	ERBB2IP	0.86357	1.0033	0.86557
Myotubularin-related protein 6	MTMR6	0.71178	0.975	0.7673
Pre-mRNA-splicing factor ATP-dependent RNA helicase DHX15	DHX15	0.9248	0.9796	0.95403
60S ribosomal protein L10	RPL10	0.97538	0.9559	0.98472
YLP motif-containing protein 1	YLPM1	0.99881	0.91883	0.91109
Ubiquitin carboxyl-terminal hydrolase;Ubiquitin carboxyl-terminal hydrolase isozyme L3	UCHL3	0.97866	0.92177	0.95244
Nuclear inhibitor of protein phosphatase 1;Activator of RNA decay	PPP1R8	0.92116	0.97966	0.9512
OCIA domain-containing protein 2	OCIAD2	0.9155	0.97101	0.86958
AP-2 complex subunit alpha-1	AP2A1	0.92934	0.94496	0.99307
Zinc finger CCCH-type with G patch domain-containing protein	ZGPAT	1.004	0.91283	0.9129
DNA-directed RNA polymerases I, II, and III subunit RPABC5	POLR2L	0.76234	0.99114	0.72599
Semaphorin-4D	SEMA4D	0.85259	0.9924	0.87681
Tubulin beta-3 chain	TUBB3	0.97891	0.86794	0.90733
Rho-associated protein kinase 1	ROCK1	0.99222	0.93782	0.91929
N-alpha-acetyltransferase 15, NatA auxiliary subunit	NAA15	0.97967	0.86373	0.81844
Paired amphipathic helix protein Sin3a	SIN3A	0.98868	0.89835	0.9237
Tumor susceptibility gene 101 protein	TSG101	0.79868	0.68094	0.92726
182 kDa tankyrase-1-binding protein	TNKS1BP1	0.90869	0.99982	0.89821
Protein FAM98B	FAM98B	0.86982	0.83456	0.67865
TraB domain-containing protein	TRABD	0.99741	0.90678	0.89122
Vitamin K epoxide reductase complex subunit 1-like protein 1	VKORC1L1	0.94932	0.90768	0.96881
Hexokinase;Hexokinase-2	HK2	0.89077	0.98421	0.92319
Nucleolar MIF4G domain-containing protein 1	NOM1	0.99992	0.77891	0.74923
AP-3 complex subunit delta-1	AP3D1	0.99536	0.85135	0.82374
Zinc finger CCCH domain-containing protein 15	ZC3H15	0.99884	0.89804	0.91197
ADP-ribose pyrophosphatase, mitochondrial	NUDT9	0.87421	0.75587	0.9038
DDB1- and CUL4-associated factor 7	DCAF7	0.86326	0.88049	0.72522
Transmembrane and coiled-coil domain-containing protein 1	TMCO1	0.91863	0.9904	0.89191
O-acetyl-ADP-ribose deacetylase MACROD1	MACROD1	0.98411	0.89899	0.86036
28S ribosomal protein S36, mitochondrial	MRPS36	0.76491	0.87496	0.91673
Dolichyl-diphosphooligosaccharide--protein glycosyltransferase subunit STT3B	STT3B	0.98992	0.85119	0.81208
Zinc finger protein 706	ZNF706	0.89745	0.98456	0.92991
Endonuclease G, mitochondrial	ENDOG	0.90409	0.61902	0.77285
DNA repair protein XRCC4	XRCC4	0.71624	0.98256	0.77886
1,2-dihydroxy-3-keto-5-methylthiopentene dioxygenase	ADI1	0.84935	1.003	0.82922
E3 ubiquitin-protein ligase ARIH1	ARIH1	1.0023	0.91898	0.90895
T-complex protein 1 subunit eta	CCT7	0.88343	0.98211	0.92147
TRMT1-like protein	TRMT1L	0.91913	0.78555	0.64724
NADH dehydrogenase [ubiquinone] 1 alpha subcomplex assembly factor 4	NDUFAF4	0.79738	0.86502	0.96776
Cellular nucleic acid-binding protein	CNBP	0.88143	0.8815	0.75093
MICOS complex subunit MIC19	CHCHD3	0.88129	0.92596	0.77861
Large proline-rich protein BAG6	BAT3;BAG6	0.7967	0.83917	0.99189
Ubiquitin-40S ribosomal protein S27a;Ubiquitin;40S ribosomal protein S27a;Ubiquitin-60S ribosomal protein L40;Ubiquitin;60S ribosomal protein L40;Polyubiquitin-B;Ubiquitin;Polyubiquitin-C;Ubiquitin	RPS27A;UBB;UBC;UBA52;UBBP4	1.0245	0.74997	0.75318
Apoptosis inhibitor 5	API5	0.93696	0.9909	0.95744
Protein phosphatase inhibitor 2-like protein 3;Protein phosphatase inhibitor 2	PPP1R2P3;PPP1R2	1.0052	0.85952	0.84101
Inorganic pyrophosphatase	PPA1	0.80873	0.92618	0.90292
1,4-alpha-glucan-branching enzyme	GBE1	0.93895	0.91663	0.83686
Small ubiquitin-related modifier 1	SUMO1	1.0062	0.8536	0.83393
NFATC2-interacting protein	NFATC2IP	0.71572	0.84541	0.91147
COP9 signalosome complex subunit 8	COPS8	0.89179	0.91724	0.99429
ZW10 interactor	ZWINT	0.87624	0.78919	0.94897
Src kinase-associated phosphoprotein 1	SKAP1	0.93013	0.97899	0.96173
SAP30-binding protein	SAP30BP	1.001	0.88671	0.9056
Macrophage erythroblast attacher	MAEA	0.98398	0.80335	0.73746
Exosome complex component RRP45	EXOSC9	0.93567	0.97613	0.96729
Neuroguidin	NGDN	1.0054	0.91305	0.9025
Casein kinase II subunit alpha	CSNK2A2	0.88027	1.0128	0.87533
Triosephosphate isomerase	TPI1	0.98127	0.99347	0.96899
Nardilysin	NRD1	0.85124	0.98606	0.79585
Endoplasmic reticulum resident protein 29	ERP29	0.88914	0.99072	0.92127
Probable ATP-dependent RNA helicase YTHDC2	YTHDC2	0.95465	0.98639	0.97554
Protein BUD31 homolog	BUD31	0.91269	0.96672	0.95649
Alpha- and gamma-adaptin-binding protein p34	AAGAB	0.73005	0.77826	1.0042
Heterogeneous nuclear ribonucleoprotein H;Heterogeneous nuclear ribonucleoprotein H, N-terminally processed	HNRNPH1	0.92284	0.99481	0.94415
Gamma-parvin	PARVG	1.0249	0.82751	0.82843
Eukaryotic translation initiation factor 3 subunit G	EIF3G	0.99134	0.81366	0.86152
Alanyl-tRNA editing protein Aarsd1	PTGES3L-AARSD1;AARSD1	0.99991	0.99191	0.9897
Geminin	GMNN	0.88792	0.80748	0.63735
ATP-dependent 6-phosphofructokinase, liver type	PFKL	0.96659	1.0024	0.97045
HBS1-like protein	HBS1L	0.97538	0.91414	0.95341
26S proteasome non-ATPase regulatory subunit 10	PSMD10	0.92838	1.0044	0.91587
Gem-associated protein 2	GEMIN2	0.97674	0.80415	0.71839
Cleavage stimulation factor subunit 3	CSTF3	0.85477	0.99912	0.81308
Gamma-taxilin	TXLNG	0.8855	0.80554	0.95949
Regulator of microtubule dynamics protein 3	RMDN3	0.79933	0.76897	1.0164
Signaling threshold-regulating transmembrane adapter 1	SIT1	0.97019	0.98634	0.94645
Tumor suppressor p53-binding protein 1	TP53BP1	0.97927	0.97019	0.94084
E3 ubiquitin-protein ligase RNF114	RNF114	0.99561	0.88166	0.91275
Microtubule-associated protein RP/EB family member 2	MAPRE2	0.86108	0.77305	0.96066
Nuclear factor related to kappa-B-binding protein	NFRKB	1.0356	0.78873	0.78734
DNA-directed RNA polymerase;DNA-directed RNA polymerase II subunit RPB2	POLR2B	0.94163	0.87879	0.952
Septin-7	42620	0.93654	0.92326	0.84042
Sister chromatid cohesion protein PDS5 homolog B	PDS5B	0.98357	0.93923	0.90093
60S ribosomal protein L36a-like;60S ribosomal protein L36a	RPL36A;RPL36AL;RPL36A-HNRNPH2	1.0236	0.84023	0.83054
Peptidyl-prolyl cis-trans isomerase NIMA-interacting 1	PIN1	0.97134	0.94718	0.90046
Heterogeneous nuclear ribonucleoprotein M	HNRNPM	0.92076	0.81864	0.91567
THO complex subunit 5 homolog	THOC5	0.96	0.87811	0.93799
Thymocyte selection-associated high mobility group box protein TOX	TOX	0.89521	0.8461	0.693
Cytoplasmic dynein 1 light intermediate chain 1	DYNC1LI1	1.0124	0.85693	0.83092
RNA exonuclease 4	REXO4	1.0101	0.9467	0.94669
HLA class I histocompatibility antigen, B-42 alpha chain;HLA class I histocompatibility antigen, B-8 alpha chain;HLA class I histocompatibility antigen, B-14 alpha chain;HLA class I histocompatibility antigen, B-7 alpha chain	HLA-B	1.0252	1.0105	1.0148
Serine/threonine-protein kinase 4;Serine/threonine-protein kinase 4 37kDa subunit;Serine/threonine-protein kinase 4 18kDa subunit	STK4	0.89714	1.0027	0.86836
Zinc finger protein 638	ZNF638	0.948	0.9242	0.84816
39S ribosomal protein L48, mitochondrial	MRPL48	0.94691	0.95163	0.88614
Eukaryotic translation initiation factor 2 subunit 1	EIF2S1	0.93744	0.87797	0.9617
Small nuclear ribonucleoprotein-associated proteins B and B;Small nuclear ribonucleoprotein-associated protein N	SNRPB;SNRPN	0.93503	0.94872	1.0019
Magnesium transporter protein 1	MAGT1	0.81001	0.96242	0.70153
Biogenesis of lysosome-related organelles complex 1 subunit 1	BLOC1S1	0.89081	1.0089	0.90783
Transforming protein RhoA	RHOA	1.0133	0.91325	0.90547
Signal transducing adapter molecule 1	STAM	0.82479	1.016	0.85085
Serine/threonine-protein kinase RIO1	RIOK1	0.9053	0.95435	0.82396
S-phase kinase-associated protein 1	SKP1	0.90015	0.72409	0.86582
Band 4.1-like protein 2	EPB41L2	1.008	0.91269	0.89494
40S ribosomal protein S3a	RPS3A	0.93769	0.91864	0.83133
Kinesin light chain 1	KLC1	0.95819	0.89322	0.80948
Probable ATP-dependent RNA helicase DDX5	DDX5	0.8161	0.80389	1.0325
Apoptotic chromatin condensation inducer in the nucleus	ACIN1	1.004	0.9768	0.97804
Probable ATP-dependent RNA helicase DDX56	DDX56	0.96596	0.84569	0.91378
Nucleoporin-like protein 2	NUPL2	0.92938	0.9696	0.87133
GTPase IMAP family member 7	GIMAP7	0.86837	0.98733	0.91428
Transportin-3	TNPO3	0.6875	0.77085	0.99745
DNA (cytosine-5)-methyltransferase 3A	DNMT3A	0.92889	0.8748	0.97432
DnaJ homolog subfamily C member 21	DNAJC21	0.86939	0.7038	0.86585
E3 ubiquitin-protein ligase BRE1B	RNF40	0.96594	0.917	0.9618
Staphylococcal nuclease domain-containing protein 1	SND1	0.95417	0.93249	0.86239
Mediator of RNA polymerase II transcription subunit 4	MED4	0.93255	0.91104	0.8139
Vacuolar protein sorting-associated protein 16 homolog	VPS16	0.87137	0.95123	0.76815
Partner of Y14 and mago	WIBG	0.8337	0.90128	0.6702
Septin-8	42621	0.79758	0.96785	0.68017
Inositol-tetrakisphosphate 1-kinase	ITPK1	0.6722	0.90571	0.833
Serine/threonine-protein kinase PAK 2;PAK-2p27;PAK-2p34	PAK2	0.90374	0.99092	0.93904
Pyridoxal kinase	PDXK	0.90914	0.95887	0.82917
Protein transport protein Sec24B	SEC24B	0.84519	0.94939	0.92471
Tubulin-folding cofactor B	TBCB	0.96225	0.84557	0.73816
Transgelin-2	TAGLN2	0.95768	0.97628	0.99208
Inosine triphosphate pyrophosphatase	ITPA	0.81745	0.76869	1.0189
Protein transport protein Sec23B	SEC23B	0.88585	0.95155	0.94885
Ataxin-2	ATXN2	0.8844	0.86329	0.70252
Regulator of G-protein signaling 10	RGS10	0.91281	0.9518	0.98292
Ribosome biogenesis protein BRX1 homolog	BRIX1	1.0037	0.73532	0.81036
DNA polymerase epsilon subunit 4	POLE4	0.76376	0.89348	0.90329
Filamin-A	FLNA	0.97589	1.0038	0.97107
Marginal zone B- and B1-cell-specific protein	MZB1	0.87609	1.0173	0.84774
RNA-binding protein 6	RBM6	0.92314	0.84866	0.95914
Small ubiquitin-related modifier 2	SUMO2	1.0551	0.76307	0.77453
Rac GTPase-activating protein 1	RACGAP1	0.91074	1.008	0.88332
Endophilin-A2	SH3GL1	0.94296	1.0095	0.93205
Protein RTF2 homolog	RTFDC1	1.0213	0.71751	0.78231
Biorientation of chromosomes in cell division protein 1-like 1	BOD1L1	0.96854	0.93449	0.97874
Gamma-adducin	ADD3	0.84772	0.86646	1.0268
DnaJ homolog subfamily B member 1	DNAJB1	0.89187	0.8994	1.024
MAP7 domain-containing protein 1	MAP7D1	0.94467	0.91015	0.81656
Annexin A2;Annexin;Putative annexin A2-like protein	ANXA2;ANXA2P2	1.0122	0.9437	0.94802
Proteasome activator complex subunit 1	PSME1	0.84436	0.91775	0.96505
DNA-directed RNA polymerases I and III subunit RPAC1	POLR1C	1.0051	0.98141	0.98159
Protein LYRIC	MTDH	0.90763	0.89732	0.77104
Thyroid hormone receptor-associated protein 3	THRAP3	0.98612	0.88141	0.81153
Vimentin	VIM	0.97795	0.95098	0.90586
U2 snRNP-associated SURP motif-containing protein	U2SURP	0.95946	0.91175	0.96757
Reticulocalbin-2	RCN2	0.85409	0.93847	0.7228
Nuclear cap-binding protein subunit 2	NCBP2	0.81293	0.64095	0.91731
Hepatoma-derived growth factor	HDGF	0.93433	1.0178	0.93117
UPF0668 protein C10orf76	C10orf76	0.94162	0.91175	0.81528
Eukaryotic translation initiation factor 3 subunit I	EIF3I	1.0333	0.86916	0.85862
Serine-threonine kinase receptor-associated protein	STRAP	0.82682	0.99997	0.88222
Rab3 GTPase-activating protein non-catalytic subunit	RAB3GAP2	0.91826	0.87723	0.99796
MAGUK p55 subfamily member 6	MPP6	0.99283	0.95299	0.97349
Protein CMSS1	CMSS1	0.84254	1.0419	0.83086
PUF60	PUF60	1.0138	0.95234	0.95083
Engulfment and cell motility protein 1	ELMO1	0.85441	0.92752	0.9616
Poly(rC)-binding protein 2	PCBP2;PCBP3	0.90496	0.99433	0.94052
Kinesin light chain 2	KLC2	1.0175	0.94298	0.94324
Protein bicaudal D homolog 2	BICD2	0.88925	0.78884	0.9554
NFU1 iron-sulfur cluster scaffold homolog, mitochondrial	NFU1	0.9578	0.99733	0.93403
Lupus La protein	SSB	0.85893	0.77351	0.98605
Heterogeneous nuclear ribonucleoprotein A3	HNRNPA3	0.9244	0.93257	0.82945
AP-2 complex subunit beta	AP2B1	0.89547	0.91137	1.0195
Ubiquitin-conjugating enzyme E2 J1	UBE2J1	0.92962	0.87183	0.97898
DNA mismatch repair protein Msh2	MSH2	0.98783	0.95571	0.92005
Fatty acid-binding protein, epidermal	FABP5	0.89347	0.92915	1.0001
Golgi reassembly-stacking protein 2	GORASP2	1.0129	0.87713	0.90699
DNA-directed RNA polymerase;DNA-directed RNA polymerase I subunit RPA1	POLR1A	1.0118	0.78506	0.84732
Pleiotropic regulator 1	PLRG1	0.98053	0.67627	0.80098
mRNA-capping enzyme;Polynucleotide 5-triphosphatase;mRNA guanylyltransferase	RNGTT	0.95622	0.93314	0.99959
CTD small phosphatase-like protein 2	CTDSPL2	0.94964	0.9637	0.89014
Origin recognition complex subunit 6	ORC6	0.85676	0.93724	0.94449
MAP/microtubule affinity-regulating kinase 3	MARK3	0.97909	0.92928	0.86946
Glucose-6-phosphate 1-dehydrogenase	G6PD	1.0207	0.90524	0.91872
39S ribosomal protein L44, mitochondrial	MRPL44	0.85266	0.87545	1.0305
DNA topoisomerase 3-alpha	TOP3A	0.93376	0.93771	1.0196
Stress-70 protein, mitochondrial	HSPA9	0.97407	0.96362	1.0026
SUZ domain-containing protein 1	SZRD1	0.9137	0.93605	0.81011
UPF0687 protein C20orf27	C20orf27	0.93588	0.98672	0.96708
SWI/SNF-related matrix-associated actin-dependent regulator of chromatin subfamily A containing DEAD/H box 1	SMARCAD1	0.99036	0.84178	0.74541
Serine/threonine-protein kinase mTOR	MTOR	0.85526	1.0232	0.80839
Glia maturation factor gamma	GMFG	1.0127	0.91743	0.88988
TPM3	TPM3	1.0406	0.87015	0.85924
Actin, cytoplasmic 1;Actin, cytoplasmic 1, N-terminally processed;Actin, cytoplasmic 2;Actin, cytoplasmic 2, N-terminally processed	ACTB;ACTG1	0.90409	0.82087	0.97104
Integrator complex subunit 1	INTS1	0.9731	1.0082	0.97479
Heterogeneous nuclear ribonucleoprotein A0	HNRNPA0	0.99342	0.79662	0.67585
60 kDa heat shock protein, mitochondrial	HSPD1	0.95937	0.96184	1.0127
Upstream stimulatory factor 2	USF2	0.96024	0.99654	0.93407
Immunoglobulin-binding protein 1	IGBP1	0.93678	0.78679	0.90077
Phosphoglycerate mutase 1	PGAM1	0.92607	1.0085	0.89527
NSFL1 cofactor p47	NSFL1C	0.97155	0.90229	0.95446
Methyltransferase-like protein 5	METTL5	0.85375	0.9369	0.7071
Actin-binding protein anillin	ANLN	0.97811	0.89928	0.81764
G2/mitotic-specific cyclin-B1	CCNB1	0.883	0.91876	1.0088
Lymphocyte-specific protein 1	LSP1	1.0125	0.91711	0.88542
Histone acetyltransferase p300	EP300	0.91345	0.99283	0.85492
DnaJ homolog subfamily C member 7	DNAJC7	1.0383	0.87632	0.88699
Eukaryotic initiation factor 4A-III;Eukaryotic initiation factor 4A-III, N-terminally processed	EIF4A3	0.99685	0.94398	0.96702
Eukaryotic translation initiation factor 4 gamma 3	EIF4G3	1.0175	0.78944	0.85379
Glycogen debranching enzyme;4-alpha-glucanotransferase;Amylo-alpha-1,6-glucosidase	AGL	0.69681	0.98521	0.82048
Tyrosine-protein kinase BAZ1B	BAZ1B	0.95959	0.9342	0.99885
Lamin-B1	LMNB1	0.98658	0.96342	0.92802
Elongation factor Tu GTP-binding domain-containing protein 1	EFTUD1	0.95015	0.9235	1.0027
40S ribosomal protein S23	RPS23	0.88406	0.88788	1.0431
Vacuolar protein sorting-associated protein VTA1 homolog	VTA1	0.92541	0.93179	0.82401
Transformation/transcription domain-associated protein	TRRAP	0.82198	1.0165	0.87634
Protein phosphatase 1A	PPM1A	0.95026	0.94382	0.86813
Putative RNA-binding protein Luc7-like 2	LUC7L2;C7orf55-LUC7L2	0.96458	0.94414	0.87742
Protein YIPF4	YIPF4	0.90797	0.89357	1.0303
UDP-glucose:glycoprotein glucosyltransferase 1	UGGT1	0.94121	0.89048	0.98652
Transcription factor 20	TCF20	1.0028	0.78882	0.86765
14-3-3 protein theta	YWHAQ	1.0171	0.83405	0.75174
Rho GTPase-activating protein 15	ARHGAP15	0.90744	1.0219	0.9246
Dynactin subunit 4	DCTN4	0.95985	0.8882	0.95201
Calcium-binding mitochondrial carrier protein SCaMC-1	SLC25A24	0.9912	0.92437	0.86735
DNA-(apurinic or apyrimidinic site) lyase;DNA-(apurinic or apyrimidinic site) lyase, mitochondrial	APEX1	1.0521	0.82249	0.84623
Heat shock protein HSP 90-beta	HSP90AB1	0.93336	0.90635	1.012
Transketolase	TKT	1.0212	0.94216	0.93542
CDK5 regulatory subunit-associated protein 3	CDK5RAP3	0.92752	0.86755	0.98715
HLA class I histocompatibility antigen, A-36 alpha chain;HLA class I histocompatibility antigen, A-1 alpha chain;HLA class I histocompatibility antigen, A-24 alpha chain	HLA-A	1.0248	1.0438	1.0888
Growth factor receptor-bound protein 2	GRB2	0.97693	0.78317	0.88272
Ubiquitin-conjugating enzyme E2 variant 1	TMEM189-UBE2V1;UBE2V1	0.85994	1.0104	0.78258
40S ribosomal protein S11	RPS11	1.0194	0.94894	0.9438
Nitric oxide-associated protein 1	NOA1	0.79807	0.88034	0.99596
Peptidyl-prolyl cis-trans isomerase;Peptidyl-prolyl cis-trans isomerase E	PPIE	0.90454	1.0387	0.90795
Spindle and kinetochore-associated protein 3	SKA3	0.85231	0.7477	0.99246
Negative elongation factor C/D	NELFCD;TH1L	0.97344	0.96834	1.0089
Complex III assembly factor LYRM7	LYRM7	0.95255	0.936	0.85294
Plasminogen activator inhibitor 1 RNA-binding protein	SERBP1	0.99237	0.93083	0.87679
SUMO-activating enzyme subunit 1;SUMO-activating enzyme subunit 1, N-terminally processed	SAE1	0.9037	0.89368	1.0382
Lysine-specific demethylase 3B	KDM3B	0.94929	0.94232	0.8622
RNA-binding protein FUS	FUS	0.89596	1.0256	0.91728
SET and MYND domain-containing protein 5	SMYD5	0.87804	0.88486	0.70392
Ephrin type-B receptor 6	EPHB6	0.87976	0.96058	0.75833
Kinesin-like protein;Kinesin-like protein KIF23	KIF23	0.98248	0.85994	0.74524
Ribosomal protein L19;60S ribosomal protein L19	RPL19	1.0646	0.82213	0.78815
Cofilin-1	CFL1	0.85292	0.96816	0.93066
Prefoldin subunit 5	PFDN5	0.89114	0.76773	0.94905
Rho GTPase-activating protein 19	ARHGAP19	0.9321	0.97888	0.97065
Transcriptional repressor p66-beta	GATAD2B	0.99198	0.95449	0.91452
Ran-binding protein 9	RANBP9	0.89621	0.99255	0.94346
60S ribosomal protein L22-like 1	RPL22L1	0.9841	0.91513	0.83893
39S ribosomal protein L43, mitochondrial	MRPL43	1.0188	0.95736	0.9595
P2Y purinoceptor 8	P2RY8	0.86164	0.75228	0.99209
Chromodomain-helicase-DNA-binding protein 4	CHD4	0.98254	0.95703	0.98396
COP9 signalosome complex subunit 1	GPS1	1.0787	0.7899	0.81662
Msx2-interacting protein	SPEN	0.91981	1.0291	0.89876
Hematological and neurological expressed 1-like protein	HN1L	1.0021	0.91148	0.84824
Protein BRICK1	BRK1	0.9004	0.80339	0.97704
Integrin beta	ITGB2	0.95746	0.98809	0.91411
Heterogeneous nuclear ribonucleoprotein K	HNRNPK	1.0371	0.92418	0.91951
Serine/threonine-protein phosphatase 2A 65 kDa regulatory subunit A alpha isoform	PPP2R1A	0.99225	0.97861	0.95507
Bystin	BYSL	1.0423	0.77009	0.83987
AP-1 complex subunit gamma-1	AP1G1	0.76246	0.92747	0.90001
ATP synthase-coupling factor 6, mitochondrial	ATP5J	0.76235	0.84922	1.0243
Ubiquitin-associated protein 2	UBAP2	1.0569	0.89298	0.89346
3(2),5-bisphosphate nucleotidase 1	BPNT1	0.76976	0.9664	0.88845
Pre-mRNA-splicing factor 38B	PRPF38B	0.79054	0.92825	0.91455
BAG family molecular chaperone regulator 2	BAG2	0.8647	1.0361	0.80406
DNA replication complex GINS protein PSF1	GINS1	0.95326	1.0009	0.91805
Condensin-2 complex subunit D3	NCAPD3	0.89463	1.0219	0.83883
Small nuclear ribonucleoprotein F	SNRPF	0.88352	0.91033	0.7186
Dipeptidyl peptidase 1;Dipeptidyl peptidase 1 exclusion domain chain;Dipeptidyl peptidase 1 heavy chain;Dipeptidyl peptidase 1 light chain	CTSC	0.77927	0.86606	1.0156
Protein FRG1;Protein FRG1B	FRG1;FRG1B	0.98578	0.85733	0.73074
Glutaredoxin-3	GLRX3	0.96029	1.0184	0.96346
Cytochrome c oxidase subunit 5B, mitochondrial	COX5B	1.0451	0.83962	0.76843
Non-specific lipid-transfer protein	SCP2	0.94078	0.94472	1.0287
60S ribosomal protein L18	RPL18	0.94379	0.96588	1.0044
Medium-chain specific acyl-CoA dehydrogenase, mitochondrial	ACADM	1.0052	0.83208	0.90325
40S ribosomal protein S24	RPS24	0.80642	0.89383	0.99761
40S ribosomal protein S5;40S ribosomal protein S5, N-terminally processed	RPS5	0.96779	0.90618	0.96223
Activity-dependent neuroprotector homeobox protein	ADNP	1.0245	0.92906	0.94288
BAG family molecular chaperone regulator 5	BAG5	0.87001	0.8803	1.0622
Histone acetyltransferase KAT6A;Histone acetyltransferase	KAT6A;MYST3	1.0232	0.77948	0.863
SAM and SH3 domain-containing protein 3	SASH3	0.85813	0.92222	0.99881
NADH dehydrogenase [ubiquinone] iron-sulfur protein 6, mitochondrial	NDUFS6	0.94782	0.90509	0.78206
TBC1 domain family member 22A	TBC1D22A	0.87782	0.87522	1.0684
DNA-directed RNA polymerase III subunit RPC3	POLR3C	0.83513	1.0331	0.73984
Ras-related protein Rab-8A	RAB8A	0.94537	0.94678	1.0298
Ubiquitin carboxyl-terminal hydrolase	UCHL5	0.94155	0.91794	1.0196
Schlafen family member 11	SLFN11	0.91665	0.98248	0.83027
Clathrin interactor 1	CLINT1	0.95974	0.96055	0.89627
39S ribosomal protein L17, mitochondrial	MRPL17	0.80698	1.0073	0.89096
Probable RNA-binding protein EIF1AD	EIF1AD	1.0232	0.90485	0.9332
Speckle targeted PIP5K1A-regulated poly(A) polymerase	TUT1	1.084	0.76213	0.81327
Nuclear protein localization protein 4 homolog	NPLOC4	0.98043	0.89327	0.7831
Cohesin subunit SA-2	STAG2	0.85228	0.92335	0.99433
Golgi-associated plant pathogenesis-related protein 1	GLIPR2	1.0782	0.84197	0.81015
T-complex protein 1 subunit epsilon	CCT5	0.96701	0.91586	0.97048
Rap1 GTPase-GDP dissociation stimulator 1	RAP1GDS1	1.0032	0.93462	0.96299
Replication factor C subunit 4	RFC4	0.89131	0.89977	1.0571
Oxysterol-binding protein 1	OSBP	0.78391	0.8321	1.0758
26S proteasome non-ATPase regulatory subunit 6	PSMD6	0.98927	0.9482	0.89306
Lysine-specific demethylase 2A	KDM2A	1.0662	0.85823	0.82011
MARCKS-related protein	MARCKSL1	0.77034	0.92221	0.90983
DNA polymerase alpha subunit B	POLA2	0.76764	0.90099	0.94586
Calmodulin	CALM2;CALM1	0.94123	0.92451	0.81108
Tonsoku-like protein	TONSL	1.0734	0.81616	0.85172
Arginine and glutamate-rich protein 1	ARGLU1	1.045	0.89909	0.91487
Nucleoporin p54	NUP54	0.93647	0.96004	1.0103
CD320 antigen	CD320	0.62172	0.84475	0.8985
Peptidyl-prolyl cis-trans isomerase NIMA-interacting 4	PIN4	0.98452	0.80285	0.90398
39S ribosomal protein L1, mitochondrial	MRPL1	1.0496	0.91325	0.90169
RNA-binding protein 12B	RBM12B	0.9496	0.99333	0.97676
MKL/myocardin-like protein 2	MKL2	0.94983	0.90266	0.99846
Ubiquitin-associated protein 2-like	UBAP2L	0.99362	0.92574	0.96436
Nuclear factor of activated T-cells, cytoplasmic 3	NFATC3	0.8906	0.94796	0.74451
Small nuclear ribonucleoprotein Sm D3	SNRPD3	0.95313	1.0268	0.95668
Vacuolar protein sorting-associated protein 4B	VPS4B	1.0222	0.82846	0.89766
Anaphase-promoting complex subunit 7	ANAPC7	0.94046	0.96348	0.85479
Survival of motor neuron-related-splicing factor 30	SMNDC1	0.89149	1.0331	0.82918
Perilipin-2	PLIN2	0.98071	0.95517	0.99149
PCM1	PCM1	0.9965	0.90517	0.81296
Ubiquitin carboxyl-terminal hydrolase 8	USP8	0.92822	1.0452	0.93113
Ras-related C3 botulinum toxin substrate 1	RAC1	0.97225	1.0054	0.95216
Serine/arginine-rich splicing factor 7	SRSF7	0.85651	0.9816	0.93479
Ras suppressor protein 1	RSU1	0.97278	0.88591	0.95311
60S ribosomal protein L11	RPL11	0.85883	0.92223	1.0096
5-AMP-activated protein kinase catalytic subunit alpha-1	PRKAA1	0.8274	0.86062	1.0773
HNRNPDL	HNRNPDL	0.93127	1.0286	0.9463
EVL	EVL	1.0258	0.90676	0.84576
NADH dehydrogenase [ubiquinone] 1 alpha subcomplex assembly factor 3	NDUFAF3	0.87481	0.81058	1.0499
Spliceosome-associated protein CWC15 homolog	CWC15	1.044	0.73003	0.8392
E3 ubiquitin-protein ligase RAD18	RAD18	0.86707	0.85435	1.0887
Prefoldin subunit 3	VBP1	0.9178	0.97674	0.81543
N-acylneuraminate cytidylyltransferase	CMAS	0.95913	1.0245	0.95013
Sodium/potassium-transporting ATPase subunit beta-3	ATP1B3	1.0088	0.82677	0.90859
Dedicator of cytokinesis protein 2	DOCK2	1.0147	0.96163	0.94035
Splicing factor 3B subunit 1	SF3B1	1.0262	0.9482	0.92833
ADP-ribosylation factor GTPase-activating protein 2	ARFGAP2	0.97581	1.0113	0.96503
RING finger protein 214	RNF214	1.052	0.84742	0.89271
Splicing factor 3A subunit 3	SF3A3	0.86784	0.92104	1.0235
Transmembrane protein 209	TMEM209	0.84857	1.0769	0.78917
Ras-related protein Rap-1A	RAP1A	0.7776	0.86168	1.0489
FNBP1	FNBP1	1.0429	0.87675	0.80027
RNA polymerase II subunit A C-terminal domain phosphatase SSU72	SSU72	0.69998	0.87603	0.94131
Absent in melanoma 1 protein	AIM1	0.92184	0.9003	0.73808
Rap guanine nucleotide exchange factor 6	RAPGEF6	0.94828	0.98842	0.88469
CWF19-like protein 1	CWF19L1	1.0024	0.96153	0.92458
Retinoblastoma-binding protein 5	RBBP5	0.88367	0.94031	0.71376
Kinesin-like protein KIF11	KIF11	0.91747	0.95552	1.0074
SH3 domain-binding glutamic acid-rich-like protein 3	SH3BGRL3	0.99357	0.92835	0.84815
Microtubule-associated protein;Microtubule-associated protein 4	MAP4	1.004	0.9818	0.96717
Protein disulfide-isomerase A4	PDIA4	0.96929	0.99429	0.93197
THO complex subunit 1	THOC1	0.96195	0.98483	0.99149
Activating signal cointegrator 1 complex subunit 3	ASCC3	0.95798	0.95593	0.87879
Acidic leucine-rich nuclear phosphoprotein 32 family member A	ANP32A	1.0653	0.87114	0.89741
Protein LZIC	LZIC	0.83183	0.97401	0.92927
Nuclear pore complex protein Nup155	NUP155	0.93089	0.94752	1.0317
CAPZB	CAPZB	0.95256	1.02	0.96524
Nucleolar protein 14	NOP14	0.81544	0.92185	0.97356
Periodic tryptophan protein 2 homolog	PWP2	0.87652	0.87365	1.0958
Protein DEK	DEK	0.98122	1.014	0.97968
Eukaryotic translation initiation factor 4B	EIF4B	0.96579	0.77433	0.90521
Probable leucine--tRNA ligase, mitochondrial	LARS2	1.0622	0.86969	0.8027
Protein SET;Protein SETSIP	SET;SETSIP	0.9547	0.90401	0.99763
Nuclear pore complex protein Nup88	NUP88	0.93056	0.83379	0.97446
CD2 antigen cytoplasmic tail-binding protein 2	CD2BP2	0.9899	0.88406	0.94854
10 kDa heat shock protein, mitochondrial	HSPE1	1.0833	0.89169	0.88609
GTPase Era, mitochondrial	ERAL1	0.74178	0.89383	0.95573
Regulation of nuclear pre-mRNA domain-containing protein 2	RPRD2	0.86931	1.0366	0.91713
MOB kinase activator 1A	MOB1A	0.83732	0.93941	0.9527
Protein KRI1 homolog	KRI1	0.85075	1.034	0.91047
High mobility group protein B1;Putative high mobility group protein B1-like 1	HMGB1;HMGB1P1	1.0275	0.85937	0.73377
PHD finger protein 14	PHF14	0.92303	0.88819	0.70487
Eukaryotic translation initiation factor 3 subunit L	EIF3L	0.88238	0.93845	1.0112
Kinetochore-associated protein DSN1 homolog	DSN1	0.96372	0.92079	0.99687
SLAM family member 5	CD84	0.83899	0.96742	0.93652
Ubiquitin-conjugating enzyme E2 D3	UBE2D3	0.94402	1.0084	0.96931
Pentatricopeptide repeat domain-containing protein 3, mitochondrial	PTCD3	0.91285	0.91529	1.0692
TATA-binding protein-associated factor 172	BTAF1	0.92071	0.78074	0.93076
PHD finger-like domain-containing protein 5A	PHF5A	0.93699	0.9159	0.77343
General transcription factor 3C polypeptide 1	GTF3C1	0.85425	0.9245	1.0141
Zinc finger protein 22	ZNF22	0.90033	1.0752	0.8846
Tyrosine-protein phosphatase non-receptor type 11	PTPN11	1.0012	0.95697	0.97921
Protein asunder homolog	ASUN	0.97272	0.92579	0.97889
Ras-related protein Ral-A	RALA	0.92692	0.92619	0.79046
AH receptor-interacting protein	AIP	1.0651	0.92074	0.91722
Histone H1.4;Histone H1.1	HIST1H1E;HIST1H1A	1.0574	0.92938	0.93143
Protein PAXX	C9orf142	1.0321	0.94062	0.95376
Cyclin-dependent kinase 9	CDK9	0.80304	0.92682	0.94858
Protein disulfide-isomerase TMX3	TMX3	1.0119	0.95368	0.91296
Ras GTPase-activating protein-binding protein 1	G3BP1	0.92499	0.89093	1.0443
60S acidic ribosomal protein P0;60S acidic ribosomal protein P0-like	RPLP0;RPLP0P6	0.91175	0.83808	1.0263
Low-density lipoprotein receptor	LDLR	0.74334	0.96796	0.89368
H/ACA ribonucleoprotein complex subunit 2	NHP2	0.91063	1.0609	0.92241
RNA polymerase-associated protein CTR9 homolog	CTR9	0.88718	1.0638	0.91107
General transcription factor 3C polypeptide 3	GTF3C3	0.79287	0.93871	0.92551
ATP-dependent RNA helicase DHX8	DHX8	0.92439	1.0312	0.9483
Peptide-N(4)-(N-acetyl-beta-glucosaminyl)asparagine amidase	NGLY1	0.7575	1.0631	0.85629
ATP-dependent RNA helicase DDX19A;ATP-dependent RNA helicase DDX19B	DDX19A;DDX19B	0.95163	0.97712	1.0014
LysM and putative peptidoglycan-binding domain-containing protein 2	LYSMD2	0.89989	0.90705	1.0787
mRNA cap guanine-N7 methyltransferase	RNMT	0.85128	1.0051	0.92964
WD repeat and HMG-box DNA-binding protein 1	WDHD1	1.0394	0.94749	0.93376
Transcription initiation factor TFIID subunit 9	TAF9	0.84641	0.97364	0.93983
Methylosome subunit pICln	CLNS1A	0.67266	0.88626	0.89058
Eukaryotic peptide chain release factor GTP-binding subunit ERF3A	GSPT1	0.97734	0.94699	0.99626
GDP-mannose 4,6 dehydratase	GMDS	0.81134	0.93678	0.93458
Heterogeneous nuclear ribonucleoprotein A1;Heterogeneous nuclear ribonucleoprotein A1, N-terminally processed;Heterogeneous nuclear ribonucleoprotein A1-like 2	HNRNPA1;HNRNPA1L2	1.0458	0.90173	0.8345
Nuclear mitotic apparatus protein 1	NUMA1	1.019	0.96271	0.97269
Sorting nexin-6;Sorting nexin-6, N-terminally processed	SNX6	0.91897	0.73981	0.90869
Glycogen synthase kinase-3 beta	GSK3B	1.0412	0.91685	0.86115
Microtubule-associated proteins 1A/1B light chain 3B;Microtubule-associated proteins 1A/1B light chain 3 beta 2	MAP1LC3B;MAP1LC3B2	0.87877	0.89835	1.0839
Succinyl-CoA ligase [ADP/GDP-forming] subunit alpha, mitochondrial	SUCLG1	0.98391	0.96627	1.0022
Tudor and KH domain-containing protein	TDRKH	1.0235	0.96281	0.94359
Peroxisomal multifunctional enzyme type 2;(3R)-hydroxyacyl-CoA dehydrogenase;Enoyl-CoA hydratase 2	HSD17B4	0.95868	0.9599	1.0372
Double-strand-break repair protein rad21 homolog	RAD21	0.94487	0.96685	1.0174
60S ribosomal protein L7	RPL7	0.96244	1.0077	0.92349
Very-long-chain 3-oxoacyl-CoA reductase	HSD17B12	0.93101	0.85991	0.63006
Cell surface glycoprotein MUC18	MCAM	0.87674	0.90416	1.0756
Nuclear receptor corepressor 1	NCOR1	1.0356	0.96049	0.95651
Proteasome subunit alpha type;Proteasome subunit alpha type-2	PSMA2	0.92549	0.88152	0.67461
Cullin-3	CUL3	0.81745	0.93508	0.95248
Protein AATF	AATF	0.9598	1.0156	0.97448
Growth arrest and DNA damage-inducible proteins-interacting protein 1	GADD45GIP1	0.97153	0.92845	0.8145
Eukaryotic translation initiation factor 5B	EIF5B	0.87239	1.0485	0.76081
Far upstream element-binding protein 3	FUBP3	0.98943	1.0088	0.98635
Parafibromin	CDC73	1.0364	0.9056	0.82038
ATP synthase subunit delta, mitochondrial	ATP5D	0.96067	0.95831	0.87627
WD repeat-containing protein 1	WDR1	0.94103	1.0484	0.92214
Baculoviral IAP repeat-containing protein 6	BIRC6	0.83527	1.1175	0.86591
Synembryn-A	RIC8A	0.95028	1.031	0.96235
Uncharacterized protein C7orf50	C7orf50	0.97015	0.82938	0.93645
Nucleoporin Nup43	NUP43	0.94229	0.98522	0.9798
High mobility group protein HMG-I/HMG-Y	HMGA1	1.1088	0.88318	0.88889
General transcription factor II-I	GTF2I	0.90945	0.96271	0.99495
Aminoacyl tRNA synthase complex-interacting multifunctional protein 1;Endothelial monocyte-activating polypeptide 2	AIMP1	1.0172	0.84125	0.92419
Protein FAM49B	FAM49B	0.97488	0.94054	0.99876
Calcyclin-binding protein	CACYBP	0.88921	1.0139	0.94645
Phosphoglucomutase-1	PGM1	1.0156	0.98054	0.97303
Vinculin	VCL	0.83556	0.84992	1.1461
Calcium/calmodulin-dependent protein kinase type II subunit gamma;Calcium/calmodulin-dependent protein kinase type II subunit beta	CAMK2G;CAMK2B	0.98653	0.97491	0.93092
SLAIN motif-containing protein 2	SLAIN2	1.0718	0.88808	0.91587
Mitochondrial import receptor subunit TOM34	TOMM34	0.97007	0.92151	0.79136
Delta-1-pyrroline-5-carboxylate synthase;Glutamate 5-kinase;Gamma-glutamyl phosphate reductase	ALDH18A1	0.8704	0.94262	1.0056
NAD(P) transhydrogenase, mitochondrial	NNT	0.93326	1.0067	0.96888
26S proteasome non-ATPase regulatory subunit 11	PSMD11	0.92908	0.87969	1.0429
40S ribosomal protein S6	RPS6	1.0576	0.8905	0.80261
Menin	MEN1	1.0302	0.7825	0.89543
Ras-related protein Rab-14	RAB14	0.96309	0.94589	1.0291
FH1/FH2 domain-containing protein 1	FHOD1	0.93234	0.98477	0.82661
DNA-directed RNA polymerases I, II, and III subunit RPABC3	POLR2H	0.9285	0.90114	1.0605
Nucleolar protein 9	NOP9	0.92437	0.91492	1.0756
Zinc finger protein ZPR1	ZPR1	0.94838	0.88689	1.011
Quinone oxidoreductase-like protein 1	CRYZL1	0.96767	1.0018	0.98584
Periodic tryptophan protein 1 homolog	PWP1	1.1079	0.7913	0.86226
ATPase WRNIP1	WRNIP1	0.98601	0.97746	0.93523
E3 ubiquitin-protein ligase RBBP6	RBBP6	1.029	0.93707	0.96054
Scaffold attachment factor B2	SAFB2	1.0167	0.94037	0.87209
Protein NipSnap homolog 2	GBAS	0.98209	1.005	0.96152
Ribosomal RNA processing protein 1 homolog A	RRP1	0.974	0.98892	0.92807
CUGBP Elav-like family member 1	CELF1	1.0138	0.98536	0.98693
Transcription termination factor 2	TTF2	0.89601	0.76826	1.0227
Heat shock 70 kDa protein 4	HSPA4	0.8781	0.96086	0.96162
U3 small nucleolar RNA-associated protein 6 homolog	UTP6	1.024	0.90055	0.78006
Cysteine desulfurase, mitochondrial	NFS1	0.79553	0.93994	0.93353
Mediator of RNA polymerase II transcription subunit 18	MED18	1.029	0.92157	0.83666
Bromodomain-containing protein 2	BRD2	0.91391	0.97046	0.98166
Peptidyl-prolyl cis-trans isomerase;FK506-binding protein 15	FKBP15	0.83628	0.9452	0.95989
Centrin-2;Centrin-1	CETN2;CETN1	0.81266	0.93517	0.96381
Cyclin-G-associated kinase	GAK	0.93007	0.97483	0.99015
tRNA (adenine(58)-N(1))-methyltransferase non-catalytic subunit TRM6	TRMT6	1.0857	0.90735	0.8694
Pre-mRNA-splicing factor SYF1	XAB2	1.0535	0.92521	0.87165
Phosphomevalonate kinase	PMVK	1.0372	0.9401	0.88986
Cyclin-dependent-like kinase 5	CDK5	0.96262	0.98081	0.8923
PERQ amino acid-rich with GYF domain-containing protein 2	GIGYF2	0.93789	0.98446	0.83282
Phostensin	PPP1R18	1.122	0.86527	0.88602
Ataxin-2-like protein	ATXN2L	1.0496	0.95064	0.95573
U3 small nucleolar RNA-associated protein 18 homolog	UTP18	0.97633	0.84402	0.94509
EF-hand domain-containing protein D2	EFHD2	0.98041	1.0133	0.96494
Early endosome antigen 1	EEA1	0.93743	1.0419	0.88695
Polypyrimidine tract-binding protein 3	PTBP3	1.0919	0.87535	0.90788
Mitochondrial 2-oxoglutarate/malate carrier protein	SLC25A11	0.83219	0.91602	1.0437
Minor histocompatibility antigen H13	HM13	1.105	0.91233	0.91205
Protein FAM192A	FAM192A;NIP30	1.096	0.91604	0.90678
Double-stranded RNA-binding protein Staufen homolog 1	STAU1	0.94352	0.94969	0.82186
LIM and SH3 domain protein 1	LASP1	1.0551	0.94631	0.9521
Protein LSM14 homolog A	LSM14A	0.95226	0.99924	0.87808
Cactin	CACTIN	1.0782	0.92641	0.90503
Vacuolar protein sorting-associated protein 13C	VPS13C	0.96458	0.89265	0.9769
Protein FAM98A	FAM98A	1.0768	0.89882	0.82311
Wings apart-like protein homolog	WAPAL	1.0784	0.919	0.93123
RNA-binding motif protein, X chromosome;RNA-binding motif protein, X chromosome, N-terminally processed	RBMX	0.98514	0.89043	0.96176
26S proteasome non-ATPase regulatory subunit 1	PSMD1	0.95998	0.95888	1.0491
RRP12-like protein	RRP12	1.0468	0.91699	0.94762
Transcription initiation factor TFIID subunit 4	TAF4	0.93074	0.95693	1.0378
60S acidic ribosomal protein P2	RPLP2	0.76989	0.90461	1.0174
Nuclear fragile X mental retardation-interacting protein 2	NUFIP2	0.91073	0.97036	0.98279
Polypeptide N-acetylgalactosaminyltransferase 6	GALNT6	0.89578	0.95492	1.0133
Alcohol dehydrogenase [NADP(+)]	AKR1A1	0.87066	0.9588	0.9681
Proteasome subunit alpha type;Proteasome subunit alpha type-6	PSMA6	0.94062	1.026	0.87011
Gem-associated protein 4	GEMIN4	1.1285	0.81856	0.87443
Ribosyldihydronicotinamide dehydrogenase [quinone]	NQO2	1.0801	0.91178	0.85671
Nuclear cap-binding protein subunit 1	NCBP1	1.0461	0.94234	0.89786
Translocon-associated protein subunit gamma	SSR3	1.0186	0.92341	0.9638
Ribosome production factor 2 homolog	RPF2	0.88982	1.1202	0.90197
Serine/threonine-protein phosphatase PP1-beta catalytic subunit	PPP1CB	0.95217	0.9756	0.8561
ATP-dependent RNA helicase DDX3X;ATP-dependent RNA helicase DDX3Y	DDX3X;DDX3Y	1.0562	0.94373	0.95288
Frataxin, mitochondrial;Frataxin intermediate form;Frataxin(56-210);Frataxin(78-210);Frataxin mature form	FXN	0.94951	0.93801	0.80177
Fructose-bisphosphate aldolase A;Fructose-bisphosphate aldolase	ALDOA	1.056	0.9456	0.92004
Methylmalonyl-CoA mutase, mitochondrial	MUT	0.93164	0.87738	1.0546
Calcium homeostasis endoplasmic reticulum protein	CHERP	0.93186	0.92745	1.0867
NADH dehydrogenase [ubiquinone] 1 beta subcomplex subunit 7	NDUFB7	0.91999	0.93617	0.74412
Lysine-specific histone demethylase 1A	KDM1A	0.88719	0.96491	0.9711
Actin-related protein 2/3 complex subunit 1B	ARPC1B	1.0045	0.93322	0.97331
Ribosomal RNA processing protein 1 homolog B	RRP1B	1.0122	0.9531	0.97785
Histone acetyltransferase type B catalytic subunit	HAT1	0.92487	0.7585	0.94021
CDGSH iron-sulfur domain-containing protein 2	CISD2	0.80307	0.91131	1.0407
Epidermal growth factor receptor substrate 15	EPS15	0.90833	0.92699	1.0866
DNA primase small subunit;DNA primase	PRIM1	0.78628	0.93146	0.95724
Leucine-rich repeat-containing protein 41	LRRC41	1.0063	0.94124	0.84853
Nucleoporin NUP53	NUP35	1.0775	0.9356	0.91648
Myeloid-derived growth factor	MYDGF	0.79695	0.86747	1.1398
SCY1-like protein 2	SCYL2	1.0389	0.8402	0.92718
Methylthioribose-1-phosphate isomerase	MRI1	1.0461	0.9211	0.9525
E3 ubiquitin-protein ligase UBR4	UBR4	0.96195	1.0358	0.97053
AP-1 complex subunit beta-1	AP1B1	0.94922	0.88511	1.0247
General transcription factor IIF subunit 1	GTF2F1	0.99935	0.95821	0.88576
BEN domain-containing protein 3	BEND3	0.8664	0.91377	1.0919
NF-kappa-B essential modulator	IKBKG	0.82603	1.0343	0.92457
Delta-1-pyrroline-5-carboxylate dehydrogenase, mitochondrial	ALDH4A1	1.0748	0.94529	0.94083
YTH domain-containing family protein 1	YTHDF1	0.82145	1.0837	0.90357
Serine/threonine-protein phosphatase 4 regulatory subunit 2	PPP4R2	0.82748	0.8956	1.1064
DBIRD complex subunit ZNF326	ZNF326	1.0145	0.88404	0.69318
MORC family CW-type zinc finger protein 2	MORC2	1.007	0.91165	0.96571
Transcriptional repressor p66-alpha	GATAD2A	0.99841	0.9537	0.87112
GRB2-related adapter protein;GRB2-related adapter protein-like	GRAP;GRAPL	0.89365	1.0191	0.95511
Pinin	PNN	1.0216	0.90036	0.95666
Dual specificity mitogen-activated protein kinase kinase 1	MAP2K1	0.8821	0.77518	1.0991
Kinetochore protein Nuf2	NUF2	0.8973	0.7311	1.018
Exportin-5	XPO5	1.0005	0.97375	0.92767
Galectin;Galectin-8	LGALS8	0.97563	0.95308	1.0205
rRNA methyltransferase 3, mitochondrial	RNMTL1	0.93961	1.0574	0.89205
Nck-associated protein 1-like	NCKAP1L	0.67616	0.88504	0.99535
Exocyst complex component 4	EXOC4	1.0638	0.84487	0.92167
Spectrin beta chain, non-erythrocytic 1	SPTBN1	0.98716	1.0029	0.96659
Girdin	CCDC88A	1.0307	0.77399	0.90948
Protein RRP5 homolog	PDCD11	0.8912	0.94273	1.0512
Histone deacetylase complex subunit SAP18	SAP18	1.0893	0.85037	0.91316
Oxysterol-binding protein-related protein 9	OSBPL9	0.82491	0.92242	1.0458
Phenylalanine--tRNA ligase alpha subunit	FARSA	1.0532	0.95065	0.96034
Fascin	FSCN1	0.94267	0.97059	0.8168
26S proteasome non-ATPase regulatory subunit 14	PSMD14	0.99766	0.98264	0.94908
General vesicular transport factor p115	USO1	1.0457	0.92584	0.95659
Proteasome subunit beta type-10	PSMB10	1.1469	0.89429	0.89949
Nucleolar and coiled-body phosphoprotein 1	NOLC1	1.1184	0.8535	0.90187
Lamin-B2	LMNB2	1.0542	0.95208	0.92277
Abl interactor 2	ABI2	0.89437	0.96596	0.67402
RING finger protein 113A	RNF113A	1.1214	0.85178	0.90055
40S ribosomal protein S2	RPS2	0.9692	1.0178	0.92887
V-type proton ATPase subunit B, brain isoform	ATP6V1B2	0.98671	1.0196	0.9857
NADH dehydrogenase [ubiquinone] flavoprotein 2, mitochondrial	NDUFV2	1.0344	0.70791	0.88768
Protein Red	IK	0.95742	0.95194	1.062
Methionine synthase reductase	MTRR	1.1423	0.86886	0.89686
PCM1	PCM1	0.98296	0.93365	0.79602
1-phosphatidylinositol 3-phosphate 5-kinase	PIKFYVE	0.93833	0.99134	0.81572
E3 ubiquitin-protein ligase MYCBP2	MYCBP2	0.91909	0.97631	0.98212
Interferon-inducible double-stranded RNA-dependent protein kinase activator A	PRKRA	1.0186	0.95268	0.87948
Coronin;Coronin-7	CORO7-PAM16;CORO7	0.97778	0.96978	1.03
Arf-GAP with coiled-coil, ANK repeat and PH domain-containing protein 1	ACAP1	1.0271	0.95057	0.88061
Syntaxin-4	STX4	0.90162	0.96007	0.68338
Myosin light polypeptide 6	MYL6	0.94477	0.9852	0.82712
Mitochondrial dicarboxylate carrier	SLC25A10	0.97906	0.95779	1.0194
Splicing factor, suppressor of white-apricot homolog	SFSWAP	0.82475	1.0158	0.9364
G patch domain-containing protein 4	GPATCH4	0.76729	0.94735	0.93362
Ribonucleases P/MRP protein subunit POP1	POP1	0.94969	1.0169	0.97766
CCR4-NOT transcription complex subunit 2	CNOT2	0.90928	1.0522	0.95141
Signal recognition particle subunit SRP68	SRP68	0.95592	1.0318	0.97378
Syntaxin-8	STX8	0.97001	0.84067	0.95354
Ribosomal protein 63, mitochondrial	MRPL57	0.87629	0.90406	1.1419
ATPase family AAA domain-containing protein 2B	ATAD2B	1.0125	0.98116	0.95521
Importin-9	IPO9	0.81329	0.94252	0.98031
Leucine-rich repeat flightless-interacting protein 1	LRRFIP1	1.1184	0.83638	0.90374
Nucleolar protein 56	NOP56	0.97656	0.96855	0.88933
Guanine nucleotide-binding protein subunit beta-2-like 1;Guanine nucleotide-binding protein subunit beta-2-like 1, N-terminally processed	GNB2L1	0.92447	0.92221	1.1239
Inverted formin-2	INF2	0.93761	0.96006	1.0535
Transcription activator BRG1	SMARCA4	0.94169	0.96708	1.0396
26S protease regulatory subunit 6A	PSMC3	0.84604	0.93641	1.0422
Cytochrome c oxidase subunit 7A2, mitochondrial	COX7A2	0.92904	0.95594	1.0587
Growth hormone-inducible transmembrane protein	GHITM	1.0109	0.9445	0.83974
Prefoldin subunit 2	PFDN2	0.94682	0.88342	1.0475
Phosphatidylinositol 3,4,5-trisphosphate 5-phosphatase 1	INPP5D	1.1213	0.92704	0.92222
Translation initiation factor eIF-2B subunit alpha	EIF2B1	1.0109	0.95303	0.86548
Cell growth-regulating nucleolar protein	LYAR	1.1594	0.89739	0.86915
Metal-response element-binding transcription factor 2	MTF2	0.93423	0.7706	0.96067
Protein kinase C and casein kinase substrate in neurons protein 2	PACSIN2	1.0106	0.97482	0.98848
Transcription initiation factor IIB	GTF2B	0.96701	0.88051	0.97285
Serine/arginine-rich splicing factor 11	SRSF11	0.77203	0.93117	0.97839
MTCH2	MTCH2	0.86646	1.0861	0.92786
Crk-like protein	CRKL	0.85038	0.96016	0.95987
B-cell receptor-associated protein 31	BCAP31	1.1998	0.87969	0.86295
Glutamine--tRNA ligase	QARS	0.98128	1.0118	0.95267
Condensin-2 complex subunit H2	NCAPH2	1.1083	0.74865	0.88514
Replication factor C subunit 1	RFC1	0.88939	0.96251	1.007
Importin-7	IPO7	1.0535	0.93629	0.96109
Kinetochore protein Spc25	SPC25	0.91413	0.74384	1.0135
Transmembrane emp24 domain-containing protein 10	TMED10	0.95658	0.95563	1.0756
Ezrin	EZR	1.1611	0.90611	0.89472
Enhancer of mRNA-decapping protein 3	EDC3	1.1896	0.89226	0.88721
26S proteasome non-ATPase regulatory subunit 13	PSMD13	0.97221	0.96096	1.0434
Tropomyosin alpha-4 chain	TPM4	1.1372	0.9123	0.87622
Aurora kinase B	AURKB	0.98734	1.0091	0.96813
Glutaryl-CoA dehydrogenase, mitochondrial	GCDH	0.71076	0.90795	1.0033
Zyxin	ZYX	0.93833	0.92043	1.1025
Small integral membrane protein 20	SMIM20	0.88159	1.0216	0.95696
COP9 signalosome complex subunit 4	COPS4	0.93105	0.97708	1.0053
Histone-lysine N-methyltransferase EZH2	EZH2	1.0134	0.91231	0.96912
OTU domain-containing protein 5	OTUD5	0.88814	0.78079	1.1398
Origin recognition complex subunit 2	ORC2	0.94397	0.97675	1.0205
HIV Tat-specific factor 1	HTATSF1	1.0058	0.9166	0.97276
Proteasome inhibitor PI31 subunit	PSMF1	1.0168	0.97877	0.94641
Alpha-centractin	ACTR1A	0.9223	0.92401	1.1434
Tyrosine-protein phosphatase non-receptor type;Tyrosine-protein phosphatase non-receptor type 2	PTPN2	0.82426	0.94684	0.9983
Basic leucine zipper and W2 domain-containing protein 1	BZW1	0.8111	0.90136	1.1348
Peptidyl-prolyl cis-trans isomerase FKBP5;Peptidyl-prolyl cis-trans isomerase FKBP5, N-terminally processed	FKBP5	0.96779	1.0185	0.98481
AP-2 complex subunit mu	AP2M1	1.0182	0.89763	0.96446
60S ribosomal protein L8	RPL8	1.1181	0.91906	0.85407
Ubiquitin-conjugating enzyme E2 R1	CDC34	0.7575	0.94663	0.93731
Nucleophosmin	NPM1	1.1463	0.91199	0.86619
Ubiquitin carboxyl-terminal hydrolase 7;Ubiquitin carboxyl-terminal hydrolase	USP7	1.0019	0.98685	0.95763
Zinc finger protein 428	ZNF428	1.01	0.9543	0.85513
Nucleolar complex protein 2 homolog	NOC2L	0.96372	0.93465	1.0543
Sperm-associated antigen 7	SPAG7	0.95925	1.0444	0.90525
POLDIP3	POLDIP3	0.98878	0.96147	0.86223
Sarcoplasmic/endoplasmic reticulum calcium ATPase 2	ATP2A2	1.096	0.89783	0.93976
AP-2 complex subunit sigma	AP2S1	0.90591	0.9409	1.0985
Protein PRRC1	PRRC1	0.89353	0.93665	1.1019
Zinc finger protein ubi-d4	DPF2	0.97228	1.0529	0.96642
COP9 signalosome complex subunit 5	COPS5	0.80191	0.91592	1.0929
40S ribosomal protein S3	RPS3	0.9294	0.97981	0.9974
Leucine zipper protein 1	LUZP1	1.0248	0.95782	0.87738
Calcium-binding and coiled-coil domain-containing protein 2	CALCOCO2	0.92601	0.99286	0.74273
Heterogeneous nuclear ribonucleoprotein L	HNRNPL	0.94425	1.0876	0.90118
60S ribosomal protein L6	RPL6	0.95247	1.0055	0.98476
Methyltransferase-like protein 16	METTL16	0.77669	1.1072	0.90498
26S proteasome non-ATPase regulatory subunit 7	PSMD7	0.92519	0.97337	1.0186
Transcription elongation factor SPT5	SUPT5H	0.85289	0.96277	0.96953
MAP kinase-activated protein kinase 3	MAPKAPK3	0.93584	0.97377	0.76185
Actin-like protein 6A	ACTL6A	0.90261	0.96256	1.0347
Importin subunit alpha-4	KPNA3	0.7123	0.91877	0.98924
ATP synthase subunit e, mitochondrial	ATP5I	1.019	0.92726	0.76441
ADP-ribosylation factor 1;ADP-ribosylation factor 3	ARF1;ARF3	0.95854	0.8963	1.0429
Protein phosphatase methylesterase 1	PPME1	0.90835	0.97432	0.99596
Serine/threonine-protein kinase OSR1	OXSR1	0.85127	1.1297	0.9186
Eukaryotic translation initiation factor 4H	EIF4H	1.0321	0.97909	0.96006
Leukotriene A-4 hydrolase	LTA4H	0.8525	0.98107	0.9613
Hydroxyacylglutathione hydrolase, mitochondrial	HAGH	1.1237	0.9013	0.77437
Protein RCC2	RCC2	1.0445	0.96216	0.91003
Casein kinase I isoform alpha	CSNK1A1	0.95529	0.97759	1.0338
Inner nuclear membrane protein Man1	LEMD3	1.1632	0.92141	0.91362
Peptidyl-prolyl cis-trans isomerase F, mitochondrial	PPIF	0.94458	0.85211	1.0524
Leukocyte elastase inhibitor	SERPINB1	1.0504	0.96561	0.92908
Cleavage and polyadenylation specificity factor subunit 1	CPSF1	0.99287	0.98103	0.92824
Isoaspartyl peptidase/L-asparaginase;Isoaspartyl peptidase/L-asparaginase alpha chain;Isoaspartyl peptidase/L-asparaginase beta chain	ASRGL1	0.89552	1.1836	0.826
Ragulator complex protein LAMTOR1	LAMTOR1	0.79962	1.0802	0.92262
Replication factor C subunit 5	RFC5	0.93307	0.95807	1.0758
60S ribosomal protein L38	RPL38	0.92928	0.96865	1.0417
Notchless protein homolog 1	NLE1	1.1042	0.94253	0.90733
Bcl-2-associated transcription factor 1	BCLAF1	1.0285	0.91847	0.73293
60S ribosomal protein L31	RPL31	1.2271	0.89457	0.89574
HLA class I histocompatibility antigen, Cw-7 alpha chain;HLA class I histocompatibility antigen, B-73 alpha chain	HLA-C;HLA-B	1.1206	0.92461	0.94084
Cell division cycle and apoptosis regulator protein 1	CCAR1	0.96538	1.0256	0.98321
Omega-amidase NIT2	NIT2	0.76265	1.0338	0.92634
High mobility group nucleosome-binding domain-containing protein 5	HMGN5	0.74394	0.97345	0.93384
Leupaxin	LPXN	0.92111	0.95798	1.0707
Adapter molecule crk	CRK	0.91669	1.1685	0.92269
Cleavage stimulation factor subunit 2	CSTF2	1.2037	0.90698	0.90139
Very-long-chain enoyl-CoA reductase	TECR	0.92282	0.86411	1.1373
Brefeldin A-inhibited guanine nucleotide-exchange protein 1	ARFGEF1	1.0364	0.96298	0.97944
Tuftelin-interacting protein 11	TFIP11	0.83752	1.0987	0.92957
U6 snRNA-associated Sm-like protein LSm2	LSM2	0.93962	0.94692	1.1162
U6 snRNA-associated Sm-like protein LSm6	LSM6	0.99156	0.89085	0.97177
Mitogen-activated protein kinase 1	MAPK1	0.83917	0.95382	1.0113
Synaptosomal-associated protein;Synaptosomal-associated protein 23	SNAP23	1.1393	0.9177	0.93514
NF-kappa-B-activating protein;NKAP-like protein	NKAP;NKAPL	1.0379	0.97818	0.98249
Nuclear factor NF-kappa-B p105 subunit;Nuclear factor NF-kappa-B p50 subunit	NFKB1	1.071	0.94955	0.87966
Small glutamine-rich tetratricopeptide repeat-containing protein alpha	SGTA	0.96124	0.97257	0.83834
Tropomodulin-3	TMOD3	0.93227	1.0073	0.98026
Centromere protein C	CENPC	0.9551	1.0594	0.88604
E3 ubiquitin-protein ligase UBR5	UBR5	0.89903	0.97342	0.99857
DNA ligase 1;DNA ligase	LIG1	0.87154	0.96899	0.98418
Filamin-B	FLNB	0.99254	0.98772	0.9484
Cleavage and polyadenylation specificity factor subunit 5	NUDT21	0.95583	0.94055	1.0985
ATP-dependent RNA helicase DDX24	DDX24	0.94909	1.1219	0.94951
26S proteasome non-ATPase regulatory subunit 8	PSMD8	0.94635	0.94702	1.1278
Density-regulated protein	DENR	1.0445	0.96879	0.97925
Uncharacterized protein C18orf25	ARKL1;C18orf25	0.81063	0.93171	1.0804
Dynactin subunit 3	DCTN3	1.1392	0.93893	0.92177
Ras-related protein Rab-11A;Ras-related protein Rab-11B	RAB11A;RAB11B	1.0496	0.97715	0.96628
Nipped-B-like protein	NIPBL	1.0184	0.9575	0.85187
Proteasome subunit beta type-3	PSMB3	0.78586	0.91648	1.1148
Cytoplasmic aconitate hydratase	ACO1	0.93831	0.8187	1.0634
Conserved oligomeric Golgi complex subunit 6	COG6	0.94733	0.91111	1.1076
WD repeat-containing protein 70	WDR70	0.92462	1.0361	0.7388
Glycine cleavage system H protein, mitochondrial	GCSH	1.0234	0.84254	0.95447
Methylthioribulose-1-phosphate dehydratase	APIP	0.93015	0.96082	1.079
Polyribonucleotide nucleotidyltransferase 1, mitochondrial	PNPT1	0.96986	0.96466	0.84393
Serine/arginine-rich splicing factor 2	SRSF2	1.0024	0.98284	0.93508
DNA-directed RNA polymerases I, II, and III subunit RPABC1	POLR2E	0.95515	0.80241	0.96344
PHD finger protein 3	PHF3	1.0265	0.94366	0.9795
Na(+)/H(+) exchange regulatory cofactor NHE-RF1	SLC9A3R1	1.02	0.95476	0.9839
Protein Hook homolog 3	HOOK3	1.0161	0.97421	0.91203
Endoplasmic reticulum lectin 1	ERLEC1	0.90909	1.2068	0.86598
Galectin-9;Galectin;Galectin-9C;Galectin-9B	LGALS9;LGALS9C;LGALS9B	1.063	0.94809	0.851
Coilin	COIL	1.1221	0.91469	0.77465
SHC-transforming protein 1	SHC1	0.96158	1.0952	0.95617
Bifunctional lysine-specific demethylase and histidyl-hydroxylase NO66	NO66	1.124	0.75898	0.91061
DNA polymerase epsilon subunit 3	POLE3	0.80075	0.90955	1.1637
Kanadaptin	SLC4A1AP	0.92471	1.0181	0.97728
SURP and G-patch domain-containing protein 1	SUGP1	0.92276	1.054	0.9679
40S ribosomal protein S9	RPS9	0.9707	0.95103	1.0649
Caskin-2	CASKIN2	0.9801	0.98465	0.91074
DNA-directed RNA polymerase I subunit RPA2	POLR1B	1.1165	0.90095	0.94534
Deubiquitinating protein VCIP135	VCPIP1	1.1171	0.94603	0.95371
Protein phosphatase 1B	PPM1B	0.99345	0.98666	0.94177
Arginine--tRNA ligase, cytoplasmic	RARS	0.80895	0.94341	1.049
Heat shock protein 105 kDa	HSPH1	0.8655	0.9583	1.043
Pre-mRNA-splicing factor 38A	PRPF38A	0.91147	1.1695	0.93321
Transcription factor Sp1	SP1	0.9783	1.045	0.95534
Protein NEDD1	NEDD1	0.94413	1.0262	0.78985
Protein disulfide-isomerase	P4HB	0.97479	0.90976	1.0188
Serine/threonine-protein phosphatase 1 regulatory subunit 10	PPP1R10	0.94607	1.0866	0.8527
Intercellular adhesion molecule 3	ICAM3	1.0555	0.94926	0.83369
60S ribosomal protein L37a	RPL37A	0.84615	1.0187	0.95988
Golgin subfamily A member 3	GOLGA3	1.1238	0.95321	0.93998
Aconitate hydratase, mitochondrial	ACO2	0.96553	1.0539	0.90361
Dipeptidyl peptidase 9	DPP9	1.1387	0.89049	0.9401
CD99 antigen	CD99	1.0286	0.74589	0.93474
Ubiquitin-like modifier-activating enzyme 6	UBA6	0.96658	0.92615	1.0692
Zinc finger Ran-binding domain-containing protein 2	ZRANB2	1.2004	0.92105	0.88038
Pre-mRNA-processing factor 40 homolog A	PRPF40A	1.0264	0.94421	0.98145
Ubiquitin carboxyl-terminal hydrolase 4;Ubiquitin carboxyl-terminal hydrolase	USP4	1.1775	0.92948	0.88798
Poly(rC)-binding protein 1	PCBP1	1.0096	0.97209	0.88819
NEDD8-activating enzyme E1 catalytic subunit	UBA3	0.91654	1.0256	0.97551
Ran-binding protein 3	RANBP3	1.2164	0.90115	0.92085
ERO1-like protein alpha	ERO1L	0.97559	0.88166	0.97664
Phosphatidylinositol transfer protein beta isoform	PITPNB	0.95361	1.1298	0.94687
Pre-mRNA-splicing regulator WTAP	WTAP	0.91348	0.97487	1.0257
40S ribosomal protein S30	FAU	0.98725	0.96602	1.0226
Receptor-interacting serine/threonine-protein kinase 1	RIPK1	1.0457	0.94514	0.80097
Probable RNA-binding protein 19	RBM19	0.83743	1.0373	0.9552
ER membrane protein complex subunit 2	EMC2	0.91531	0.97089	1.0455
Surfeit locus protein 2	SURF2	0.76812	1.0896	0.9284
2,3-cyclic-nucleotide 3-phosphodiesterase	CNP	1.1355	0.89043	0.94251
Eukaryotic peptide chain release factor GTP-binding subunit ERF3B	GSPT2	1.179	0.92823	0.87774
Chromatin accessibility complex protein 1	CHRAC1	0.82341	0.92679	1.1464
SUMO-activating enzyme subunit 2	UBA2	0.97863	1.05	0.95801
E2/E3 hybrid ubiquitin-protein ligase UBE2O	UBE2O	1.1519	0.942	0.91107
Phosphatidylinositol 3-kinase;Phosphatidylinositol 3-kinase catalytic subunit type 3	PIK3C3	0.84189	0.96089	1.0146
Non-POU domain-containing octamer-binding protein	NONO	1.0711	0.96737	0.92783
Putative ATP-dependent RNA helicase DHX30	DHX30	0.97807	0.98484	1.0408
Cytochrome c oxidase assembly factor 7	COA7	1.0361	0.69459	0.92475
MICOS complex subunit MIC60	IMMT	1.0098	0.99239	0.97414
39S ribosomal protein L9, mitochondrial	MRPL9	1.0011	0.96154	0.99123
Transmembrane emp24 domain-containing protein 9	TMED9	0.96391	0.8599	1.0289
Eukaryotic translation initiation factor 3 subunit A	EIF3A	1.0628	0.97636	0.97939
SPTAN1	SPTAN1	0.9631	1.0135	0.98941
Guanine nucleotide-binding protein subunit alpha-15	GNA15	0.97773	0.89283	0.99031
40S ribosomal protein S28	RPS28	0.98661	0.9607	1.0242
BRCA2 and CDKN1A-interacting protein	BCCIP	0.96597	0.94873	1.0973
1-phosphatidylinositol 4,5-bisphosphate phosphodiesterase gamma-1	PLCG1	1.0256	0.98653	0.96125
Replication factor C subunit 3	RFC3	1.0386	0.98778	0.98749
Protein transport protein Sec24C	SEC24C	0.96509	1.0831	0.92004
GTPase IMAP family member 6	GIMAP6	0.95858	0.93323	1.1178
Geranylgeranyl transferase type-2 subunit beta	RABGGTB	0.94817	1.0684	0.817
Deoxyribose-phosphate aldolase	DERA	0.9749	1.0742	0.96327
Inactive hydroxysteroid dehydrogenase-like protein 1	HSDL1	0.92772	0.71367	1.0619
E3 ubiquitin-protein ligase RING2	RNF2	0.7867	1.0619	0.94327
40S ribosomal protein S25	RPS25	0.9516	0.9042	1.128
Dihydropyrimidinase-related protein 2	DPYSL2	0.98353	1.0516	0.98031
Guanine nucleotide-binding protein G(i) subunit alpha-2	GNAI2	0.97708	1.0151	0.90464
Eukaryotic translation initiation factor 5	EIF5	0.98854	0.94265	0.99463
Inorganic pyrophosphatase 2, mitochondrial	PPA2	0.95667	1.1387	0.94857
NADH-cytochrome b5 reductase 3;NADH-cytochrome b5 reductase 3 membrane-bound form;NADH-cytochrome b5 reductase 3 soluble form	CYB5R3	0.92869	1.0744	0.96977
Transcription initiation factor TFIID subunit 6	TAF6	0.94644	0.9324	1.1703
Poly(ADP-ribose) glycohydrolase ARH3	ADPRHL2	0.92619	1.1652	0.9471
Folate transporter 1	SLC19A1	0.982	1.0298	0.93922
Parkinson disease 7 domain-containing protein 1	PDDC1	1.0066	0.96102	0.8183
Pre-mRNA 3-end-processing factor FIP1	FIP1L1	1.1296	0.9527	0.90269
NADH dehydrogenase [ubiquinone] 1 alpha subcomplex subunit 10, mitochondrial	NDUFA10	0.79505	0.99796	0.9575
Elongation factor 1-gamma	EEF1G	0.96502	0.97579	1.0761
Set1/Ash2 histone methyltransferase complex subunit ASH2	ASH2L	0.90184	1.0584	0.96902
Histone-lysine N-methyltransferase SETD1A	SETD1A	0.99107	0.97325	0.86522
RNA-binding protein EWS	EWSR1	1.0268	0.98571	0.95422
Sideroflexin-4	SFXN4	0.96877	0.97238	0.83261
Condensin complex subunit 2	NCAPH	0.99051	1.0057	0.95803
KRR1 small subunit processome component homolog	KRR1	0.82575	0.94372	1.1137
Guanine nucleotide-binding protein subunit beta-like protein 1	GNB1L	0.87843	1.0532	0.96614
U2 small nuclear ribonucleoprotein A	SNRPA1	0.95796	0.87622	1.0918
14-3-3 protein epsilon	YWHAE	1.0074	0.98013	0.90785
Transcription and mRNA export factor ENY2	ENY2	0.76018	0.94724	1.0262
S-formylglutathione hydrolase	ESD	0.96997	1.0888	0.9419
Cleavage stimulation factor subunit 2 tau variant	CSTF2T	1.0251	0.98461	0.99169
NEDD8 ultimate buster 1	NUB1	1.0471	0.93339	0.97805
Nuclear valosin-containing protein-like	NVL	1.0289	0.95785	0.98644
Beta-2-microglobulin;Beta-2-microglobulin;Beta-2-microglobulin form pI 5.3	B2M	1.0689	0.76599	0.94279
39S ribosomal protein L53, mitochondrial	MRPL53	0.84118	0.95648	1.0729
Glucocorticoid-induced transcript 1 protein	GLCCI1	0.9135	0.979	1.0254
Cysteine and glycine-rich protein 1	CSRP1	0.92586	0.99214	0.98638
Guanine nucleotide exchange factor VAV3	VAV3	0.97114	0.7167	0.9479
KH domain-containing, RNA-binding, signal transduction-associated protein 1	KHDRBS1	1.1979	0.93966	0.89383
FYN-binding protein	FYB	0.99938	0.98643	0.92977
Biliverdin reductase A	BLVRA	0.78309	0.93491	1.1385
Probable rRNA-processing protein EBP2	EBNA1BP2	1.0558	0.94983	0.78209
SWI/SNF-related matrix-associated actin-dependent regulator of chromatin subfamily B member 1	SMARCB1	0.9696	0.93491	1.0951
Lys-63-specific deubiquitinase BRCC36	BRCC3	0.95485	1.1007	0.85115
DNA-directed RNA polymerases I and III subunit RPAC2	POLR1D	0.8893	0.94783	1.165
Myc-associated zinc finger protein	MAZ	1.1013	0.94446	0.79072
RNA polymerase-associated protein RTF1 homolog	RTF1	1.0913	0.96277	0.88359
39S ribosomal protein L11, mitochondrial	MRPL11	0.98369	1.0363	0.94467
D-beta-hydroxybutyrate dehydrogenase, mitochondrial	BDH1	0.84357	1.0606	0.9615
Dolichol-phosphate mannosyltransferase subunit 1	DPM1	1.0524	0.94373	0.98042
Antigen KI-67	MKI67	1.0551	0.9858	0.98484
6-phosphogluconate dehydrogenase, decarboxylating	PGD	1.0449	0.97984	0.93068
GTPase IMAP family member 1	GIMAP1	1.0531	0.98395	0.96693
Disks large homolog 1	DLG1	0.95377	0.80176	1.0638
15-hydroxyprostaglandin dehydrogenase [NAD(+)]	HPGD	0.8894	0.96504	1.0876
Proto-oncogene c-Rel	REL	1.0406	0.98764	0.97302
NHP2-like protein 1;NHP2-like protein 1, N-terminally processed	NHP2L1	0.9977	0.99078	0.94859
Asparagine--tRNA ligase, cytoplasmic	NARS	0.95625	1.1491	0.96196
UPF0428 protein CXorf56	CXorf56	0.89176	1.0928	0.96473
MAP7 domain-containing protein 3	MAP7D3	1.0116	0.98356	0.91886
TRAF3-interacting JNK-activating modulator	TRAF3IP3	1.1465	0.92212	0.9585
PDIA3	PDIA3	1.0482	1.0277	1.0017
Cleavage and polyadenylation specificity factor subunit 3	CPSF3	0.96899	0.84944	1.0293
Probable ATP-dependent RNA helicase DDX10	DDX10	1.0666	0.97399	0.9136
RalA-binding protein 1	RALBP1	1.0965	0.96933	0.91909
FUBP1	FUBP1	1.1119	1.077	1.0137
DNA topoisomerase 2-beta;DNA topoisomerase 2	TOP2B	0.89993	0.97494	1.0496
CDK-activating kinase assembly factor MAT1	MNAT1	1.156	0.95791	0.92283
NEDD8-activating enzyme E1 regulatory subunit	NAE1	0.87759	0.95951	1.1159
Phosphoribosyl pyrophosphate synthase-associated protein 1	PRPSAP1	0.91347	0.96482	1.1165
NADH dehydrogenase [ubiquinone] 1 alpha subcomplex subunit 6	NDUFA6	1.1659	0.85487	0.947
Coiled-coil domain-containing protein 124	CCDC124	1.084	0.97369	0.92979
Epidermal growth factor receptor substrate 15-like 1	EPS15L1	0.95702	0.99113	1.0099
Proteasome subunit alpha type-1	PSMA1	1.0178	0.97958	0.89659
Peroxiredoxin-2	PRDX2	1.0391	0.98676	0.96
Tubulin-specific chaperone E	TBCE	1.1326	0.95917	0.89052
Ubiquitin carboxyl-terminal hydrolase 15	USP15	0.93891	1.0409	0.98362
Mitochondrial-processing peptidase subunit beta	PMPCB	1.0903	0.90094	0.96948
Serine/threonine-protein phosphatase 2A catalytic subunit alpha isoform	PPP2CA	0.89283	0.95343	1.1721
Tryptophan--tRNA ligase, cytoplasmic;T1-TrpRS;T2-TrpRS	WARS	0.84865	0.97217	1.0197
Leucyl-cystinyl aminopeptidase;Leucyl-cystinyl aminopeptidase, pregnancy serum form	LNPEP	0.961	1.1288	0.8872
28 kDa heat- and acid-stable phosphoprotein	PDAP1	1.0078	0.97013	0.8279
Telomere length regulation protein TEL2 homolog	TELO2	0.95623	0.98999	1.0199
Protein tyrosine phosphatase receptor type C-associated protein	PTPRCAP	0.99619	0.99244	0.95221
Vesicle-trafficking protein SEC22b	SEC22B	0.93976	0.98749	1.02
Actin-related protein 3	ACTR3	0.91205	0.98431	1.0117
LETM1 and EF-hand domain-containing protein 1, mitochondrial	LETM1	0.93987	0.98699	1.0257
SUN domain-containing protein 2	SUN2	0.97839	0.85619	0.98319
Anaphase-promoting complex subunit 1	ANAPC1	0.87275	1.1337	0.96032
Coatomer subunit zeta-1	COPZ1	0.95493	0.84154	1.141
Gephyrin;Molybdopterin adenylyltransferase;Molybdopterin molybdenumtransferase	GPHN	1.0483	0.98027	0.91544
Serine/threonine-protein kinase tousled-like 2	TLK2	0.90605	1.0567	0.97765
Transitional endoplasmic reticulum ATPase	VCP	0.99068	0.98738	1.0435
Target of EGR1 protein 1	TOE1	1.1298	0.93994	0.96989
Gamma-glutamylcyclotransferase	GGCT	1.1608	0.93404	0.96369
Alpha-actinin-4	ACTN4	0.9326	0.98826	1.0104
Prolyl 3-hydroxylase 1	LEPRE1	1.2725	0.9445	0.94391
Glia maturation factor beta	GMFB	1.15	0.85388	0.95634
Transcription factor p65	RELA	0.68964	0.95302	0.98565
Protein IWS1 homolog	IWS1	0.79402	1.1146	0.95441
Ras-related protein Rab-27A	RAB27A	0.80588	0.95701	1.1084
Uncharacterized protein C9orf78	C9orf78	0.75819	1.0306	0.95988
cAMP-dependent protein kinase type I-alpha regulatory subunit;cAMP-dependent protein kinase type I-alpha regulatory subunit, N-terminally processed	PRKAR1A	1.0834	0.98018	0.94993
Thymosin beta-4;Hematopoietic system regulatory peptide	TMSB4X	1.1418	0.88162	0.96239
Endoplasmic reticulum resident protein 44	ERP44	1.0951	0.94485	0.97822
RNA-binding protein 3	RBM3	0.84257	1.0037	0.97648
Probable E3 ubiquitin-protein ligase HERC4	HERC4	1.0616	0.96209	0.986
Isocitrate dehydrogenase [NAD] subunit alpha, mitochondrial	IDH3A	1.0829	0.94058	0.98021
G patch domain-containing protein 11	GPATCH11	0.98124	1.0955	0.96853
Protein TFG	TFG	0.96945	0.77988	0.984
40S ribosomal protein S17-like;40S ribosomal protein S17	RPS17;RPS17L	0.82715	0.99081	0.97574
Calcium-transporting ATPase;Calcium-transporting ATPase type 2C member 1	ATP2C1	1.0691	0.93215	0.98155
Protein phosphatase 1G	PPM1G	0.97956	0.99027	0.85162
Signal-induced proliferation-associated protein 1	SIPA1	0.99026	1.0237	0.94984
Eukaryotic translation initiation factor 3 subunit M	EIF3M	0.98412	0.9786	1.0868
Coiled-coil domain-containing protein 58	CCDC58	0.9767	1.0269	0.85295
Amyloid beta A4 precursor protein-binding family B member 1-interacting protein	APBB1IP	1.1692	0.92336	0.9659
Symplekin	SYMPK	1.1219	0.96752	0.97768
Hyaluronan mediated motility receptor	HMMR	0.94843	1.1383	0.97355
#N/A	0	1.1983	0.96005	0.9028
Synergin gamma	SYNRG	0.95138	0.9687	1.176
Ninjurin-2	NINJ2	1.0536	0.82015	0.97054
Probable RNA polymerase II nuclear localization protein SLC7A6OS	SLC7A6OS	1.0978	0.98177	0.96176
Diacylglycerol kinase alpha;Diacylglycerol kinase	DGKA	0.96419	0.98663	1.0679
Ribose-5-phosphate isomerase	RPIA	0.97793	0.94923	1.1178
Unconventional myosin-XVIIIa	MYO18A	1.0602	0.98207	0.91335
Superkiller viralicidic activity 2-like 2	SKIV2L2	1.013	0.98374	0.88478
Protein SAAL1	SAAL1	0.85408	0.97711	1.0427
U4/U6 small nuclear ribonucleoprotein Prp3	PRPF3	0.98997	1.0146	0.93242
ELAV-like protein 1	ELAVL1	0.94479	0.97887	1.1131
Glutathione S-transferase P	GSTP1	0.97793	1.0555	0.8703
Heterogeneous nuclear ribonucleoprotein F;Heterogeneous nuclear ribonucleoprotein F, N-terminally processed	HNRNPF	0.99306	0.96181	1.0204
Probable ATP-dependent RNA helicase DDX47	DDX47	0.97772	0.91749	1.1036
Charged multivesicular body protein 5	CHMP5	0.92556	1.0246	0.98846
ATP synthase subunit d, mitochondrial	ATP5H	0.99656	0.89085	0.98661
Nuclear receptor coactivator 5	NCOA5	1.0995	0.98088	0.93859
Trifunctional purine biosynthetic protein adenosine-3;Phosphoribosylamine--glycine ligase;Phosphoribosylformylglycinamidine cyclo-ligase;Phosphoribosylglycinamide formyltransferase	GART	1.0695	0.98632	0.95294
Isocitrate dehydrogenase [NADP] cytoplasmic	IDH1	0.9801	0.92252	1.0947
TELO2-interacting protein 1 homolog	TTI1	1.1584	0.96994	0.9015
Chitinase domain-containing protein 1	CHID1	1.0214	0.98246	0.87159
Acyl carrier protein, mitochondrial;Acyl carrier protein	NDUFAB1	0.9658	1.0799	0.77741
V-type proton ATPase subunit H	ATP6V1H	1.1242	0.92861	0.97741
DNA-directed RNA polymerase II subunit RPB3	POLR2C	1.0013	0.73951	0.96845
Death-inducer obliterator 1	DIDO1	0.99663	0.99528	0.95899
Selenoprotein O	SELO	0.96579	0.87083	1.176
Multifunctional protein ADE2;Phosphoribosylaminoimidazole-succinocarboxamide synthase;Phosphoribosylaminoimidazole carboxylase	PAICS	0.9442	0.97955	1.1209
V-type proton ATPase subunit D	ATP6V1D	0.91393	0.95538	1.2888
Annexin A7	ANXA7	0.97462	0.97253	1.1772
78 kDa glucose-regulated protein	HSPA5	0.99418	1.0255	0.97179
Radixin	RDX	0.97456	0.93394	1.1563
Importin-5	IPO5	0.94718	0.99154	1.0267
Carnitine O-palmitoyltransferase 1, liver isoform	CPT1A	1.1287	0.98023	0.98213
AT-rich interactive domain-containing protein 3A	ARID3A	0.79756	0.96787	1.1091
Serine/threonine-protein kinase 10	STK10	1.1496	0.97928	0.96964
NAD kinase 2, mitochondrial	NADK2	0.96548	0.70079	1.0198
WD repeat-containing protein 18	WDR18	0.98531	0.89739	1.0449
Zinc finger MYM-type protein 3	ZMYM3	0.96693	0.73025	1.0552
Adenylyl cyclase-associated protein 1	CAP1	0.95815	0.99186	1.0406
Serine hydroxymethyltransferase, cytosolic	SHMT1	1.1512	0.97763	0.93557
Calcium-binding mitochondrial carrier protein Aralar1	SLC25A12	0.98741	0.9786	1.0947
Chromatin target of PRMT1 protein	CHTOP	1.1107	0.97615	0.86592
CDKN2A-interacting protein	CDKN2AIP	1.0385	0.98901	0.92546
Basic leucine zipper and W2 domain-containing protein 2	BZW2	0.96981	0.98	1.1549
Pachytene checkpoint protein 2 homolog	TRIP13	0.98902	1.0482	0.93357
BRISC complex subunit Abro1	FAM175B	1.2579	0.96156	0.87373
3-ketoacyl-CoA thiolase, mitochondrial	ACAA2	0.98186	0.9443	1.125
Polyadenylate-binding protein 1;Polyadenylate-binding protein	PABPC1	0.91304	1.0049	0.99073
Transcription initiation factor IIE subunit beta	GTF2E2	0.84556	0.97906	1.0681
Homeobox protein cut-like 1;Protein CASP	CUX1	0.99357	0.90679	0.99089
Rho GTPase-activating protein 30	ARHGAP30	0.97271	1.0631	0.77382
Tyrosine--tRNA ligase;Tyrosine--tRNA ligase, mitochondrial	YARS2	1.1237	0.78126	0.96851
UMP-CMP kinase	CMPK1	1.2265	0.86904	0.96623
Ubiquitin fusion degradation protein 1 homolog	UFD1L	0.89706	0.97599	1.1624
Phosphate carrier protein, mitochondrial	SLC25A3	0.99028	1.0041	0.90226
Plectin	PLEC	1.0535	0.99252	0.99388
Probable tRNA N6-adenosine threonylcarbamoyltransferase	OSGEP	0.98551	1.1177	0.96526
Polyglutamine-binding protein 1	PQBP1	1.0142	0.98669	0.87003
Tetratricopeptide repeat protein 1	TTC1	0.88865	1.0099	0.98877
LIM domain-containing protein 1	LIMD1	0.98577	1.0114	0.8581
Microtubule-associated protein 1S;MAP1S heavy chain;MAP1S light chain	MAP1S	0.78357	0.9746	1.0729
DNA polymerase;DNA polymerase alpha catalytic subunit	POLA1	1.0047	0.91023	0.99119
Bifunctional polynucleotide phosphatase/kinase;Polynucleotide 3-phosphatase;Polynucleotide 5-hydroxyl-kinase	PNKP	1.0062	0.99731	0.97569
Enolase-phosphatase E1	ENOPH1	0.97113	0.85879	1.1922
Proline-, glutamic acid- and leucine-rich protein 1	PELP1	1.2009	0.97244	0.88769
Lymphokine-activated killer T-cell-originated protein kinase	PBK	0.9584	1.0005	0.99609
NADH dehydrogenase [ubiquinone] flavoprotein 1, mitochondrial	NDUFV1	0.89413	0.98182	1.1085
Peptidyl-prolyl cis-trans isomerase CWC27 homolog	CWC27	0.98587	1.0187	0.8591
SWI/SNF complex subunit SMARCC2	SMARCC2	1.051	0.99358	0.97817
U5 small nuclear ribonucleoprotein 40 kDa protein	SNRNP40	0.99049	1.0493	0.93461
Beta-adrenergic receptor kinase 1	ADRBK1	0.9881	1.0164	0.88031
Anamorsin	CIAPIN1	0.99431	1.027	0.95783
Eukaryotic peptide chain release factor subunit 1	ETF1	0.98151	0.91602	1.1354
N-acetylgalactosaminyltransferase 7;Polypeptide N-acetylgalactosaminyltransferase	GALNT7	1.1167	0.97732	0.83957
Cytochrome c oxidase assembly factor 3 homolog, mitochondrial	COA3	0.97505	1.1426	0.83821
Sorting and assembly machinery component 50 homolog	SAMM50	0.96862	0.78107	1.1672
Histone-lysine N-methyltransferase NSD3	WHSC1L1	0.98133	0.98532	0.78298
AFG3-like protein 2	AFG3L2	0.98083	1.076	0.99159
Calcium-regulated heat stable protein 1	CARHSP1	1.1455	0.98138	0.9218
Apoptosis-inducing factor 1, mitochondrial	AIFM1	0.9337	0.99276	1.0228
Mitogen-activated protein kinase kinase kinase kinase 4	MAP4K4	1.0197	0.99781	0.998
Enhancer of mRNA-decapping protein 4	EDC4	0.99261	0.99506	1.0484
tRNA-dihydrouridine(47) synthase [NAD(P)(+)]-like	DUS3L	0.98668	1.036	0.87015
Voltage-dependent anion-selective channel protein 1	VDAC1	0.87976	1.0107	0.98904
Ubiquilin-2	UBQLN2	0.99517	1.0334	0.97204
Transmembrane 9 superfamily member 4	TM9SF4	0.9292	0.99216	1.0291
Elongation factor 1-delta	EEF1D	1.1454	0.97742	0.84965
Melanoma inhibitory activity protein 3	MIA3	1.0009	0.91082	0.99248
Actin, gamma-enteric smooth muscle;Actin, alpha skeletal muscle;Actin, alpha cardiac muscle 1;Actin, aortic smooth muscle	ACTG2;ACTA1;ACTC1;ACTA2	0.86838	0.97471	1.198
Signal transducer and activator of transcription 2	STAT2	0.89096	0.9885	1.0444
Transcription initiation factor TFIID subunit 7	TAF7	0.89382	0.99073	1.0111
Anion exchange protein	SLC4A7	0.97826	1.0515	0.76732
Zinc finger protein 280C	ZNF280C	0.79207	0.98236	1.0159
Tetratricopeptide repeat protein 5	TTC5	0.97733	1.2256	0.93717
T-cell surface glycoprotein CD5	CD5	1.0719	0.8927	0.98701
Nuclear migration protein nudC	NUDC	0.99861	0.98517	1.004
Spermatid perinuclear RNA-binding protein	STRBP	1.0079	0.93297	0.99429
BRCA1-associated RING domain protein 1	BARD1	0.99	1.0753	0.93602
Ubiquitin-conjugating enzyme E2 variant 2	UBE2V2	1.0299	0.98745	0.85942
Golgi SNAP receptor complex member 1	GOSR1	1.1144	0.98715	0.9335
Borealin	CDCA8	1.0741	0.95359	0.99165
mRNA turnover protein 4 homolog	MRTO4	0.96486	1.0461	0.99445
Tyrosine-protein kinase ZAP-70	ZAP70	0.96932	1.072	0.99275
Lon protease homolog, mitochondrial	LONP1	0.99203	0.91478	1.0311
Protein SDE2 homolog	SDE2	1.0478	0.89881	0.98995
SUMO-conjugating enzyme UBC9	UBE2I	0.91362	1.102	0.98734
Amino acid transporter;Neutral amino acid transporter B(0)	SLC1A5	0.97255	1.1176	0.98949
Cysteine dioxygenase type 1	CDO1	0.99009	1.1102	0.97174
Heterochromatin protein 1-binding protein 3	HP1BP3	1.0549	0.96136	0.99387
28S ribosomal protein S23, mitochondrial	MRPS23	0.98397	0.9401	1.1741
TELO2-interacting protein 2	TTI2	1.1083	0.97561	0.99066
Splicing factor 3B subunit 6	SF3B6	0.98955	0.87488	1.034
Stomatin-like protein 2, mitochondrial	STOML2	1.0306	0.99641	0.97206
SLIT-ROBO Rho GTPase-activating protein 2;SLIT-ROBO Rho GTPase-activating protein 2B;SLIT-ROBO Rho GTPase-activating protein 2C	SRGAP2;SRGAP2B;SRGAP2C	0.83559	0.98425	1.1032
Lysine--tRNA ligase	KARS	0.99547	1.0518	0.97643
Chromodomain-helicase-DNA-binding protein 8	CHD8	0.90967	0.9932	1.0247
Tripeptidyl-peptidase 2	TPP2	0.85844	1.0233	0.99009
UPF0488 protein C8orf33	C8orf33	0.99292	0.92194	1.0461
Negative elongation factor A	NELFA	0.99667	0.98734	1.0422
Vasodilator-stimulated phosphoprotein	VASP	0.99696	0.98499	1.0369
Protein 4.1	EPB41	1.0738	0.96763	0.99382
Histidine--tRNA ligase, cytoplasmic	HARS	0.98404	1.0603	0.99542
Exocyst complex component 3	EXOC3	1.1462	0.98654	0.90621
Septin-2	42615	0.95097	1.0145	0.99641
Cytosolic acyl coenzyme A thioester hydrolase	ACOT7	0.93271	0.99326	1.0588
Mitotic spindle-associated MMXD complex subunit MIP18	FAM96B	0.98985	1.119	0.93262
Protein arginine N-methyltransferase 5;Protein arginine N-methyltransferase 5, N-terminally processed	PRMT5	0.98862	0.97527	1.1675
26S proteasome non-ATPase regulatory subunit 3	PSMD3	0.99575	0.92742	1.0011
N-terminal Xaa-Pro-Lys N-methyltransferase 1;N-terminal Xaa-Pro-Lys N-methyltransferase 1, N-terminally processed	NTMT1	1.0344	0.99601	0.95681
Cytoskeleton-associated protein 2	CKAP2	0.99448	0.99556	0.9012
PEST proteolytic signal-containing nuclear protein	PCNP	1.2145	0.98264	0.8822
WW domain-containing adapter protein with coiled-coil	WAC	0.98739	0.78265	1.0076
Prohibitin-2	PHB2	1.1229	0.98568	0.99231
Protein arginine N-methyltransferase 3	PRMT3	0.96573	1.0036	0.99798
Treacle protein	TCOF1	1.1372	0.98592	0.99161
Bifunctional purine biosynthesis protein PURH;Phosphoribosylaminoimidazolecarboxamide formyltransferase;IMP cyclohydrolase	ATIC	0.99234	0.99438	1.094
Microfibrillar-associated protein 1	MFAP1	0.87589	0.98845	1.1158
Rab GTPase-binding effector protein 1	RABEP1	0.99581	1.0005	0.92149
Dysbindin	DTNBP1	0.995	1.0859	0.98963
28S ribosomal protein S7, mitochondrial	MRPS7	0.93479	0.9933	1.0814
Methylmalonate-semialdehyde dehydrogenase [acylating], mitochondrial	ALDH6A1	0.98529	1.1647	0.83904
Protein kinase C beta type	PRKCB	0.99372	0.93977	1.08
Germinal-center associated nuclear protein	MCM3AP	0.97662	1.1245	0.99283
40S ribosomal protein S4, X isoform;40S ribosomal protein S4, Y isoform 2	RPS4X;RPS4Y2	0.99356	0.97437	1.1109
Transducin beta-like protein 3	TBL3	0.85753	0.99971	0.99309
Nuclear pore membrane glycoprotein 210	NUP210	0.95057	0.99065	1.1588
Nuclear envelope pore membrane protein POM 121C;Nuclear envelope pore membrane protein POM 121;POM121 and ZP3 fusion protein	POM121C;POM121;POMZP3	1.0463	0.74761	0.98667
Endoplasmin	HSP90B1	0.99821	0.99584	0.91138
Enhancer of polycomb homolog 1	EPC1	0.93706	0.9965	1.0194
Protein timeless homolog	TIMELESS	0.79784	1.1387	0.98599
Heat shock protein 75 kDa, mitochondrial	TRAP1	0.99737	0.94284	1.0006
Monofunctional C1-tetrahydrofolate synthase, mitochondrial	MTHFD1L	0.94606	0.99669	1.0271
THO complex subunit 2	THOC2	0.95828	0.99454	1.0902
Acylamino-acid-releasing enzyme	APEH	0.99472	0.99303	1.1131
SF1	SF1	1.053	0.99534	0.93036
Transcription factor A, mitochondrial	TFAM	0.91848	0.98779	1.2254
Thioredoxin-dependent peroxide reductase, mitochondrial	PRDX3	0.97285	0.99152	1.1754
Serine racemase	SRR	1.2642	0.88727	0.98535
LIME1	LIME1	1.1748	0.99238	0.98195
Elongation factor G, mitochondrial	GFM1	0.88081	0.99367	1.0589
ELM2 and SANT domain-containing protein 1	ELMSAN1	1.2799	0.95739	0.98851
Zinc finger CCHC domain-containing protein 3	ZCCHC3	1.1946	0.99236	0.97436
Centrosomal protein of 97 kDa	CEP97	0.992	0.86602	1.1224
Protein PML	PML	1.0979	0.99592	0.97582
Phosphoserine aminotransferase	PSAT1	0.98237	0.99274	1.1973
Histone-lysine N-methyltransferase setd3	SETD3	0.95868	0.9962	1.0843
UNC13D	UNC13D	1.0331	0.99864	0.99893
Protein NDRG3	NDRG3	0.85706	1.0454	0.9948
Integrin beta-1	ITGB1	1.1979	0.99325	0.93804
Ubiquitin carboxyl-terminal hydrolase 24	USP24	1.073	0.992	0.74994
Coiled-coil domain-containing protein 43	CCDC43	1.0591	0.80775	0.99396
Rabankyrin-5	ANKFY1	0.99637	0.98755	1.1292
Protein disulfide-isomerase A6	PDIA6	0.91871	0.99498	1.1353
Low molecular weight phosphotyrosine protein phosphatase	ACP1	0.90688	1.0712	0.99638
Exocyst complex component 1	EXOC1	1.2673	0.96596	0.99282
Ribonuclease P protein subunit p30	RPP30	0.73151	1.0237	0.99309
Protein FAM195B	FAM195B	1.0928	0.99714	0.95851
KIF1-binding protein	KIAA1279;KIF1BP	1.1376	0.9947	0.8813
Tether containing UBX domain for GLUT4	ASPSCR1	0.91126	0.99634	1.0897
Tetratricopeptide repeat protein 9C	TTC9C	0.99435	1.1107	0.80181
Peroxiredoxin-6	PRDX6	0.84377	0.99364	1.2022
ER membrane protein complex subunit 1	EMC1	0.91725	0.99636	1.1301
Exportin-T	XPOT	0.87564	1.0569	0.99698
Aldose reductase	AKR1B1	1.1813	0.95334	0.99608
Armadillo repeat-containing protein 6	ARMC6	1.0159	0.83579	0.99699
Nuclear receptor-binding protein	NRBP1	0.99495	0.976	1.2899
ATP synthase subunit gamma, mitochondrial	ATP5C1	0.9959	0.97604	1.2354
Transcription intermediary factor 1-beta	TRIM28	1.0446	0.999	0.97395
ATP-binding cassette sub-family D member 3	ABCD3	0.99641	0.82764	1.1017
AP-2 complex subunit alpha-2	AP2A2	0.89334	1.0326	0.99816
Nucleoside diphosphate kinase;Nucleoside diphosphate kinase B;Putative nucleoside diphosphate kinase	NME1-NME2;NME2;NME2P1;NME1	0.89494	0.99809	1.045
Chloride intracellular channel protein 1	CLIC1	0.99604	0.84822	1.1682
RNA-binding motif, single-stranded-interacting protein 1	RBMS1	0.83273	1.1371	0.99637
Tumor protein D54	TPD52L2	0.98467	0.99897	1.0669
Testin	TES	1.262	0.99621	0.96793
TGF-beta-activated kinase 1 and MAP3K7-binding protein 1	TAB1	0.99789	0.94672	1.1322
Striatin-4	STRN4	1.0762	0.99837	0.92381
NADH dehydrogenase [ubiquinone] iron-sulfur protein 7, mitochondrial	NDUFS7	0.99688	1.0463	0.75475
Mitogen-activated protein kinase 14	MAPK14	0.88953	1.0528	0.99842
Bifunctional coenzyme A synthase;Phosphopantetheine adenylyltransferase;Dephospho-CoA kinase	COASY	1.058	0.87665	0.99845
Ras GTPase-activating protein 1	RASA1	0.83508	1.1611	0.99765
Activator of basal transcription 1	ABT1	1.1417	0.99866	0.9625
T-complex protein 1 subunit zeta	CCT6A	0.98593	0.99961	1.0404
Cytochrome c oxidase subunit 6B1	COX6B1	0.99733	1.2422	0.99818
Guanine nucleotide-binding protein G(I)/G(S)/G(T) subunit beta-2	GNB2	0.99878	1.165	0.97358
Fructose-2,6-bisphosphatase TIGAR	TIGAR	0.98941	0.99912	1.1592
Oxysterol-binding protein-related protein 11	OSBPL11	0.99912	1.1753	0.96254
Dolichyl-diphosphooligosaccharide--protein glycosyltransferase subunit 1	RPN1	0.99981	0.9541	1.0106
Sec1 family domain-containing protein 2	SCFD2	0.99954	0.89453	1.0791
39S ribosomal protein L18, mitochondrial	MRPL18	0.9996	0.96772	1.1465
dCTP pyrophosphatase 1	DCTPP1	0.99992	0.93163	1.0044
Heat shock factor protein 1	HSF1	0.91517	0.99994	1.027
Transcription elongation factor SPT6	SUPT6H	1.008	0.97186	1
Mitogen-activated protein kinase kinase kinase kinase;Mitogen-activated protein kinase kinase kinase kinase 1	MAP4K1	1.0678	0.98877	1.0001
Chromodomain-helicase-DNA-binding protein 1-like	CHD1L	0.86664	1.0003	1.0638
E3 ubiquitin-protein ligase Itchy homolog	ITCH	1.0499	1.0004	0.82526
[Pyruvate dehydrogenase (acetyl-transferring)] kinase isozyme 3, mitochondrial	PDK3	1.0002	0.97734	1.0842
UTP--glucose-1-phosphate uridylyltransferase	UGP2	0.9819	1.0003	1.1295
Integrator complex subunit 3	INTS3	1.0193	1.0002	0.93318
U3 small nucleolar RNA-interacting protein 2	RRP9	1.0628	1.0002	0.99709
60S ribosomal protein L12	RPL12	0.9546	1.0005	1.063
Probable ATP-dependent RNA helicase DDX23	DDX23	0.98614	1.0008	1.1402
Large neutral amino acids transporter small subunit 1	SLC7A5	1.2478	1.0018	0.8743
Leukosialin	SPN	1.134	0.88162	1.0012
Glutathione peroxidase 7	GPX7	1.0574	1.0016	0.79807
Coiled-coil domain-containing protein 86	CCDC86	1.0009	1.017	0.89759
M-phase phosphoprotein 8	MPHOSPH8	1.0016	1.0433	0.83182
Protein lunapark	LNP	1.0401	0.9343	1.0009
ATP synthase subunit O, mitochondrial	ATP5O	0.93122	1.0016	1.1194
Leucine-rich repeat and calponin homology domain-containing protein 4	LRCH4	1.047	0.99411	1.0005
Gamma-tubulin complex component 3	TUBGCP3	1.0012	0.96614	1.0972
Protein LSM14 homolog B	LSM14B	0.86335	1.1445	1.0025
Oxygen-dependent coproporphyrinogen-III oxidase, mitochondrial	CPOX	1.002	0.91164	1.1211
Uncharacterized protein C19orf47	C19orf47	1.2143	1.0027	0.96757
Cytochrome b-c1 complex subunit 7	UQCRB	1.0006	0.98731	1.0436
Mitochondrial import inner membrane translocase subunit TIM44	TIMM44	0.92946	1.0023	1.1437
Signal recognition particle receptor subunit alpha	SRPR	1.0021	0.85443	1.0127
Clathrin light chain A	CLTA	1.1409	0.79606	1.0043
Mitochondrial import inner membrane translocase subunit TIM50	TIMM50	1.1544	0.97164	1.0027
Succinate dehydrogenase [ubiquinone] flavoprotein subunit, mitochondrial	SDHA	1.0101	1.0009	0.95205
G patch domain-containing protein 8	GPATCH8	1.0033	0.864	1.0785
Glyoxylate reductase/hydroxypyruvate reductase	GRHPR	1.014	0.91921	1.0016
Pre-mRNA-processing factor 6	PRPF6	1.0695	1.0015	0.98221
Translation initiation factor eIF-2B subunit beta	EIF2B2	0.84125	1.0031	1.0031
Unhealthy ribosome biogenesis protein 2 homolog	URB2	1.05	0.88929	1.0028
Splicing factor, proline- and glutamine-rich	SFPQ	1.1481	0.9711	1.0033
26S proteasome non-ATPase regulatory subunit 9	PSMD9	1.0024	1.026	0.90099
Mitochondrial ribonuclease P protein 1	TRMT10C	1.0012	0.98651	1.0494
YTH domain-containing protein 1	YTHDC1	1.0644	0.93333	1.0025
Large subunit GTPase 1 homolog	LSG1	1.292	0.97287	1.0067
AT-rich interactive domain-containing protein 1A	ARID1A	1.0017	1.0022	0.92563
Putative helicase MOV-10	MOV10	0.9707	1.0275	1.0011
Zinc finger MYM-type protein 2	ZMYM2	1.122	0.94962	1.0035
Long-chain-fatty-acid--CoA ligase 3	ACSL3	0.86307	1.0687	1.0044
DnaJ homolog subfamily C member 3	DNAJC3	1.1314	1.0039	0.95004
CapZ-interacting protein	RCSD1	1.0984	1.0033	0.9462
WW domain-binding protein 11	WBP11	1.0555	1.0026	0.9394
Interferon regulatory factor 3	IRF3	0.9682	1.0057	1.1852
Probable ATP-dependent RNA helicase DDX46	DDX46	0.93638	1.0023	1.0256
Leukocyte surface antigen CD47	CD47	0.90049	1.004	1.0544
Anaphase-promoting complex subunit 4	ANAPC4	0.78105	1.0506	1.0074
SAM domain-containing protein SAMSN-1	SAMSN1	1.0045	0.86707	1.0041
GTP-binding protein 1	GTPBP1	0.94636	1.0027	1.0487
Glutamine-rich protein 1	QRICH1	0.97332	1.1529	1.0051
#N/A	0	0.93622	1.1455	1.0061
Calnexin	CANX	0.93221	1.0494	1.0034
Elongation factor Ts, mitochondrial;Elongation factor Ts	TSFM	0.93734	1.0042	1.0826
26S protease regulatory subunit 4	PSMC1	1.0039	0.95086	1.0845
Tubulin--tyrosine ligase-like protein 12	TTLL12	0.91333	1.0044	1.0611
ARF GTPase-activating protein GIT2	GIT2	1.1374	0.9512	1.0058
Huntingtin-interacting protein 1-related protein	HIP1R	1.0064	1.0339	0.84027
Signal recognition particle 14 kDa protein	SRP14	1.0843	0.97332	1.0036
BUD13 homolog	BUD13	1.1727	0.94356	1.0075
pre-mRNA 3 end processing protein WDR33	WDR33	1.0063	0.93001	1.1216
Ras-related C3 botulinum toxin substrate 2	RAC2	1.1017	1.0043	0.97722
Raftlin	RFTN1	0.86056	1.008	1.0056
40S ribosomal protein S19	RPS19	0.80674	1.0089	1.0527
Zinc finger CCCH domain-containing protein 13	ZC3H13	0.79753	1.0109	1.11
Centromere/kinetochore protein zw10 homolog	ZW10	1.007	1.0027	0.9369
Nuclear pore complex protein Nup160	NUP160	1.012	0.85774	1.0061
Minor histocompatibility protein HA-1;Minor histocompatibility antigen HA-1	HMHA1	1.061	1.0065	0.88093
Periphilin-1	PPHLN1	1.0882	1.0053	0.94065
DAZ-associated protein 1	DAZAP1	1.2235	1.01	0.97287
FACT complex subunit SSRP1	SSRP1	1.0038	1.0016	1.0896
Eukaryotic translation initiation factor 1A, X-chromosomal;Eukaryotic translation initiation factor 1A, Y-chromosomal	EIF1AX;EIF1AY	1.0733	0.92948	1.0057
Cyclin-dependent kinase 11B;Cyclin-dependent kinase 11A	CDK11B;CDC2L1;CDK11A	0.98599	1.0324	1.0019
Macrophage-capping protein	CAPG	1.1026	1.0054	0.97547
Leucine-rich PPR motif-containing protein, mitochondrial	LRPPRC	1.0066	0.8795	1.0287
Membrane-associated progesterone receptor component 2	PGRMC2	1.0094	1.0072	1.2029
Glycylpeptide N-tetradecanoyltransferase 1	NMT1	0.83955	1.0121	1.1225
NADH dehydrogenase [ubiquinone] 1 beta subcomplex subunit 8, mitochondrial	NDUFB8	0.91176	1.3244	1.0182
Transcriptional repressor CTCF	CTCF	1.0333	1.004	0.94281
Importin-11	IPO11	0.92923	1.0081	1.1094
Immunity-related GTPase family Q protein	IRGQ	1.0975	0.92277	1.0079
Ataxin-3	ATXN3	0.99056	1.0147	1.0011
Succinyl-CoA ligase [GDP-forming] subunit beta, mitochondrial	SUCLG2	1.0069	0.9759	1.1198
Retinol dehydrogenase 13	RDH13	1.1099	0.86708	1.0113
28S ribosomal protein S35, mitochondrial	MRPS35	1.1341	1.0055	1.0069
Double-strand break repair protein MRE11A	MRE11A	1.0854	1.0063	0.95295
39S ribosomal protein L15, mitochondrial	MRPL15	1.0115	1.146	0.90587
Nuclear-interacting partner of ALK	ZC3HC1	1.0062	1.0196	0.9023
Superoxide dismutase;Superoxide dismutase [Mn], mitochondrial	SOD2	1.0109	0.99377	1.1966
Transmembrane protein 33	TMEM33	1.0121	0.94456	1.1789
G patch domain and KOW motifs-containing protein	GPKOW	0.94651	1.0056	1.0567
Tyrosine-protein kinase CSK	CSK	1.0525	0.88642	1.0088
E3 ubiquitin-protein ligase RNF220	RNF220	0.95535	1.0097	1.1358
40S ribosomal protein S16	RPS16;ZNF90	0.91197	1.0089	1.0797
Protein ERGIC-53	LMAN1	1.0063	0.97253	1.0878
BRCA1-associated ATM activator 1	BRAT1	0.84837	1.0299	1.0107
Peptidyl-prolyl cis-trans isomerase FKBP3	FKBP3	0.93666	1.0113	1.1413
Zinc finger CCCH domain-containing protein 14	ZC3H14	1.014	0.96028	1.0031
Beta-hexosaminidase subunit beta;Beta-hexosaminidase subunit beta chain B;Beta-hexosaminidase subunit beta chain A	HEXB	0.81174	1.0185	1.1366
Prolactin regulatory element-binding protein	PREB	0.95357	1.0082	1.0959
Cullin-2	CUL2	1.0884	1.0154	0.8279
Zinc phosphodiesterase ELAC protein 2	ELAC2	0.9793	1.0298	1.0029
Atherin	SAMD1	1.0084	1.0252	1.3917
Zinc finger protein 598	ZNF598	1.0663	1.0096	0.9043
Glutathione S-transferase kappa 1	GSTK1	0.84046	1.0214	1.1951
Coiled-coil domain-containing protein 93	CCDC93	1.0537	1.0053	0.96608
Methyl-CpG-binding domain protein 3	MBD3	1.005	1.0436	0.96197
Zinc finger protein 512B	ZNF512B	0.99921	1.0954	1.0066
Nuclear pore complex protein Nup214	NUP214	1.1144	1.012	0.92016
5-3 exoribonuclease 1	XRN1	1.0204	0.78942	1.1032
Ras-related protein Rab-2A	RAB2A	0.91018	1.059	1.0096
Glutamate dehydrogenase 1, mitochondrial	GLUD1	1.0011	1.0032	1.0456
E3 ubiquitin-protein ligase CHIP	STUB1	0.95496	1.1383	1.0122
ES1 protein homolog, mitochondrial	C21orf33	1.0254	0.81697	1.2023
Actin-related protein 2	ACTR2	0.85553	1.0303	1.0128
Protein phosphatase 1H	PPM1H	1.167	1.0161	0.92885
Guanine nucleotide-binding protein-like 1	GNL1	1.2243	0.99345	1.017
Exosome component 10	EXOSC10	1.0064	0.94872	1.0432
Heat shock 70 kDa protein 14	HSPA14	0.85912	1.0168	1.1053
Coiled-coil domain-containing protein 6	CCDC6	1.0114	1.0143	0.86654
28S ribosomal protein S18b, mitochondrial	MRPS18B	1.0995	1.0181	0.83753
Protein Hikeshi	C11orf73	1.0058	0.96321	1.0479
DNA replication licensing factor MCM3	MCM3	1.004	1.0527	1.0013
Glyoxalase domain-containing protein 4	GLOD4	0.87939	1.0133	1.0651
Ubiquitin carboxyl-terminal hydrolase 10	USP10	0.90283	1.0102	1.0429
Metastasis-associated protein MTA1	MTA1	1.0074	0.91714	1.0091
2-oxoisovalerate dehydrogenase subunit alpha, mitochondrial	BCKDHA	0.89513	1.0551	1.0118
39S ribosomal protein L45, mitochondrial	MRPL45	1.0199	1.1058	0.83355
Translin	TSN	0.9535	1.0094	1.0831
Zinc finger RNA-binding protein	ZFR	1.0588	1.0129	0.88939
Transcription intermediary factor 1-alpha	TRIM24	1.0278	1.0057	0.95283
Ubiquitin carboxyl-terminal hydrolase;Ubiquitin carboxyl-terminal hydrolase 11	USP11	1.0154	0.94444	1.147
YTH domain-containing family protein 3	YTHDF3	1.2036	1.0246	0.87704
Microtubule-actin cross-linking factor 1, isoforms 1/2/3/5	MACF1	1.0553	1.0099	0.92669
Ribonuclease P protein subunit p38	RPP38	1.2981	0.95481	1.0275
Peptidyl-prolyl cis-trans isomerase H;Peptidyl-prolyl cis-trans isomerase	PPIH	1.0594	0.99624	1.0052
Histone H4	HIST1H4A	1.1107	1.0093	1.0016
POU domain protein;POU domain, class 2, transcription factor 1	POU2F1	0.90198	1.1975	1.0227
Proline synthase co-transcribed bacterial homolog protein	PROSC	0.96125	1.006	1.0382
Tripartite motif-containing protein 26	TRIM26	0.86234	1.0573	1.016
CCA tRNA nucleotidyltransferase 1, mitochondrial	TRNT1	0.93878	1.02	1.1867
Exosome complex component RRP4	EXOSC2	1.0185	1.034	1.398
E1A-binding protein p400	EP400	1.0102	1.0146	0.90435
Proteasome assembly chaperone 2	PSMG2	1.0038	0.97843	1.0248
V-type proton ATPase subunit F	ATP6V1F	0.98434	1.1078	1.0107
Lactoylglutathione lyase	GLO1	1.017	1.0076	0.93307
FAS-associated death domain protein	FADD	1.0198	0.82237	1.0385
TP53-regulated inhibitor of apoptosis 1	TRIAP1	0.96075	1.1609	1.0171
Deoxynucleotidyltransferase terminal-interacting protein 2	DNTTIP2	1.0159	0.91889	1.1086
Sorbitol dehydrogenase	SORD	1.173	0.93471	1.0206
Transducin-like enhancer protein 3	TLE3	0.86044	1.0982	1.0209
DCN1-like protein 1;DCN1-like protein	DCUN1D1	0.94805	1.0294	1.2743
Ribosomal protein S6 kinase alpha-3	RPS6KA3	1.006	0.96181	1.0295
Phospholipase A-2-activating protein	PLAA	1.0153	1.0002	1.1589
RNA-binding protein 27	RBM27	1.0347	1.0097	0.93031
Sororin	CDCA5	1.2827	1.0268	1.0204
Mitochondrial peptide methionine sulfoxide reductase	MSRA	0.93861	1.0173	1.1282
Syntaxin-12	STX12	0.96941	1.0292	1.2706
Copper transport protein ATOX1	ATOX1	1.0145	1.1369	0.99341
H/ACA ribonucleoprotein complex subunit 1	GAR1	1.0364	1.0344	1.3718
Nuclear export mediator factor NEMF	NEMF	0.97275	1.0203	1.1778
Zinc finger protein 687	ZNF687	1.1584	1.0266	0.88163
Cyclin-dependent kinase 2	CDK2	1.0155	0.88376	1.025
Histone deacetylase complex subunit SAP130	SAP130	1.0744	1.0115	0.9587
LIM domain-binding protein 1;LIM domain-binding protein 2	LDB1;LDB2	0.95229	1.07	1.0118
Exocyst complex component 7	EXOC7	0.94261	1.0149	1.0082
[truncated: 1,197 more rows]
