# Supplementary material for: ATR inhibition facilitates targeting of leukemia dependence on convergent nucleotide biosynthetic pathways
Source: Nat Commun. 2017 Aug 14;8:241. doi: 10.1038/s41467-017-00221-3 (PMC5556071; doi:10.1038/s41467-017-00221-3)
Supplement: Supplementary file 5 — Supplementary Data 4 [file 41467_2017_221_MOESM5_ESM.xlsx]

## Sheet: Supplementary Data 4
Supplementary Data 4 for Figure 4a. Heat map of the complete % labeling for the DNA LC-MS/MS-MRM analysis from Figure 4a.
% sum abundance		unlabeled DNA-C					salvage DNA-C			unlabeled DNA-C							de novo DNA-C							salvage DNA-C			de novo DNA-C					salvage DNA-C
	mass increase in nucleobase	+0	+1	+2	+3	+4	+5	+6	+7	+0	+1	+2	+3	+0	+1	+2	+0	+1	+0	+1	+2	+3	+4	+5	+6	+7	+0	+1	+2	+3	+4	+5	+6	+7
	mass increase in deoxyribose	+0	+0	+0	+0	+0	+0	+0	+0	+1	+1	+1	+1	+2	+2	+2	+3	+3	+4	+4	+4	+4	+4	+4	+4	+4	+5	+5	+5	+5	+5	+5	+5	+5
CEM veh 12 h #1		0.764078	0.0406471	0.00246079	0	0	0	0	0	0.043118	0.00230211	0	0	0.00676239	0	0	0.00171346	0	0.00521073	0.0006482	0.000777121	0	0	0	0	0.00130204	0.0852139	0.0108395	0.00668711	0.00175352	0	0	0.00204023	0.0244457
CEM veh 12 h #2		0.761837	0.0415556	0.00254399	0	0	0	0	0	0.0433006	0.0024589	0	0	0.00648992	0	0	0.00191787	0	0.00538126	0.000615816	0.000544497	0	0	0	0	0.00120976	0.0858581	0.0107976	0.00684973	0.00188983	0	0	0.00163194	0.0251176
CEM veh 12 h #3		0.757607	0.0428258	0.00286004	0	0	0	0	0	0.0423602	0.00234263	0	0	0.00640241	0	0	0.00197123	0	0.0056762	0.000653415	0.00063819	0	0	0	0	0.00129048	0.0862418	0.0119187	0.00803122	0.00192382	0	0	0.00177935	0.0254779
CEM 1 uM VE-822 12 h #1		0.793072	0.0433463	0.00275267	0	0	0	0	0	0.0446139	0.00239112	0	0	0.00681778	0	0	0.00161477	0	0.00458104	0.00066049	0.000475973	0	0	0	0	0.00070069	0.0702661	0.00909841	0.00622314	0.0013661	0	0	0.000869747	0.0111495
CEM 1 uM VE-822 12 h #2		0.788402	0.044658	0.00235649	0	0	0	0	0	0.0452609	0.00212126	0	0	0.00677224	0	0	0.00139684	0	0.00429271	0.000621186	0.000653539	0	0	0	0	0.000585241	0.0737572	0.00946724	0.00636491	0.00155329	0	0	0.000899155	0.0108381
CEM 1 uM VE-822 12 h #3		0.785162	0.0426246	0.00265925	0	0	0	0	0	0.0448162	0.00222565	0	0	0.00723558	0	0	0.0014905	0	0.00452274	0.000569483	0.000348169	0	0	0	0	0.000572157	0.0768738	0.00964554	0.00668868	0.00172578	0	0	0.000915866	0.0119242
CEM 1 uM DI-82 12 h #1		0.775751	0.0413912	0.0023042	0	0	0	0	0	0.0439834	0.00232928	0	0	0.00752256	0	0	0.00176915	0	0.00578949	0.000945144	0.000530389	0	0	0	0	0	0.0949528	0.0118335	0.00820544	0.00200051	0	0	0	0.000692474
CEM 1 uM DI-82 12 h #2		0.771148	0.0445127	0.00306096	0	0	0	0	0	0.0455289	0.00286077	0	0	0.00684589	0	0	0.00175712	0	0.00546389	0.000689973	0.000520452	0	0	0	0	0	0.0944884	0.0124433	0.00793333	0.0018565	0	0	0	0.000889503
CEM 1 uM DI-82 12 h #3		0.772855	0.0425942	0.00286149	0	0	0	0	0	0.0425797	0.00223709	0	0	0.00588878	0	0	0.00194211	0	0.00583478	0.000862816	0.000479467	0	0	0	0	0	0.098603	0.0117656	0.00870029	0.00194264	0	0	0	0.000852919
CEM V+D 12 h #1		0.787396	0.0448684	0.0029558	0	0	0	0	0	0.0461735	0.00223835	0	0	0.00711096	0	0	0.00159629	0	0.00515358	0.000732759	0.000520862	0	0	0	0	0	0.0813613	0.0107332	0.00685251	0.00185616	0	0	0	0.000450709
CEM V+D 12 h #2		0.788863	0.0440794	0.00267101	0	0	0	0	0	0.045236	0.00243924	0	0	0.00751249	0	0	0.00168682	0	0.00507856	0.000750726	0.000308932	0	0	0	0	0	0.0809476	0.010705	0.00726748	0.00174923	0	0	0	0.00070435
CEM V+D 12 h #3		0.784868	0.0427916	0.00288158	0	0	0	0	0	0.043798	0.00231799	0	0	0.00748636	0	0	0.00191632	0	0.00527878	0.00076087	0.000589248	0	0	0	0	0	0.0863992	0.0112372	0.00723507	0.00175697	0	0	0	0.000682972
CEM 500 nM 3-AP 12 h #1		0.836272	0.0440132	0.00311987	0	0	0	0	0	0.0468109	0.00257638	0	0	0.00668961	0	0	0.000553828	0	0.000193222	0	0	0	0	0	0	0.00230885	0.00549466	0.000699042	0.000465169	0	0	0	0.00386576	0.0469378
CEM 500 nM 3-AP 12 h #2		0.833879	0.0442107	0.00290401	0	0	0	0	0	0.0471997	0.00260456	0	0	0.00602298	0	0	0.000455831	0	0.000357837	0	0	0	0	0	0	0.00252411	0.00525125	0.000541777	0.0004046	0	0	0	0.00401815	0.0496251
CEM 500 nM 3-AP 12 h #3		0.839211	0.0438881	0.00262329	0	0	0	0	0	0.0460824	0.00257566	0	0	0.0057638	0	0	0.000412034	0	0.000464592	0	0	0	0	0	0	0.00252889	0.00499781	0.000458923	0.000319766	0	0	0	0.00386639	0.0468069
CEM 3-AP+V 12 h #1		0.865662	0.0487926	0.00268948	0	0	0	0	0	0.0479116	0.00265158	0	0	0.00637786	0	0	0.000404499	0	8.98791e-05	0	0	0	0	0	0	0.00092863	0.00192472	0.000228335	4.09815e-05	0	0	0	0.00157864	0.0207188
CEM 3-AP+V 12 h #2		0.865842	0.0471958	0.00323343	0	0	0	0	0	0.0488722	0.00273525	0	0	0.00650042	0	0	0.00043996	0	0	0	0	0	0	0	0	0.0010838	0.00184746	0.000237446	5.4289e-05	0	0	0	0.00163636	0.0203213
CEM 3-AP+V 12 h #3		0.871887	0.0445719	0.00263334	0	0	0	0	0	0.0478583	0.00270913	0	0	0.00608013	0	0	0.000361991	0	0.000106301	0	0	0	0	0	0	0.00103947	0.00211857	0.000170255	0.000118204	0	0	0	0.00169323	0.0186518
CEM 3-AP+D 12 h #1		0.863426	0.0510175	0.00324931	0	0	0	0	0	0.0496352	0.00295203	0	0	0.00646678	0	0	0.000745079	0	0.000997311	0	0	0	0	0	0	0	0.0158855	0.00200368	0.00151812	0.000254416	0	0	0	0.00184942
CEM 3-AP+D 12 h #2		0.867656	0.0483796	0.00331587	0	0	0	0	0	0.0496162	0.00265104	0	0	0.00656095	0	0	0.000723643	0	0	0	0	0	0	0	0	0	0.0160106	0.00185732	0.0012203	0.000245808	0	0	0	0.00176262
CEM 3-AP+D 12 h #3		0.865494	0.0467817	0.0034478	0	0	0	0	0	0.0502744	0.00291521	0	0	0.00602726	0	0	0.000883898	0	0.00116469	0	0	0	0	0	0	0	0.0170537	0.00210323	0.00141101	0.000178099	0	0	0	0.00226543
CEM 3-AP+V+D 12 h #1		0.886103	0.0471105	0.00268764	0	0	0	0	0	0.049785	0.00254417	0	0	0.00677517	0	0	0.000385474	0	0.000252884	0	0	0	0	0	0	0	0.00299837	0.000235592	0	0	0	0	0	0.00112239
CEM 3-AP+V+D 12 h #2		0.885065	0.0483075	0.00282348	0	0	0	0	0	0.0490773	0.00283097	0	0	0.00669918	0	0	0.000517378	0	0.000312684	0	0	0	0	0	0	0	0.00283451	0.000193913	0	0	0	0	0	0.00133801
CEM 3-AP+V+D 12 h #3		0.884452	0.0489261	0.00269259	0	0	0	0	0	0.0497299	0.00259275	0	0	0.00649394	0	0	0.00041669	0	0.00018003	0	0	0	0	0	0	0	0.00297423	0.000257172	0	0	0	0	0	0.00128475
